# Supplementary material for: Transcriptomic Analysis Provides Insights into Candidate Genes and Molecular Pathways Involved in Growth of Mytilus coruscus Larvae
Source: Int J Mol Sci. 2024 Feb 5;25(3):1898. doi: 10.3390/ijms25031898 (PMC10855951; doi:10.3390/ijms25031898)
Supplement: Supplementary file 1 [file ijms-25-01898-s001.zip]

Archive with 3 entries (3 files):
- Supplement File S1.xlsx
- Supplement File S2.xlsx
- Supplement File S3.xlsx
