# Supplementary material for: Transcriptomic Analysis Provides Insights into Candidate Genes and Molecular Pathways Involved in Growth of Mytilus coruscus Larvae
Source: Int J Mol Sci. 2024 Feb 5;25(3):1898. doi: 10.3390/ijms25031898 (PMC10855951; doi:10.3390/ijms25031898)
Supplement: Supplementary file 1 [file ijms-25-01898-s001.zip › Supplement File S1.xlsx]

## Sheet: Sheet1
Gene ID	Cluster Block(dan_D_ke_yan_zhi)	Trochophore	D-veliger	Veliconcha	Pediveliger	Juvenile
BGI_novel_G000001	12	0.09	0.073	8.51	14.196	10.833
BGI_novel_G000002	5	2.126	0.276	0.68	0.16	0.05
BGI_novel_G000003	11	2.003	1.62	1.98	1.296	2.296
BGI_novel_G000004	11	0.06	0.2	0.873	1.646	3.986
BGI_novel_G000005	5	9.166	2.61	0.83	0.696	0.223
BGI_novel_G000006	5	1.593	0.343	0.396	0.463	0
BGI_novel_G000007	2	0.646	0.593	1.38	4.003	4.003
BGI_novel_G000008	3	1.67	2.096	1.77	1.763	2.363
BGI_novel_G000009	6	2.606	2.423	2.023	2.36	1.68
BGI_novel_G000011	5	7.916	1.703	4.343	1.84	1.423
BGI_novel_G000012	7	0.093	0.09	0.19	1.68	0.756
BGI_novel_G000013	9	1.953	3.013	1.86	2.283	2.03
BGI_novel_G000014	3	0	0.963	0.093	0.09	0.593
BGI_novel_G000015	2	0.09	0.173	0.073	0.403	0.673
BGI_novel_G000016	9	6.31	10.38	6.403	6.2	3.48
BGI_novel_G000017	2	0.903	1.166	0.803	1.91	1.65
BGI_novel_G000018	3	0.92	1.533	1.066	1.313	1.573
BGI_novel_G000019	5	51.12	0.486	0.536	0.316	0
BGI_novel_G000020	10	1.756	2.143	1.24	1.063	2.133
BGI_novel_G000021	5	47.986	24.63	7.1	23.44	12.416
BGI_novel_G000022	11	0.433	0.383	0.433	0.69	1.066
BGI_novel_G000023	11	0.83	1.213	1.186	1.8	3.06
BGI_novel_G000024	5	1.126	0.256	0.04	0.07	0
BGI_novel_G000025	6	32.206	34.923	10.963	13.36	7.93
BGI_novel_G000026	4	0.813	2.813	1.893	1.326	1.403
BGI_novel_G000027	4	4.38	7.18	6.436	6.516	4.55
BGI_novel_G000028	5	1.723	0.71	0.446	0.206	0
BGI_novel_G000029	5	10.75	0	0.173	0	0.116
BGI_novel_G000030	5	1.46	0	0.073	0.11	0
BGI_novel_G000031	9	2.663	3.883	2.64	2.39	1.73
BGI_novel_G000032	8	1.71	2.086	3.436	2.403	1.633
BGI_novel_G000033	11	0.03	0.126	0.723	0.973	2.613
BGI_novel_G000034	5	3.896	1.2	0.126	0.45	0.516
BGI_novel_G000035	5	3.42	1.29	0.273	0.756	0.293
BGI_novel_G000036	1	6.146	2.223	6.756	6.45	4.936
BGI_novel_G000037	5	1.723	1.296	1.056	1.683	0.79
BGI_novel_G000038	5	4.5	1.206	0.38	0.26	0.19
BGI_novel_G000039	11	0.163	2.456	2.17	2.99	11.52
BGI_novel_G000040	2	0.02	1.176	0.906	2.166	1.713
BGI_novel_G000041	8	0.22	0.723	2.763	2.23	0.85
BGI_novel_G000042	8	13.8	120.95	285.586	353.916	193.1
BGI_novel_G000043	4	0	5.786	6.023	2.216	1.266
BGI_novel_G000044	4	0.06	1.64	1.553	0.183	0
BGI_novel_G000045	9	0.35	2.363	0.466	0.31	1.233
BGI_novel_G000046	5	1.076	0	0	0.156	0.056
BGI_novel_G000047	10	1.81	2.696	0.596	0.96	2.37
BGI_novel_G000048	9	1.236	22.226	4.203	3.2	10.663
BGI_novel_G000049	3	2.153	9.333	8.14	8.303	14.9
BGI_novel_G000050	7	2.676	2.766	2.09	3.91	2.576
BGI_novel_G000051	3	2.473	3.316	2.56	2.4	3.64
BGI_novel_G000052	2	0.056	0.696	0.776	1.246	2.286
BGI_novel_G000053	5	20.06	7.85	6.6	7.78	4.96
BGI_novel_G000054	1	0	0	0.866	0	0
BGI_novel_G000055	4	8.236	14.8	15.653	13.856	2.46
BGI_novel_G000056	4	0.4	3.87	1.833	2.19	0.796
BGI_novel_G000057	4	0.4	3.87	1.833	2.19	0.796
BGI_novel_G000058	4	1.496	8.713	10.6	11.156	4.476
BGI_novel_G000059	4	5.943	34.013	23.566	22.816	4.766
BGI_novel_G000060	7	0	0.386	0.213	0.626	0.206
BGI_novel_G000061	4	0.13	1.106	1.686	1.113	0.126
BGI_novel_G000062	6	4.053	2.206	0.803	0.586	0.206
BGI_novel_G000063	5	135.65	63.793	35.65	28.41	3.633
BGI_novel_G000064	5	5.196	2.05	1.963	0.703	0.256
BGI_novel_G000065	5	13.826	2.32	5.496	8.7	7.18
BGI_novel_G000066	5	25.713	11.576	0.68	0	0
BGI_novel_G000067	11	0.336	0	0.13	0	3.59
BGI_novel_G000068	8	0.196	0.153	0.763	0.313	0.39
BGI_novel_G000069	5	1	0.576	0.493	0.26	0.236
BGI_novel_G000070	12	0.543	1.7	2.136	2.853	2.993
BGI_novel_G000071	5	3.826	0.176	0.076	0.053	0.036
BGI_novel_G000072	5	87.26	14.303	4.99	1.366	0.166
BGI_novel_G000073	3	0.076	1.483	0.44	0.186	1.396
BGI_novel_G000074	4	0.506	1.3	1.476	1	0.146
BGI_novel_G000075	8	0.026	1.273	4.763	2.44	1.363
BGI_novel_G000076	4	0	0.566	1.026	0.17	0.123
BGI_novel_G000077	11	0	0	0.55	0.616	2.343
BGI_novel_G000078	12	0.04	0.06	5.163	2.28	3.793
BGI_novel_G000079	5	2.686	0.076	0.046	0.023	0.08
BGI_novel_G000080	5	8.963	2.273	0.186	0.09	0.183
BGI_novel_G000081	6	17.24	14.816	13.143	9.693	5.51
BGI_novel_G000082	11	0.103	0.296	1.03	0.97	3.196
BGI_novel_G000083	11	0.02	0.08	0.033	0.273	3.463
BGI_novel_G000084	11	0.02	0.08	0.033	0.273	3.463
BGI_novel_G000085	11	1.99	1.66	3.466	3.21	6.263
BGI_novel_G000086	5	7.603	2.13	1.826	1.646	1.04
BGI_novel_G000087	9	2.916	5.753	2.98	4.626	4.056
BGI_novel_G000088	3	0.87	5.033	2.776	3.113	3.356
BGI_novel_G000089	5	8.45	4.11	3.516	1.75	0.966
BGI_novel_G000090	2	0	0	0.273	1.65	1.236
BGI_novel_G000091	6	2.826	2.54	0.31	0.306	0.076
BGI_novel_G000092	9	0.4	1.423	0	0	0
BGI_novel_G000093	7	0	0	0	2.263	0
BGI_novel_G000094	8	0.416	12.6	97.336	134.573	1.163
BGI_novel_G000095	11	0.663	0.946	0.89	5.856	1523.08
BGI_novel_G000096	11	0	0	0	0	5.113
BGI_novel_G000097	11	0.22	0.59	3.666	10.513	1074.57
BGI_novel_G000098	11	0	0	0	0	0.513
BGI_novel_G000099	11	0.056	0.053	0.643	0.976	2.576
BGI_novel_G000100	5	3.95	0.74	0	1.1	0
BGI_novel_G000101	4	1.82	2.856	2.526	1.366	0.67
BGI_novel_G000102	1	2.8	2.97	4.263	2.41	1.043
BGI_novel_G000103	7	0	0	0.393	0.756	0
BGI_novel_G000104	7	0.033	0.086	1.413	2.303	0.416
BGI_novel_G000105	1	4.306	1.22	10.726	5.383	1.91
BGI_novel_G000106	11	2.853	3.093	2.86	2.84	5.223
BGI_novel_G000108	5	2.83	0.62	0.223	0.033	0.03
BGI_novel_G000109	8	0.28	0.196	0.97	0.556	0.583
BGI_novel_G000110	11	0	0.013	0.066	0.67	1.72
BGI_novel_G000111	9	2.88	3.803	2	2.863	2.373
BGI_novel_G000112	2	0.426	1.033	0.723	1.646	1.586
BGI_novel_G000113	7	0.363	0.3	0.216	0.4	0.223
BGI_novel_G000114	5	3.393	1.636	1.863	2.453	2.55
BGI_novel_G000115	11	0	0	0	0.083	0.94
BGI_novel_G000116	2	0.026	0.023	0.176	1.386	2.576
BGI_novel_G000117	11	0	0.033	0.08	0.51	1.313
BGI_novel_G000118	4	0.86	1.323	1.096	1.106	0.953
BGI_novel_G000119	2	0	0	0.013	0.18	0.39
BGI_novel_G000120	2	0	0	0.083	0.49	1.073
BGI_novel_G000121	2	0	0	0.37	1.186	2.463
BGI_novel_G000122	5	10.523	4.546	4.2	3.52	3.376
BGI_novel_G000123	6	5.586	3.75	4.23	3.253	0.02
BGI_novel_G000124	6	3.596	3.84	2.863	2.713	0.02
BGI_novel_G000125	7	0.313	0.99	1.813	33.92	0.556
BGI_novel_G000126	7	0.073	0.16	0.246	5.053	2.933
BGI_novel_G000127	11	0.13	0.556	17.82	48.573	125.286
BGI_novel_G000128	9	1.403	4.63	0.943	0.313	0.033
BGI_novel_G000129	1	8.6	7.386	9.533	8.303	4.73
BGI_novel_G000130	8	0.086	3.803	6.39	5.063	0.393
BGI_novel_G000131	11	0.496	0.43	0	0.326	2.73
BGI_novel_G000132	9	1.17	7.103	3.016	2.496	0.49
BGI_novel_G000133	10	2.163	1.523	0.103	1.423	1.85
BGI_novel_G000134	5	1.583	0.006	0.126	0.086	0.156
BGI_novel_G000135	4	0	0.246	0.216	0.11	0
BGI_novel_G000136	5	2.753	0.876	0.356	0.45	0.113
BGI_novel_G000137	11	0	0	0.033	0.016	3.853
BGI_novel_G000138	9	0.68	2.08	0.776	0.926	1.313
BGI_novel_G000139	11	0.146	1.083	0.646	0.996	3.56
BGI_novel_G000140	10	0.27	0.226	0	0.026	0.35
BGI_novel_G000141	11	0.726	0	0.133	0.263	4.586
BGI_novel_G000142	11	0.123	0	0.066	0	2.06
BGI_novel_G000143	4	0	1.263	0.563	0.283	0
BGI_novel_G000144	12	0.126	0.226	1.22	1.35	2.503
BGI_novel_G000145	10	3.35	3.583	1.626	1.446	3.66
BGI_novel_G000146	11	0	0	0.2	0	3.586
BGI_novel_G000147	7	0	0.023	0.043	1.36	0
BGI_novel_G000148	11	0	0.153	0.186	0.336	3.826
BGI_novel_G000149	2	1.41	3.07	1.3	5.676	7.793
BGI_novel_G000150	7	0	0.033	0.283	1.636	0
BGI_novel_G000151	8	0	0	5.66	5.406	1.04
BGI_novel_G000152	7	0.083	0.446	1.09	2.416	1.113
BGI_novel_G000153	12	0.243	2.1	7.396	6.343	12.386
BGI_novel_G000154	11	0	0.126	0.113	3.1	16.823
BGI_novel_G000155	2	1.963	0.72	0.993	15.44	16.18
BGI_novel_G000156	5	2424.09	315.71	91.086	70.196	0.67
BGI_novel_G000157	6	1155.3	855.573	714.87	522.206	5.463
BGI_novel_G000158	11	0.35	1.486	0.53	0.473	2.976
BGI_novel_G000159	4	1.58	2.893	2.64	1.506	1.21
BGI_novel_G000160	6	2.676	1.5	0.986	0.29	0
BGI_novel_G000161	12	6.666	23.39	53.99	39.686	75.996
BGI_novel_G000162	4	0.33	1.56	0.823	1.206	0.743
BGI_novel_G000163	1	2.896	3.166	3.41	2.766	2.68
BGI_novel_G000164	5	14.603	3.986	0.99	0.536	0.47
BGI_novel_G000165	5	14.603	3.986	0.99	0.536	0.47
BGI_novel_G000166	9	0	3.45	1.11	0.17	0
BGI_novel_G000167	4	0.123	2.173	1.09	1.64	0
BGI_novel_G000168	9	0.546	13.183	1.416	1.306	0
BGI_novel_G000169	6	1.053	0.99	0.553	0.406	0.123
BGI_novel_G000170	8	0.61	0.373	2.186	2.063	1.016
BGI_novel_G000171	11	0.246	0.816	0.626	0.19	2.876
BGI_novel_G000172	5	1.383	0	0	0	0
BGI_novel_G000173	7	0.04	0.016	0.133	1.62	0.703
BGI_novel_G000174	6	13.973	19.773	9.293	8.636	6.49
BGI_novel_G000175	11	0.136	0.22	0.123	0.193	0.893
BGI_novel_G000176	5	8.343	1.69	0.176	0.296	0.296
BGI_novel_G000177	5	0.523	0.123	0	0.22	0.093
BGI_novel_G000178	5	2.55	0.933	0.026	0.08	0.11
BGI_novel_G000179	5	12.476	1.44	0.16	0.053	0.046
BGI_novel_G000180	5	8.73	5.816	3.903	2.973	3.59
BGI_novel_G000181	5	2	0.983	0.68	0.613	0.293
BGI_novel_G000182	2	2.513	3.356	2.766	3.75	3.436
BGI_novel_G000183	7	0.566	1.72	2.253	4.246	2.91
BGI_novel_G000184	11	0	0.026	0	0.033	13.103
BGI_novel_G000185	5	19.87	0.256	0	0	3.82
BGI_novel_G000186	11	0	0	0	0.126	3.656
BGI_novel_G000187	3	0	1.313	0.073	0.146	2.223
BGI_novel_G000188	11	0.063	0	0.046	0.28	4.716
BGI_novel_G000189	11	0.07	0.353	0	0.53	1.206
BGI_novel_G000190	4	0.066	6.703	8.106	5.696	3.523
BGI_novel_G000191	3	0	0.936	0.28	0	1.423
BGI_novel_G000192	11	0.13	0.753	0.556	0.663	4.696
BGI_novel_G000193	11	0.653	1.79	1.6	1.37	4.68
BGI_novel_G000194	5	5.31	1.54	0.07	0.08	0
BGI_novel_G000195	2	0	0	0	0.476	0.406
BGI_novel_G000196	7	0	0	0	0.343	0.133
BGI_novel_G000197	5	8.27	0.166	0.17	0.023	0.043
BGI_novel_G000199	7	0.013	0.073	0.183	1.91	0.543
BGI_novel_G000200	8	0.413	3.14	6.21	3.403	3.24
BGI_novel_G000201	9	756.886	4337.39	1946.67	1137.08	382.893
BGI_novel_G000202	6	6.05	4.87	2.206	3.003	3.306
BGI_novel_G000203	10	1.46	0.193	0	0	2.17
BGI_novel_G000204	11	10.423	12.793	9.783	12.286	17.543
BGI_novel_G000205	12	0.236	1.496	1.806	1.39	2.763
BGI_novel_G000206	8	0.99	6.246	11.466	7.883	5.636
BGI_novel_G000207	6	28.87	24.616	14.02	8.21	2.756
BGI_novel_G000208	6	4.053	3.69	2.29	2.836	1.24
BGI_novel_G000209	8	0.58	2.183	10.86	6.62	1.79
BGI_novel_G000210	6	1.096	1.246	0.16	0.646	0.603
BGI_novel_G000211	11	0.32	0.203	0.256	1.43	24.496
BGI_novel_G000212	6	2.183	1.93	0.346	0.266	0.083
BGI_novel_G000213	5	239.77	50.816	11.266	8.91	78.853
BGI_novel_G000214	6	45.163	45.916	40.833	37.17	37.616
BGI_novel_G000215	8	0.15	0	0.2	0.216	0.17
BGI_novel_G000216	5	183.553	0.616	0.196	0.116	0.21
BGI_novel_G000217	10	9.583	11.693	6.256	5.856	10.17
BGI_novel_G000218	1	0.103	0	0.343	0.136	0
BGI_novel_G000219	3	0	1.153	0	0.433	1.256
BGI_novel_G000220	2	0	0.156	0.133	0.546	0.79
BGI_novel_G000221	8	0.313	0.363	1.523	0.796	1.096
BGI_novel_G000222	9	6.18	9.123	4.13	5.12	5.743
BGI_novel_G000223	9	45.286	514.92	90.946	48.173	0.746
BGI_novel_G000224	4	113.22	589.083	339.873	309.06	2.366
BGI_novel_G000225	6	10.76	8.873	5.02	6.623	1.956
BGI_novel_G000226	9	0.383	0.906	0	0.47	0.423
BGI_novel_G000227	5	12.086	2.056	0.53	1.6	0.27
BGI_novel_G000228	6	3.193	2.57	0.633	1.106	0.36
BGI_novel_G000230	7	0	0	0	1.94	0.51
BGI_novel_G000231	6	8.45	4.983	0.58	2.556	0
BGI_novel_G000232	9	1.936	10.82	4.236	0.583	0
BGI_novel_G000233	6	6.566	7.693	1.88	3.02	0
BGI_novel_G000234	6	1.726	1.653	0.85	0.426	1.09
BGI_novel_G000235	4	0.073	0.92	0.67	0.2	0.526
BGI_novel_G000236	12	0.286	1.686	1.7	1.703	2.41
BGI_novel_G000237	7	0.05	0.303	0.7	3.726	1.97
BGI_novel_G000238	5	17.406	7.793	7.096	7.05	2.27
BGI_novel_G000239	5	6.523	0.8	0.36	0.393	0.64
BGI_novel_G000240	5	10.633	4.43	6.463	3.893	2.856
BGI_novel_G000241	11	0.14	0.806	2.326	4.213	45.61
BGI_novel_G000242	6	7.383	4.21	0.216	0.396	1.16
BGI_novel_G000243	11	0.22	0.053	0.183	0.05	0.316
BGI_novel_G000244	7	0.733	1.313	1.18	1.803	0.556
BGI_novel_G000245	2	3.046	2.903	2.936	3.606	4.12
BGI_novel_G000246	7	0.26	0	0	1.063	0.353
BGI_novel_G000247	7	0.063	0.04	0.11	1.906	0.603
BGI_novel_G000248	9	1.963	15.246	2.29	0.17	0.04
BGI_novel_G000249	9	0	0.31	0.12	0.046	0
BGI_novel_G000250	4	0.18	1.21	1.073	0.943	0.02
BGI_novel_G000251	4	0.373	1.656	1.806	1.02	1.493
BGI_novel_G000252	1	1.073	0.886	1.96	1.226	0.813
BGI_novel_G000253	8	1.183	2.14	8.57	3.166	1.66
BGI_novel_G000254	2	0	1.303	2.486	6.083	7.616
BGI_novel_G000255	8	1.116	0.256	13.423	18.45	5.686
BGI_novel_G000256	2	0.453	0.29	0.426	2.313	3.076
BGI_novel_G000257	11	0.033	0.36	0.053	0	6.75
BGI_novel_G000258	5	2.89	0.32	0.383	0.586	1.316
BGI_novel_G000259	7	0.94	0	1.64	2.806	1.616
BGI_novel_G000260	5	2.463	0.686	0.163	0	0
BGI_novel_G000262	6	3.373	1.88	0.59	0.11	0
BGI_novel_G000263	5	0.176	0.04	0	0	0
BGI_novel_G000264	5	20.636	9.876	1.936	0	0.076
BGI_novel_G000265	7	1.413	0.47	0.863	2.126	0
BGI_novel_G000266	3	1.566	13.753	4.193	2.906	11.233
BGI_novel_G000267	5	7.273	2.373	2.033	2.866	3.033
BGI_novel_G000268	5	5.456	1.843	2.04	2.33	0.3
BGI_novel_G000269	7	1.52	1.01	1.68	5.286	1.25
BGI_novel_G000270	5	1.59	0	0.523	0.376	0.386
BGI_novel_G000271	9	17.966	37.683	3.533	2.393	3.723
BGI_novel_G000272	10	1.616	1.4	0.123	0.203	0.956
BGI_novel_G000273	9	0.05	2.566	0.263	0.586	1.306
BGI_novel_G000274	5	8.363	2.926	1.986	1.146	0.396
BGI_novel_G000275	4	2.946	13.83	8.88	5.576	3.733
BGI_novel_G000276	9	4.86	6.256	2.233	5.2	3.443
BGI_novel_G000277	7	0.036	0	0.05	2.763	0.03
BGI_novel_G000278	8	9.12	5.326	228.406	144.7	146.223
BGI_novel_G000279	6	1.8	2.306	0.126	0.256	0.173
BGI_novel_G000280	5	9.026	0.136	0	0.146	0.463
BGI_novel_G000281	8	0	0	5.033	2.56	2.043
BGI_novel_G000282	2	0.35	0.74	1.65	3.056	2.193
BGI_novel_G000283	8	0.526	1.956	3.186	2.576	2.54
BGI_novel_G000284	6	10.676	18.143	1.026	0.58	0.636
BGI_novel_G000285	12	4.75	115.62	726.446	1074.7	1130.36
BGI_novel_G000286	2	0.06	0.18	1.29	10.336	6.403
BGI_novel_G000287	5	10.14	0.583	1.526	1.116	0.113
BGI_novel_G000288	8	0.18	0.393	1.55	0.746	0.116
BGI_novel_G000289	5	50.25	0.54	0.04	0.02	0.176
BGI_novel_G000290	9	0.633	1.326	0.53	0.353	0.943
BGI_novel_G000291	6	3.52	2.486	0.46	0.433	0.186
BGI_novel_G000292	9	1.476	5.286	1.496	2.913	3.113
BGI_novel_G000293	9	0.903	1.23	0.75	1.076	0.96
BGI_novel_G000294	10	3.85	3.176	1.476	1.52	2.503
BGI_novel_G000295	8	0.79	2.373	7.32	6.026	0.61
BGI_novel_G000296	11	0	0	2.883	2.78	51.79
BGI_novel_G000297	8	0.126	0.65	1.736	1.76	0.67
BGI_novel_G000298	1	4.11	3.89	9.186	6.283	0.126
BGI_novel_G000299	4	0.38	2.32	1.88	1.85	0.176
BGI_novel_G000300	8	0.34	58.47	101.836	134.45	51.76
BGI_novel_G000301	6	14.186	12.276	6.183	7.94	5.276
BGI_novel_G000302	6	8	4.853	2.57	2.53	0.046
BGI_novel_G000303	9	7.65	12.966	7.113	6.206	5.293
BGI_novel_G000304	2	0.026	0.043	0.133	4.78	3.946
BGI_novel_G000305	2	0.056	0.056	0.053	3.926	5.28
BGI_novel_G000306	4	1.793	3.4	2.386	1.583	0.24
BGI_novel_G000307	5	4.906	2.693	1.47	1.466	1.8
BGI_novel_G000308	6	0.22	0.113	0	0	0
BGI_novel_G000309	5	52.603	0.663	0.14	0.38	0.38
BGI_novel_G000310	5	57.1	9.87	2.77	0.846	0
BGI_novel_G000311	4	0.743	1.62	1.163	1.52	0.376
BGI_novel_G000312	6	2.74	1.793	0.846	0.37	0.08
BGI_novel_G000313	8	0.226	7.61	31.053	27.206	2.8
BGI_novel_G000314	11	0.11	0	0.143	0.14	3.833
BGI_novel_G000315	2	0.67	0.943	0.903	3.573	3.233
BGI_novel_G000316	7	1.873	2.816	3.896	5.713	4.26
BGI_novel_G000317	4	3.38	5.946	5.283	5.89	5.23
BGI_novel_G000318	7	0	0.02	0	0.223	0
BGI_novel_G000319	7	0.036	0	0.033	0.66	0
BGI_novel_G000320	11	0	0	0	0	5.896
BGI_novel_G000321	11	0	0	0	0.533	4.953
BGI_novel_G000322	11	0	0	0.033	1.46	5.753
BGI_novel_G000323	2	0	0.09	0.193	3.716	3.316
BGI_novel_G000324	5	163.983	5.903	0.633	0.236	71.026
BGI_novel_G000325	3	15.946	46.29	5.27	8.936	39.89
BGI_novel_G000326	5	4.22	1.396	0.616	0.57	0.72
BGI_novel_G000327	5	11.52	0.116	0	0	0
BGI_novel_G000328	2	0.056	0.193	0.376	1.346	2.333
BGI_novel_G000329	5	5.243	0.466	0.143	0.076	0.026
BGI_novel_G000330	5	4.733	0.163	0.566	1.423	0.506
BGI_novel_G000331	2	0.083	0.946	0.933	1.8	1.51
BGI_novel_G000332	8	0.033	2.626	4.14	3.77	1.823
BGI_novel_G000333	4	0	8.846	5.353	8.043	3.68
BGI_novel_G000334	8	1.546	1.846	3.343	2.96	2.736
BGI_novel_G000335	5	3.656	0.56	0.226	0.413	0.173
BGI_novel_G000336	4	2.24	5.706	3.77	5.506	0.176
BGI_novel_G000337	12	4.243	6.116	11.716	14.613	11.846
BGI_novel_G000338	4	0.106	2.29	4.153	1.983	0.096
BGI_novel_G000339	11	0.06	0.243	1.08	0.266	2.193
BGI_novel_G000340	11	0	0.143	0	0.063	3.236
BGI_novel_G000341	11	0.263	0.25	0.443	0.666	2.543
BGI_novel_G000342	2	2.303	0.993	2.453	76.626	63.126
BGI_novel_G000343	12	0	1.09	6.856	6.4	6.113
BGI_novel_G000344	7	0	0.076	0	1.073	0.26
BGI_novel_G000345	12	0	2.833	12.903	21.62	17.91
BGI_novel_G000346	8	0.176	2.956	14.636	19.043	9.64
BGI_novel_G000347	7	0	0.576	1.353	3.43	1.403
BGI_novel_G000348	12	0.05	0.863	28.146	46.013	41.446
BGI_novel_G000349	11	0	0.036	0	0	0.176
BGI_novel_G000350	12	0	0.096	9.013	10.326	7.123
BGI_novel_G000351	8	0.063	0.986	8.446	9.376	6.5
BGI_novel_G000352	12	0.123	6.196	19.753	24.053	20.123
BGI_novel_G000353	1	0	0	0.556	0.136	0
BGI_novel_G000354	8	0.073	4.723	13.103	9.813	6.1
BGI_novel_G000355	12	0	0	0.91	1.2	0.783
BGI_novel_G000356	12	0	2.923	14.16	16.333	15.746
BGI_novel_G000357	8	0	0.106	5.22	5.616	3.543
BGI_novel_G000358	12	1.026	0.956	1.283	1.276	1.346
BGI_novel_G000359	5	1.59	0.883	0.413	0.45	0.6
BGI_novel_G000360	6	2.076	3.07	1.16	0.783	0.486
BGI_novel_G000361	9	1.683	2.563	0.953	1.376	0.62
BGI_novel_G000362	8	1.216	1.916	2.653	2.443	1.01
BGI_novel_G000363	11	0.133	0	0	0.17	2.013
BGI_novel_G000364	3	2.683	5.05	2.716	3.76	5.333
BGI_novel_G000365	9	1.45	188.116	8.523	11.683	8.003
BGI_novel_G000366	9	0	9	0.36	0.773	0.453
BGI_novel_G000367	9	0	5.67	0	0	0
BGI_novel_G000369	1	2.636	2.346	2.62	2.063	1.073
BGI_novel_G000370	10	1.76	1.43	0.263	0.6	0.923
BGI_novel_G000371	8	0.076	1.546	11.796	5.376	0.563
BGI_novel_G000372	5	2.02	0.133	0	0.116	0
BGI_novel_G000373	7	0.096	0.093	1.61	2.696	1.436
BGI_novel_G000374	9	14.16	27.353	6.596	9.38	17.803
BGI_novel_G000375	9	0.436	11.88	0.17	0.25	0.563
BGI_novel_G000376	5	2.686	0.286	1.396	0.893	0.543
BGI_novel_G000377	9	1.04	122.253	9.846	4.27	11.483
BGI_novel_G000378	9	0	1.113	0.33	0	0
BGI_novel_G000379	5	13.9	3.546	3.796	1.64	1.506
BGI_novel_G000380	5	3.866	2.943	2.336	2.61	1.946
BGI_novel_G000381	7	0.146	0.406	0.953	3.353	2.046
BGI_novel_G000382	7	0.056	0.173	0.353	1.053	0.306
BGI_novel_G000383	2	0	0	0.083	1.043	0.68
BGI_novel_G000384	8	0.016	0.813	7.626	6.216	1.383
BGI_novel_G000385	1	0.046	0.05	2.073	0.526	0.026
BGI_novel_G000386	8	0.053	2.713	30.623	44.646	18.28
BGI_novel_G000387	5	2.146	1.423	0.663	0.813	1.073
BGI_novel_G000388	11	0.023	0.343	0.356	0.646	5.106
BGI_novel_G000389	11	0.213	0.383	0.143	0.776	2.353
BGI_novel_G000390	10	2.61	1.876	1.576	1.306	2.08
BGI_novel_G000391	6	3.593	4.266	2.433	3.293	2.516
BGI_novel_G000392	9	0	2.17	0.93	0.453	0.026
BGI_novel_G000393	5	0.793	0.203	0.053	0.326	0.21
BGI_novel_G000394	8	1.03	1.466	2.803	1.573	1.53
BGI_novel_G000395	11	0	0	0	0	0.303
BGI_novel_G000396	11	0	0	0	0	8.046
BGI_novel_G000397	2	0.443	1.016	0.673	2.67	2.166
BGI_novel_G000398	9	12.59	23.27	11.943	11.483	1.61
BGI_novel_G000399	1	1.53	1.35	2.273	0.323	0.273
BGI_novel_G000400	5	6.02	2.78	1.923	0.52	0.94
BGI_novel_G000401	12	1.963	2.846	4.386	3.976	3.943
BGI_novel_G000402	6	2.356	3.336	0.95	0.946	0.016
BGI_novel_G000403	5	21.103	0.223	0.023	0	0.043
BGI_novel_G000404	2	1.226	0.74	0.97	5.453	3.86
BGI_novel_G000405	2	0.023	0	0	1.89	1.843
BGI_novel_G000406	5	183.89	1.633	0.303	0.22	0.08
BGI_novel_G000407	5	86.133	0.276	0.133	0.113	0
BGI_novel_G000408	2	0.02	0.033	0.1	3.586	2.096
BGI_novel_G000409	7	0.88	0.86	1.026	1.87	1.13
BGI_novel_G000410	5	10.803	7.706	7.62	6.263	4.433
BGI_novel_G000411	5	26.56	20.32	17.356	13.383	14.43
BGI_novel_G000412	5	2.913	0.6	0	0.153	0.05
BGI_novel_G000413	2	0	0	0.156	1.416	1.73
BGI_novel_G000414	5	2.53	0.433	0.11	0.136	0.11
BGI_novel_G000415	9	2.71	6.05	2.876	4.71	3.063
BGI_novel_G000416	11	0	0	0	0.336	1.47
BGI_novel_G000417	9	0.403	1.383	0.516	0.576	0.56
BGI_novel_G000418	5	5.436	0.93	1.76	0	1.16
BGI_novel_G000420	1	1.493	1.443	1.583	1.31	1.296
BGI_novel_G000421	5	3.243	0.043	0	0	0
BGI_novel_G000422	5	6.29	3.646	3.79	3.07	2.086
BGI_novel_G000423	11	0	0.15	0.866	1.313	6.896
BGI_novel_G000424	5	73.5	45.753	31.856	42.876	27.14
BGI_novel_G000425	10	22.586	0.593	3.37	10.27	21.186
BGI_novel_G000426	5	2.156	0.32	0.28	0.28	0
BGI_novel_G000427	8	0	0.286	0.776	0.72	0.596
BGI_novel_G000428	5	1.426	0.746	0	0.58	0.436
BGI_novel_G000429	10	2.443	0.786	0	1.106	2.583
BGI_novel_G000430	9	1.96	10.69	1.39	0.76	0.42
BGI_novel_G000431	11	2.306	2.753	5.243	7.21	15.176
BGI_novel_G000432	11	0.026	0.06	0.416	1.123	3.266
BGI_novel_G000433	11	1.943	0.233	0.426	1.88	3.77
BGI_novel_G000434	5	2.893	0.453	0.096	0.23	0.853
BGI_novel_G000435	10	3.353	2.816	2.053	1.77	2.54
BGI_novel_G000436	7	0.896	2.213	2.536	3.336	2.406
BGI_novel_G000437	5	5.476	2.973	2.23	2.323	2.746
BGI_novel_G000438	9	2.453	3.373	1.066	1.426	1.84
BGI_novel_G000439	5	6.52	2.99	5.02	3.586	1.506
BGI_novel_G000440	5	11.426	1.526	1.383	1.68	2.02
BGI_novel_G000441	6	3.676	3.673	2.693	2.95	3.04
BGI_novel_G000442	2	0.063	0.06	0.016	1.76	2.456
BGI_novel_G000443	2	1.78	6.086	6.303	21.553	17.296
BGI_novel_G000444	11	0.05	0	0.113	0.11	4.023
BGI_novel_G000445	11	0	0	0	0	4.783
BGI_novel_G000446	5	3.64	2.34	1.266	1.873	1.596
BGI_novel_G000447	11	0	0	0	0	3.693
BGI_novel_G000448	7	1.473	2.496	1.91	5.323	3.27
BGI_novel_G000449	8	0	0	0.166	0.16	0
BGI_novel_G000450	7	0.063	3.253	0.6	4.336	1.806
BGI_novel_G000451	9	0.103	22.1	2.536	3.836	7.136
BGI_novel_G000452	1	17.343	3.713	32.973	16.33	5.766
BGI_novel_G000453	11	0	0.076	0.486	0.706	2.686
BGI_novel_G000454	8	0.753	1.073	12.623	6.713	1.803
BGI_novel_G000455	8	0.226	1.08	3.616	4.816	0.91
BGI_novel_G000456	11	0.25	0.633	0.113	0.383	1.213
BGI_novel_G000457	5	0.19	0	0	0	0
BGI_novel_G000458	11	0.03	0.09	0.59	1.053	3.213
BGI_novel_G000459	6	0.826	0.843	0.173	0.266	0.126
BGI_novel_G000460	9	3.6	5.54	2.11	2.026	1.873
BGI_novel_G000461	5	24.73	0.1	0.156	0	0.09
BGI_novel_G000462	7	0.686	0.186	1.06	1.69	0.78
BGI_novel_G000463	4	1.7	17.433	14.67	10.523	5.536
BGI_novel_G000464	8	0.33	0.146	5.97	6.506	4.166
BGI_novel_G000465	7	0.21	0.2	0.133	3.53	0.553
BGI_novel_G000466	8	1.263	1.37	9.506	9.836	0.313
BGI_novel_G000467	8	2.47	2.816	7.216	5.873	4.646
BGI_novel_G000468	8	0	0.313	1.496	0.62	0.566
BGI_novel_G000469	9	6.52	17.166	0.64	0.193	0.076
BGI_novel_G000470	5	13.65	0.26	0	0.223	0
BGI_novel_G000471	6	1.026	1.536	0.713	0.026	0
BGI_novel_G000472	8	0	0.273	4.913	1.973	0
BGI_novel_G000473	11	0.31	0.72	0.866	0.79	5.173
BGI_novel_G000474	11	0	0	0	0	11.426
BGI_novel_G000475	6	4.283	4.21	1.466	0.263	0.08
BGI_novel_G000476	6	2.343	2.793	0.68	0.203	0
BGI_novel_G000477	6	1.263	1.686	0.14	0	0
BGI_novel_G000478	12	0.053	0.48	5.636	4.46	4.92
BGI_novel_G000479	2	0	0	0	0.13	0.286
BGI_novel_G000480	6	1.696	2.976	0.943	0.356	0
BGI_novel_G000481	1	3.233	2.87	3.396	3.273	3.203
BGI_novel_G000482	6	0.506	0.54	0	0.17	0
BGI_novel_G000483	3	1.026	2.503	1.793	2.223	2.48
BGI_novel_G000484	9	2.32	3.723	2.773	2.726	2.523
BGI_novel_G000485	5	2.346	0.956	0.516	0.44	0.056
BGI_novel_G000486	10	3.26	2.133	1.96	2.2	2.83
BGI_novel_G000487	8	0.933	0.373	5.28	2.16	0.913
BGI_novel_G000488	11	0.123	0.113	0.87	1.526	8.056
BGI_novel_G000489	2	0.383	9.563	7.463	11.063	15.963
BGI_novel_G000490	8	0.293	0.85	7.206	7.62	1.75
BGI_novel_G000491	1	0.14	0	0.233	0	0
BGI_novel_G000492	9	0.8	2.623	0.503	1.1	0.436
BGI_novel_G000493	5	3.046	0.136	0.176	0	0
BGI_novel_G000494	5	45.27	20.54	14.453	21.666	18.5
BGI_novel_G000495	5	26.276	0.936	2.926	3.53	0.473
BGI_novel_G000496	3	0.37	1.966	0.846	0.743	1.696
BGI_novel_G000497	9	4.046	7.946	3.99	4.413	5.81
BGI_novel_G000498	7	0.556	0.716	0.346	0.796	0.42
BGI_novel_G000499	6	3.903	4.48	0.403	1.253	1.05
BGI_novel_G000500	2	0.73	0.666	0.43	2.676	2.03
BGI_novel_G000501	2	0.296	0.993	2.68	5.453	9.116
BGI_novel_G000502	11	1.106	5.116	5.96	4.35	18.533
BGI_novel_G000503	4	0.453	2.01	1.76	1.843	1.84
BGI_novel_G000504	1	5.923	1.123	8.546	2.983	0
BGI_novel_G000505	12	0.89	0.88	2.096	2.77	2.143
BGI_novel_G000506	11	0	0	0.213	0.063	2.703
BGI_novel_G000507	6	0.49	0.563	0.336	0.49	0.186
BGI_novel_G000508	6	8.16	11.303	2.99	1.096	1.856
BGI_novel_G000509	2	0.9	7.48	21.89	59.633	61.56
BGI_novel_G000510	6	1.64	1.49	1.09	1.22	1.19
BGI_novel_G000511	5	2.903	1.23	1.673	0.93	2.17
BGI_novel_G000512	11	9.786	3.606	1.49	0.846	26.586
BGI_novel_G000513	6	4.853	3.783	1.38	0.326	0.25
BGI_novel_G000514	7	1.303	1.12	1.233	1.49	1.166
BGI_novel_G000515	4	0.546	3.523	2.483	1.583	2.453
BGI_novel_G000516	2	0.44	0.41	0	1.326	1.556
BGI_novel_G000517	2	0.136	0.706	0.32	3.333	2.313
BGI_novel_G000518	11	0.093	0	0.146	0.35	2.903
BGI_novel_G000519	2	1.72	2.31	1.92	3.06	4.34
BGI_novel_G000520	6	3.363	2.576	1.986	1.746	0.896
BGI_novel_G000521	8	0.283	0.46	1.33	1.113	1.03
BGI_novel_G000522	8	2.576	6.216	13.18	9.1	7.67
BGI_novel_G000523	5	20.913	10.706	2.133	1.476	3.673
BGI_novel_G000524	9	6.59	9.74	4.87	5.27	6.053
BGI_novel_G000525	2	0.153	0.136	0.1	4.626	9.456
BGI_novel_G000526	8	1.753	2.626	3.723	3.436	1.956
BGI_novel_G000528	5	10.953	5.13	4.596	3.116	1.586
BGI_novel_G000529	10	3.49	2.816	0.846	1.713	1.983
BGI_novel_G000530	7	1.17	1.08	1.716	2.626	0.58
BGI_novel_G000531	5	6.206	2.906	0.773	0.756	0.126
BGI_novel_G000532	1	3.343	3.236	3.846	1.84	0.27
BGI_novel_G000533	8	0	0	0.79	0.26	0.403
BGI_novel_G000534	6	2.123	1.186	0.256	0.136	0.096
BGI_novel_G000535	5	8.41	0	0	0	0
BGI_novel_G000536	5	1.773	0.596	0	0.183	0
BGI_novel_G000537	7	0.933	1.74	0.746	2.38	1.286
BGI_novel_G000538	8	2.966	2.076	8.43	5.543	4.173
BGI_novel_G000539	11	0	0	0	0	3.503
BGI_novel_G000540	2	0	0	0	6.343	8.106
BGI_novel_G000541	11	0.166	0.07	0.04	1.883	9.383
BGI_novel_G000542	5	6.64	0.753	0.17	0.836	0.776
BGI_novel_G000543	5	3.463	0.123	0	0.106	0
BGI_novel_G000544	6	1.526	1.976	0.31	0.186	0.333
BGI_novel_G000545	12	0.02	5.08	4.91	4.81	8.32
BGI_novel_G000546	7	0	0	0.22	7.476	0
BGI_novel_G000547	6	4.93	5.286	0.143	0.673	0.633
BGI_novel_G000548	5	12.49	0.173	0.043	0.013	0.026
BGI_novel_G000549	2	0.09	0.78	13.496	57.46	68.32
BGI_novel_G000550	2	0.15	3.833	4.053	10.66	7.203
BGI_novel_G000551	2	0.15	0	0.036	3.106	5.573
BGI_novel_G000552	6	8.433	6.746	0.603	0.343	0
BGI_novel_G000554	5	7.466	3.153	2.283	3.76	3.883
BGI_novel_G000555	11	0.356	0.103	0.356	0	0.51
BGI_novel_G000556	5	4.266	1.12	0.39	0.09	0
BGI_novel_G000557	4	1.233	3.176	3.543	2.163	1.46
BGI_novel_G000558	4	2.33	4.746	5.106	4.043	3.653
BGI_novel_G000559	5	83.463	26.55	18.986	15.016	9.993
BGI_novel_G000560	9	1.483	3.246	1.686	0.6	0.276
BGI_novel_G000561	1	0.836	0.63	0.836	0.493	0.293
BGI_novel_G000562	11	0	0	0	1.246	3.726
BGI_novel_G000563	4	0.05	2.8	4.19	2.506	1.996
BGI_novel_G000564	11	0.036	0.363	0.02	0.076	7.716
BGI_novel_G000565	5	2.12	0.506	0.453	0.526	0.566
BGI_novel_G000566	11	0	0	0	0.816	5.693
BGI_novel_G000567	8	0.51	5.526	83.043	98.056	27.33
BGI_novel_G000568	9	0	0.136	0	0	0
BGI_novel_G000569	9	0	0.136	0	0	0
BGI_novel_G000570	9	0	0.136	0	0	0
BGI_novel_G000571	7	0	0	0	1.006	0
BGI_novel_G000573	9	0	2	0	0	0
BGI_novel_G000574	9	10.323	155.036	14.216	14.79	4.593
BGI_novel_G000575	9	1.556	12.573	1.863	3.2	2.11
BGI_novel_G000579	11	2.403	1.2	0.213	0.5	5.943
BGI_novel_G000580	5	2.853	1.836	0.723	1.536	1.096
BGI_novel_G000581	11	0.086	0.103	0.066	0.066	3.19
BGI_novel_G000582	11	0	0	0	0.31	18.593
BGI_novel_G000583	11	1.866	0.37	0.04	0.12	34.93
BGI_novel_G000584	3	3.926	6.533	4.213	3.873	5.816
BGI_novel_G000585	11	0.03	1.093	2.486	3.506	10.156
BGI_novel_G000586	5	1.846	0.03	0.026	0.053	0.05
BGI_novel_G000587	4	0.03	1.396	1.31	0.47	0.04
BGI_novel_G000589	11	0.083	0	0	0	0.963
BGI_novel_G000590	11	0	0.22	0	0	3.11
BGI_novel_G000591	6	1.543	1.893	1.476	1.016	0.88
BGI_novel_G000592	2	0.096	0.25	0.26	1.296	0.873
BGI_novel_G000593	7	0.08	0	0.126	0.963	0.116
BGI_novel_G000594	11	0	0.053	0	0.093	3.08
BGI_novel_G000595	11	0.086	0	1	0.756	2.256
BGI_novel_G000596	9	0.843	4.25	1.526	1.346	0.243
BGI_novel_G000597	9	0	7.826	1.16	0.633	0
BGI_novel_G000598	11	0.02	0.293	0.276	0.38	2.816
BGI_novel_G000599	9	2.086	4.403	1.683	2.286	2.17
BGI_novel_G000600	9	2.15	3.74	0.883	0.61	2.05
BGI_novel_G000601	5	3.876	0.093	0.08	0.08	0.563
BGI_novel_G000602	11	0.406	0.61	1.87	2.083	5.256
BGI_novel_G000603	5	2.353	1.006	1.016	0.133	0.19
BGI_novel_G000604	11	3.193	2.956	3.59	3.423	4.43
BGI_novel_G000605	12	0.29	0.373	1.863	1.906	1.546
BGI_novel_G000606	6	3.87	3.65	1.903	1.253	1.396
BGI_novel_G000607	2	0	0.356	0.08	0.78	1.03
BGI_novel_G000608	4	6.613	21.98	22.396	17.53	20.73
BGI_novel_G000609	8	0.06	4.583	12.966	13.12	1.436
BGI_novel_G000610	8	0.06	4.583	12.966	13.12	1.436
BGI_novel_G000611	7	0.023	0.796	0.233	2.26	1.43
BGI_novel_G000612	12	0.11	0.51	1.48	0.893	1.47
BGI_novel_G000613	6	0.38	0.6	0	0	0
BGI_novel_G000614	6	6.736	11.78	1.726	2.123	0.153
BGI_novel_G000615	9	0.076	0.366	0.06	0	0
BGI_novel_G000616	5	3.1	1.333	1.343	1.79	2.14
BGI_novel_G000617	11	0	0.026	0.066	2.846	8.49
BGI_novel_G000618	11	0	0	0	1.15	4.363
BGI_novel_G000619	11	0.016	0	0	0.186	0.426
BGI_novel_G000620	11	0.016	0.093	0.056	2.116	7.586
BGI_novel_G000621	10	0.24	0	0	0	0.18
BGI_novel_G000622	12	6.036	7.043	8.67	8.55	9.09
BGI_novel_G000623	6	2.173	2.386	0.97	1.01	0.343
BGI_novel_G000624	4	0.183	32.766	18.123	15.276	5.856
BGI_novel_G000625	9	0.883	1.786	0.73	0.64	0.363
BGI_novel_G000626	11	0	0.326	1.92	2.873	12.57
BGI_novel_G000627	9	0	2.16	0.67	0.77	0.426
BGI_novel_G000628	3	0.1	1.746	1.27	0.956	2.03
BGI_novel_G000629	9	0.206	3.63	0.393	0.22	2.033
BGI_novel_G000630	11	0.436	0.083	0.036	0	4.253
BGI_novel_G000631	5	0.31	0.096	0.09	0.106	0
BGI_novel_G000632	8	1.103	1.276	2.306	1.82	1.2
BGI_novel_G000633	5	6.543	2.2	0.806	0.576	0.5
BGI_novel_G000634	9	0.36	1.963	0.326	0.21	0.846
BGI_novel_G000635	11	0.066	1.69	2.866	12.733	771.42
BGI_novel_G000636	4	1.2	5.693	4.71	2.473	1.62
BGI_novel_G000637	9	0	15.706	4.126	1.756	1.35
BGI_novel_G000638	4	0.043	1.61	1.696	1.326	1.176
BGI_novel_G000639	7	0.11	0	0.083	2.676	0.416
BGI_novel_G000640	6	1.823	0.996	0	0	0
BGI_novel_G000641	5	96.653	0.653	0.23	0	0
BGI_novel_G000642	1	3.85	1.58	5.136	3.59	3.113
BGI_novel_G000643	8	0.466	0.196	1.78	1.523	1.093
BGI_novel_G000644	12	0	0.593	3.083	1.833	2.43
BGI_novel_G000645	8	0.04	11.046	20.756	11.713	0.07
BGI_novel_G000646	4	0.903	9.83	4.503	3.4	0.043
BGI_novel_G000647	11	0	0	0	0	1.846
BGI_novel_G000648	5	2.796	1.163	0.263	0.22	0.96
BGI_novel_G000649	5	6.546	4.49	4.776	3.373	3.27
BGI_novel_G000650	11	0	0	0	1.183	4.976
BGI_novel_G000651	4	0.323	1.943	2.273	2.126	0.886
BGI_novel_G000652	2	0	0.15	6.046	9.96	14.303
BGI_novel_G000653	4	0.176	1.486	0.96	0.603	0.686
BGI_novel_G000654	12	0.81	0.743	1.553	1.503	1.593
BGI_novel_G000655	11	0.103	0.496	0.086	0.21	2.376
BGI_novel_G000656	8	0.913	0.256	1.606	1.736	0.51
BGI_novel_G000657	8	0.266	2.693	14.213	12.07	7.183
BGI_novel_G000658	1	0	0	0.566	0	0
BGI_novel_G000659	4	0.286	0.883	0.876	0.313	0.28
BGI_novel_G000660	5	2.663	1.086	1.806	1.516	1.933
BGI_novel_G000661	4	1.973	3.98	3.996	3.64	2.493
BGI_novel_G000662	5	1.94	1.26	1.436	0.92	0.636
BGI_novel_G000663	5	43.03	0.54	0.426	0.24	0
BGI_novel_G000664	8	0.46	0.35	7.033	5.46	1.04
BGI_novel_G000665	6	1.12	2.033	0.133	0.066	0
BGI_novel_G000666	5	1.473	0.566	0	0.566	0
BGI_novel_G000667	7	0	0.203	0.293	34.81	0.363
BGI_novel_G000668	6	21.81	16.94	11.12	7.456	1.716
BGI_novel_G000669	10	0.856	0.92	0.08	0.186	0.596
BGI_novel_G000670	5	1.32	0.486	0.326	0.173	0.14
BGI_novel_G000671	6	3.6	4.4	0.866	0.573	0.806
BGI_novel_G000672	10	0.713	0.61	0.166	0.146	0.646
BGI_novel_G000673	5	15.766	1.236	0.093	0	0.036
BGI_novel_G000674	5	5.936	0.05	0	0	0
BGI_novel_G000675	12	0.28	0	1.18	1.203	1.243
BGI_novel_G000676	9	0	2.546	0.79	0.066	0
BGI_novel_G000677	4	0	1.94	1.426	0.39	0
BGI_novel_G000678	4	0.576	14.45	7.53	5.956	6.216
BGI_novel_G000679	12	0.413	0	1.736	0.17	1.283
BGI_novel_G000680	7	0.643	0.326	0.16	1.07	0.67
BGI_novel_G000681	5	1.426	0	0.103	0	0
BGI_novel_G000682	11	0.22	0.586	11.16	10.073	31.736
BGI_novel_G000683	10	1.813	1.826	1.5	1.89	1.703
BGI_novel_G000684	10	1.813	1.826	1.5	1.89	1.703
BGI_novel_G000685	12	0.1	0.103	1.233	1.266	1.203
BGI_novel_G000686	5	1.046	0.25	0.323	0.25	0.263
BGI_novel_G000687	9	0.126	1.716	0.41	0.233	0.04
BGI_novel_G000688	5	14.44	7.823	4.11	3.716	3.643
BGI_novel_G000689	4	0.666	2.363	2.923	2.18	0.566
BGI_novel_G000690	5	107.08	32.853	32.81	20.94	13.31
BGI_novel_G000691	8	0.056	0.216	2.576	1.673	0.346
BGI_novel_G000692	10	0.47	0.3	0.056	0.21	0.696
BGI_novel_G000693	5	2.546	0.9	0.386	0.236	0.073
BGI_novel_G000694	6	30.466	25.27	9.123	9.246	0.766
BGI_novel_G000695	11	0	0	0.076	1.34	6.76
BGI_novel_G000696	6	1.7	1.343	0.346	0.46	0.48
BGI_novel_G000697	7	0.153	0.14	1.996	27.246	0.393
BGI_novel_G000698	5	32.866	10.453	2.05	1.436	1.203
BGI_novel_G000699	12	0.19	0.98	1.096	1.496	1.523
BGI_novel_G000700	2	0.246	1.246	1.38	2.313	2.933
BGI_novel_G000701	1	1.526	1.68	2.953	1.123	0.106
BGI_novel_G000702	3	3.793	5.663	4.246	2.89	5.036
BGI_novel_G000703	3	0.24	1.486	0.85	0.9	1.443
BGI_novel_G000704	3	0.86	2.193	1.466	1.616	2.376
BGI_novel_G000705	9	0	1.28	0	0.58	0.27
BGI_novel_G000706	9	0	1.316	0.426	0	0
BGI_novel_G000707	5	1.326	0	0.73	0.696	1.263
BGI_novel_G000708	6	1.57	1.84	0.37	0.366	0.68
BGI_novel_G000709	3	0.06	1.04	0.22	0.61	0.74
BGI_novel_G000710	9	0	1.673	0	0	0
BGI_novel_G000711	11	0.22	0.52	0	2.953	152.01
BGI_novel_G000712	9	0	0.436	0	0	0.03
BGI_novel_G000713	9	0	3.226	1.25	0.73	0.716
BGI_novel_G000714	8	0.2	0.896	4.766	5.736	1.36
BGI_novel_G000715	8	0.323	0.753	2.313	2.306	0.956
BGI_novel_G000716	4	0.9	1.593	1.543	1.086	0.416
BGI_novel_G000717	5	6.686	0.8	0.183	0.333	1.093
BGI_novel_G000718	5	6.896	0.78	0.236	0.14	0.073
BGI_novel_G000719	5	5.47	1.386	0	0	0
BGI_novel_G000720	5	5.346	1.063	0.116	0	0.11
BGI_novel_G000721	5	10.853	2.303	0.123	0.456	0.056
BGI_novel_G000722	2	0.053	0.163	0.616	2.17	3.813
BGI_novel_G000723	8	1.923	2.063	9.036	7.186	6.656
BGI_novel_G000724	12	0	0	0.393	0.16	0.666
BGI_novel_G000725	11	0	0.216	0	0.073	1.09
BGI_novel_G000726	6	6.606	4.203	0.223	0.576	0.203
BGI_novel_G000727	11	0	0	0.283	0.57	2.443
BGI_novel_G000728	11	0	0.096	1	1.573	3.743
BGI_novel_G000729	2	0.23	0.296	0.223	2.16	3.553
BGI_novel_G000730	12	0	1.566	4.55	3.98	6.413
BGI_novel_G000731	7	3.143	3.226	1.976	3.73	3.253
BGI_novel_G000732	8	0	0	2.24	1.476	0.263
BGI_novel_G000733	5	2.173	0.2	0.71	0.366	0
BGI_novel_G000734	6	3.54	3.416	3.063	3.183	1.696
BGI_novel_G000735	7	1.936	2.273	2.453	3.383	2.456
BGI_novel_G000736	6	2.77	2.226	1.166	1.193	0.856
BGI_novel_G000737	5	8.36	5.593	4.976	5.823	5.38
BGI_novel_G000738	2	3.293	2.376	2.633	3.243	3.4
BGI_novel_G000739	4	0	2.536	4.093	1.893	0.133
BGI_novel_G000740	4	0	0.183	0.163	0	0
BGI_novel_G000741	8	1.403	1.756	3.14	2.29	1.78
BGI_novel_G000742	8	4.79	4.273	13.58	15.086	9.7
BGI_novel_G000743	4	0.19	0.983	1.366	0.353	0.353
BGI_novel_G000744	7	1.686	0.95	1.86	2.44	1.796
BGI_novel_G000745	8	0.12	0.113	0.363	0.25	0.206
BGI_novel_G000746	8	0.186	1.303	116.846	168.146	39
BGI_novel_G000747	4	0.03	1.636	1.896	0.213	0.636
BGI_novel_G000748	12	0	0.183	0.506	0.6	0.846
BGI_novel_G000749	9	6.3	7.556	4.873	5.81	4.9
BGI_novel_G000750	11	0	0	0	0	0.173
BGI_novel_G000751	10	2.39	2.383	1.526	1.483	2.006
BGI_novel_G000752	2	0.546	1.136	0.46	1.99	1.453
BGI_novel_G000753	2	0.053	0	0.4	0.74	0.666
BGI_novel_G000754	3	0.123	1.556	0.336	0.243	1.543
BGI_novel_G000755	3	0	1.593	0.563	1.256	2.826
BGI_novel_G000756	3	0	0.85	0.216	0.22	0.956
BGI_novel_G000757	8	0.19	0.516	1.56	0.623	0.28
BGI_novel_G000758	8	6.803	7.81	11.833	9.223	7.286
BGI_novel_G000759	6	0.956	0.933	0.993	0.406	0.536
BGI_novel_G000760	5	3.61	1.063	0.343	0.233	0.04
BGI_novel_G000761	5	2.096	1.346	1.326	0.683	0.273
BGI_novel_G000763	12	0.776	0.81	1.176	0.826	1.146
BGI_novel_G000764	11	1.933	1.6	0.223	0	4.366
BGI_novel_G000765	11	0.283	0	0.08	0.306	7.283
BGI_novel_G000766	5	18.886	13.036	10.403	10.103	6.26
BGI_novel_G000767	5	17.1	10.453	10.883	8.173	8.803
BGI_novel_G000768	7	0	0.196	0.736	1.683	0.303
BGI_novel_G000769	6	4.583	3.776	2.78	2.476	2.473
BGI_novel_G000770	9	1.946	3.2	2.043	2.396	1.763
BGI_novel_G000771	12	1.32	3.943	4.066	4.283	4.47
BGI_novel_G000772	3	0	1.906	0.153	0.84	1.906
BGI_novel_G000773	5	3.886	1.643	3.003	2.113	1.503
BGI_novel_G000774	12	0.103	0.786	1.523	1.206	1.9
BGI_novel_G000775	9	0	1.033	0.306	0.113	0.436
BGI_novel_G000776	6	1.85	2.2	0.096	0.27	0.156
BGI_novel_G000777	11	0	0.24	1.276	1.94	7.04
BGI_novel_G000778	5	0.24	0.076	0	0	0.086
BGI_novel_G000779	11	0	0.776	1.38	1.793	9.676
BGI_novel_G000780	10	2.643	2.313	1.786	2.366	2.983
BGI_novel_G000781	4	0.35	2.85	1.716	1.563	0.63
BGI_novel_G000782	5	10.296	5.273	1.966	2.616	1.733
BGI_novel_G000783	5	7.213	3.083	1.27	1.486	0.413
BGI_novel_G000784	9	0	1.196	0	0.183	0.303
BGI_novel_G000785	8	2.433	1.843	2.94	2.89	2.07
BGI_novel_G000786	6	2.396	2.823	1.273	2.4	0.336
BGI_novel_G000787	11	0	0	0.143	0.026	3.983
BGI_novel_G000788	8	0	0.103	3.69	4.816	0.946
BGI_novel_G000789	11	1.883	2.416	2.386	1.453	3.026
BGI_novel_G000790	5	19.676	7.92	1.053	0.366	0.01
BGI_novel_G000791	5	4.933	0.846	0.14	0.033	0
BGI_novel_G000792	2	0	0	0.366	1.483	0.97
BGI_novel_G000793	5	3.473	1.413	0.8	0.52	0.62
BGI_novel_G000794	11	0	0	0.143	0	6.823
BGI_novel_G000795	5	6.79	5.143	4.996	4.716	3.24
BGI_novel_G000796	11	0	0.156	0.276	0.143	2.653
BGI_novel_G000797	11	8.14	8.6	10.153	8.866	20.57
BGI_novel_G000798	11	0.103	0.706	0.26	0.74	2.136
BGI_novel_G000799	12	0.13	1.8	2.67	3.323	5.083
BGI_novel_G000800	2	0	0.746	0.993	1.866	2.813
BGI_novel_G000801	11	0	0.096	0.17	0.17	3.583
BGI_novel_G000802	4	1.04	1.673	2.093	0.913	1.643
BGI_novel_G000803	11	3.27	1.933	0.39	0.13	12.04
BGI_novel_G000804	2	0.033	0.123	0.996	1.863	3.766
BGI_novel_G000805	11	0	0	0.566	0.34	3.533
BGI_novel_G000806	2	0	0.136	0.756	1.66	1.49
BGI_novel_G000807	7	2.32	0.556	1.43	2.723	0.183
BGI_novel_G000808	9	0.026	6.996	2.48	2.396	0.19
BGI_novel_G000809	8	0	0.626	4.2	4.116	0.536
BGI_novel_G000810	2	0	1.77	1.273	3.123	3.66
BGI_novel_G000811	5	1.18	0.683	0.3	0.12	0.513
BGI_novel_G000812	12	0	0.353	1.596	2.596	2.66
BGI_novel_G000813	2	0.09	0.07	0.11	4.206	5.88
BGI_novel_G000814	7	0.03	0.17	0.32	1.443	0.786
BGI_novel_G000815	4	0	3.376	1.783	1.286	0.96
BGI_novel_G000816	5	2.626	1.286	0.77	0.213	0.333
BGI_novel_G000817	4	1.42	5.77	4.5	2.56	1.61
BGI_novel_G000818	12	0	5.246	6.343	5.66	6.753
BGI_novel_G000819	9	0.033	1.386	0.083	0.053	0
BGI_novel_G000820	9	0	1.946	0.766	0	0
BGI_novel_G000821	5	42.493	14.916	16.496	8.636	5.93
BGI_novel_G000822	8	0	0	1.476	0.86	0.146
BGI_novel_G000823	9	4.39	12.223	4.716	5.313	0.116
BGI_novel_G000824	5	5.85	1.563	0.04	0.106	0.03
BGI_novel_G000825	2	0.393	1.513	2.453	4.296	6.5
BGI_novel_G000826	11	0	0.046	0	0.066	0.73
BGI_novel_G000827	2	0.14	0	0.37	3.843	3.743
BGI_novel_G000828	3	3.23	8.59	3.883	7.173	6.656
BGI_novel_G000829	9	175.88	1046.45	14.656	1.24	1.183
BGI_novel_G000830	9	7.17	17.676	0.176	0.09	0
BGI_novel_G000831	5	4.583	1.08	0.353	0.383	0.273
BGI_novel_G000832	6	8.893	7.836	4.203	4.093	4.116
BGI_novel_G000833	5	5.54	0.273	0.326	0.186	0.346
BGI_novel_G000834	2	0.103	1.52	7.35	17.77	18.84
BGI_novel_G000835	2	0.986	0.63	1.486	4.936	4.48
BGI_novel_G000836	8	0	0	0.823	0.94	0.373
BGI_novel_G000837	11	0	0	0.056	0.146	0.623
BGI_novel_G000838	11	0.323	0.453	0.046	0.266	16.45
BGI_novel_G000839	8	31.206	39.343	67.326	50.486	32.54
BGI_novel_G000840	11	0	2.353	0	0.093	51.57
BGI_novel_G000841	11	0	1.193	0.043	0.173	4.26
BGI_novel_G000842	6	4.116	4.776	0.493	0.653	0.74
BGI_novel_G000843	6	1.37	1.873	0	0.54	0.14
BGI_novel_G000844	11	0.063	0.03	0.516	1.09	4.343
BGI_novel_G000845	5	9.18	0.08	0.246	0.143	0
BGI_novel_G000846	1	0	0	0.706	0.176	0
BGI_novel_G000847	1	1.36	1.593	3.196	1.806	0.126
BGI_novel_G000848	12	3.84	5.736	6.396	5.443	7.22
BGI_novel_G000849	5	7.293	1.996	0.133	0.313	0
BGI_novel_G000850	5	13.333	8.87	5.28	5.713	6.286
BGI_novel_G000851	9	1.39	10.6	4.24	4.27	6.063
BGI_novel_G000852	11	0.006	0.793	0.176	0	3.013
BGI_novel_G000853	11	0.05	0.063	0.296	0.496	9.45
BGI_novel_G000854	2	1.293	0.063	0.17	2.583	3.26
BGI_novel_G000855	10	9.01	7.693	4.523	3.813	6.443
BGI_novel_G000856	5	3.286	0.043	0	0.116	0.096
BGI_novel_G000857	11	0.013	0.013	0.06	0.153	5.49
BGI_novel_G000858	9	1.543	3.923	0.59	0.486	0.83
BGI_novel_G000859	5	15.113	11.113	7.916	8.396	8.88
BGI_novel_G000860	5	9.81	3.69	1.733	2.063	2.2
BGI_novel_G000861	6	1.186	1.906	0.31	0.486	0.273
BGI_novel_G000862	6	1.403	2.146	0.333	0.076	0.116
BGI_novel_G000863	11	0	0	0.106	0.11	4.106
BGI_novel_G000864	1	2.346	1.97	4.953	2.723	1.426
BGI_novel_G000865	2	0	0	0.276	0.966	0.643
BGI_novel_G000866	5	3.44	0.873	0.093	0.046	0.086
BGI_novel_G000867	11	0.186	0	0.156	0.133	0.19
BGI_novel_G000868	5	3.82	1.463	0.053	0.153	0.133
BGI_novel_G000869	11	0	0.056	0.04	0.06	70.766
BGI_novel_G000870	6	1.043	1.723	0	0.09	0
BGI_novel_G000871	8	0.753	2.13	2.723	2.77	2.306
BGI_novel_G000872	4	0.276	4.74	3.783	1.74	0.216
BGI_novel_G000873	7	0.136	0.776	0.316	0.826	0.503
BGI_novel_G000874	3	0.05	2.473	1.033	2.213	3.783
BGI_novel_G000875	9	0.74	2.69	0.97	0.7	0.463
BGI_novel_G000876	3	0.476	1.396	0.356	0.66	2.486
BGI_novel_G000877	7	0	0.11	0	0.14	0.006
BGI_novel_G000878	5	4.703	0.253	0.143	0.176	0.473
BGI_novel_G000879	8	13.706	61.443	99.123	98.976	80.46
BGI_novel_G000880	11	0	0.033	0	0	25.31
BGI_novel_G000881	12	0.233	2.733	25.466	22.033	29.773
BGI_novel_G000882	2	0.336	0.126	0.733	9.016	5.42
BGI_novel_G000883	5	10.906	1.566	0.013	0.013	0
BGI_novel_G000884	5	408.433	110.533	10.93	8.746	6.366
BGI_novel_G000885	1	3.57	1.163	4.13	3.22	3.26
BGI_novel_G000886	2	0	0.103	1.433	4.596	3.446
BGI_novel_G000887	11	1.576	1.513	2.406	1.31	3.746
BGI_novel_G000888	8	1.196	2.413	5.016	3.5	3.46
BGI_novel_G000889	6	2.37	1.456	0	0	0
BGI_novel_G000890	12	0	0	5.883	7.793	12.58
BGI_novel_G000891	11	0.01	0	0	0.016	6.12
BGI_novel_G000892	5	4.316	0.456	0.056	0	0.09
BGI_novel_G000893	3	0	1.236	0.043	0.306	0.96
BGI_novel_G000894	4	0.033	2.32	2.28	2.63	1.646
BGI_novel_G000895	11	0.53	1.216	2.22	2.183	18.1
BGI_novel_G000896	1	0.146	0	2.313	0.37	0
BGI_novel_G000897	11	0.143	1.96	0.95	0.82	6.013
BGI_novel_G000898	8	2.326	3.373	4.653	4.82	3.193
BGI_novel_G000899	11	0.023	0.293	2.336	3.806	8.696
BGI_novel_G000900	11	0.976	0.243	0.213	0.206	9.57
BGI_novel_G000901	3	0.883	2.353	0.903	1.353	1.836
BGI_novel_G000902	12	0.946	1.1	3.053	2.31	3.153
BGI_novel_G000903	7	0.363	0.986	0.206	1.093	0.613
BGI_novel_G000904	11	0	0	0	0.02	1.34
BGI_novel_G000905	5	2.303	0.236	1.196	0.906	0.78
BGI_novel_G000906	4	3.836	4.67	5.04	4.46	2.77
BGI_novel_G000907	5	5.643	0.403	0.013	0	0
BGI_novel_G000908	12	0.32	1.23	2.38	3.296	2.933
BGI_novel_G000909	12	0.386	0.29	1.113	0.683	1.366
BGI_novel_G000910	11	0.066	0.23	0.563	1.966	16.57
BGI_novel_G000911	11	0	0.076	0	0	7.996
BGI_novel_G000912	11	0	0	0	0	2.926
BGI_novel_G000913	5	3.053	0.06	0.233	0.126	0.563
BGI_novel_G000914	8	4.836	65.49	396.833	319.64	224.423
BGI_novel_G000915	11	0.11	2.426	3.006	1.82	5.87
BGI_novel_G000916	9	0.096	2.366	0.663	1.03	0.786
BGI_novel_G000917	4	0	3.156	1.193	2.506	1.54
BGI_novel_G000918	12	0	0.276	0.87	1.233	1.813
BGI_novel_G000919	3	0.66	4.286	1.44	0.653	3.6
BGI_novel_G000920	8	984.03	885.036	2126.17	1245.56	1007.41
BGI_novel_G000921	8	984.03	885.036	2126.17	1245.56	1007.41
BGI_novel_G000922	6	7.623	9.086	5.116	4.553	3.743
BGI_novel_G000923	5	2.183	0.273	0.79	0.54	0
BGI_novel_G000924	5	3.126	1.313	1.19	0.716	0.24
BGI_novel_G000925	5	3.88	0.903	0.213	0.213	0
BGI_novel_G000926	8	1.39	1.156	5.513	4.64	1.066
BGI_novel_G000927	3	15.13	18.906	11.783	13.933	18.863
BGI_novel_G000928	5	1.486	0.346	0	0	0
BGI_novel_G000929	5	24.873	1.363	0.123	0.156	0.036
BGI_novel_G000930	1	2.14	0.993	2.016	1.24	1.566
BGI_novel_G000931	10	2.236	0.03	0	0	1.616
BGI_novel_G000932	12	0.233	0.743	1.356	1.54	2.353
BGI_novel_G000933	11	0	0.156	0.813	2.326	23.633
BGI_novel_G000934	9	0.043	4.06	0.376	0.083	0.653
BGI_novel_G000935	9	0.016	0.126	0	0.073	0
BGI_novel_G000936	11	0.416	0.896	2.676	2.573	10.553
BGI_novel_G000937	11	0	0.216	0	0.486	2.273
BGI_novel_G000938	2	0.15	0.813	0.246	1.563	2.493
BGI_novel_G000939	12	0.79	1.713	2.623	3.306	4.423
BGI_novel_G000940	8	0.026	0.536	2.76	2.276	2.04
BGI_novel_G000941	9	0.116	5.526	2.316	1.95	2.46
BGI_novel_G000942	12	0	0.13	1.133	1.163	1.03
BGI_novel_G000943	1	1.37	1.65	1.72	1.476	0.77
BGI_novel_G000944	11	0.1	0.043	0.026	0	83.346
BGI_novel_G000945	11	3.766	3.123	7.54	6.68	14.62
BGI_novel_G000946	11	0	0	0	0	5.276
BGI_novel_G000947	5	3.723	1.776	2.933	2.993	2.393
BGI_novel_G000948	7	0.156	0.046	0.303	6.083	0.066
BGI_novel_G000949	11	0	0	0	0	2.203
BGI_novel_G000950	11	0.656	0.893	0.203	0.493	4.696
BGI_novel_G000951	4	0.766	191.25	151.813	118.706	54.496
BGI_novel_G000952	11	0.016	0.05	0.636	0.646	3.786
BGI_novel_G000953	12	0.053	0.41	7.47	12.633	12.603
BGI_novel_G000954	5	0.746	0	0	0	0.41
BGI_novel_G000955	2	0.533	2.153	135.413	249.663	469.31
BGI_novel_G000956	5	9.276	0.336	0	0.043	0.17
BGI_novel_G000957	11	0	0	0	0.2	39.713
BGI_novel_G000958	6	2.286	1.64	0.353	0.483	0.236
BGI_novel_G000959	5	1.953	0.366	0	0	0
BGI_novel_G000960	5	2.543	0.656	0	0.45	1.096
BGI_novel_G000961	5	5.02	0.15	0.043	0	0.036
BGI_novel_G000962	11	0	0.123	0.333	0.333	5.14
BGI_novel_G000963	11	0	0	0	1.446	8.016
BGI_novel_G000964	3	0.093	1.913	0.206	0.473	2.593
BGI_novel_G000965	11	0	0.736	1.63	1.533	3.873
BGI_novel_G000966	12	0.723	0.97	2.083	2.063	1.956
BGI_novel_G000967	11	0	0.036	0.033	0.093	2.906
BGI_novel_G000968	5	1.16	0.026	0.026	0	0.02
BGI_novel_G000969	5	1.553	0.07	0	0	0
BGI_novel_G000970	5	2.25	0.086	0	0	0.06
BGI_novel_G000971	11	0	0	0	0.46	2.186
BGI_novel_G000972	11	0	0.086	0	0.94	7.84
BGI_novel_G000973	11	0	0.14	0	1.563	5.053
BGI_novel_G000974	11	0.21	1.78	0.486	0.703	6.15
BGI_novel_G000975	11	0	0.23	1.55	0.853	9.096
BGI_novel_G000976	11	0	0	0.06	0	0.193
BGI_novel_G000977	11	0	0.046	0.043	0.163	30.143
BGI_novel_G000978	11	0	0	0.583	1.49	10.63
BGI_novel_G000979	11	0.1	0	0.08	0.08	1.763
BGI_novel_G000980	11	0.176	0.296	0.17	0.28	0.556
BGI_novel_G000981	7	0	0	0.356	1.26	0
BGI_novel_G000982	5	23.26	2.466	3.64	0.56	0
BGI_novel_G000983	8	0	0.23	0.58	0.26	0
BGI_novel_G000984	7	0	0	0.15	0.393	0
BGI_novel_G000985	12	0.223	1.426	2.646	1.393	2.606
BGI_novel_G000986	5	3.356	1.94	1.81	1.636	1.51
BGI_novel_G000987	9	0	1.553	0.146	0.2	0.116
BGI_novel_G000988	8	0.473	0.796	1.526	1.796	1.286
BGI_novel_G000989	7	2.333	1.993	2.106	2.44	2.233
BGI_novel_G000990	4	0	16.023	12.523	4.293	8.103
BGI_novel_G000991	9	0	2.936	0	1.933	0
BGI_novel_G000992	4	1.163	7.08	6.743	2.923	1.396
BGI_novel_G000993	8	1.416	11.49	48.58	45.296	17.88
BGI_novel_G000994	4	0	3.776	5.176	3.716	1.403
BGI_novel_G000995	5	3.976	1.44	1.553	1.17	0.693
BGI_novel_G000996	5	0.256	0	0	0	0
BGI_novel_G000997	9	22.466	36.176	24.366	23.053	21.896
BGI_novel_G000998	9	0.77	44.813	16.696	0.433	0.226
BGI_novel_G000999	9	0.276	2.966	0.793	0.43	0.256
BGI_novel_G001000	2	0	0.046	0.56	2.08	4.21
BGI_novel_G001001	11	0	0	0	2.606	13.88
BGI_novel_G001002	10	2.856	2.593	2.386	0.99	3.09
BGI_novel_G001003	8	0.703	0.986	2.066	0.996	0.796
BGI_novel_G001004	5	6.36	1.593	1.233	0.323	1.836
BGI_novel_G001005	4	2.89	19.296	26.88	14.386	3.41
BGI_novel_G001006	4	0.76	11.33	8.473	8.793	3.276
BGI_novel_G001007	1	11.06	5.526	10.68	7.34	4.68
BGI_novel_G001008	11	0.483	0.06	0.216	0.486	11.996
BGI_novel_G001009	11	0	0	0	0	3.5
BGI_novel_G001010	11	1.16	1.14	0.726	0.416	2.003
BGI_novel_G001011	2	0.176	0.42	2.136	10.476	7.343
BGI_novel_G001012	7	0.056	1.183	1.366	4.316	0.263
BGI_novel_G001013	12	0	0	0.78	1.17	2.036
BGI_novel_G001014	11	0	0	0	0	7.156
BGI_novel_G001015	4	0	0.843	1.37	1.006	0.04
BGI_novel_G001016	6	0.393	0.37	0.233	0.336	0
BGI_novel_G001017	4	12.213	53.623	54.23	11.486	0.116
BGI_novel_G001018	4	1.47	4.9	4.366	0.766	0
BGI_novel_G001019	3	2.463	5.5	3.273	6.12	6.376
BGI_novel_G001020	5	4.643	1.873	1.033	1.763	1.66
BGI_novel_G001021	7	0	0.113	0	0.406	0
BGI_novel_G001022	7	0	0	0	2.856	0
BGI_novel_G001023	7	0.09	0.12	0.183	17.66	0.113
BGI_novel_G001024	11	3.486	2.633	3.33	3.903	4.936
BGI_novel_G001025	5	4.853	1.416	0.45	0.723	0.843
BGI_novel_G001026	5	145.826	1.626	0.61	3.003	0.426
BGI_novel_G001027	9	1.836	5.113	2.663	1.756	0.713
BGI_novel_G001028	6	256.896	189.643	87.366	59.006	51.566
BGI_novel_G001029	6	6.36	3.806	0.5	0.423	0.506
BGI_novel_G001030	10	2.186	0.476	0.3	0.313	2.363
BGI_novel_G001031	5	2.763	1.246	0.443	0.88	0.813
BGI_novel_G001032	5	10.263	2.836	0.153	0.09	0.126
BGI_novel_G001033	5	4.25	2.176	1.763	1.79	1.19
BGI_novel_G001034	6	1.746	0.973	0	0	0
BGI_novel_G001035	11	0.096	0.273	0.766	1.686	3.706
BGI_novel_G001036	9	0.313	1.71	0.19	0.106	0.113
BGI_novel_G001037	9	0.48	1.743	0.47	0.633	0.516
BGI_novel_G001038	6	2.416	2.56	2.58	1.016	0.08
BGI_novel_G001039	4	10.893	14.323	15.953	10.973	9.606
BGI_novel_G001040	7	3.616	4.92	6.96	9.873	7.523
BGI_novel_G001041	5	2.836	1.406	1.696	1.566	0.82
BGI_novel_G001042	5	2.313	0.976	0.93	1.036	0.896
BGI_novel_G001043	1	1.483	2.166	2.363	0	1.376
BGI_novel_G001044	1	40.103	12.553	42.996	17.206	3.98
BGI_novel_G001045	5	6.533	3.033	0	0	0
BGI_novel_G001046	8	4.43	225.133	664.046	378.996	280.076
BGI_novel_G001047	4	0	22.123	16.17	4.84	8.666
BGI_novel_G001048	2	0.113	0.17	0.553	1.743	1.4
BGI_novel_G001049	9	0.603	1.463	0	0.526	0.59
BGI_novel_G001050	6	10.143	9.776	5.893	6.103	6.496
BGI_novel_G001051	9	1.376	2.306	1.063	0.993	0.833
BGI_novel_G001052	11	0.013	0.013	0.32	0.52	2.223
BGI_novel_G001053	2	0	0	0	0.113	0.13
BGI_novel_G001055	3	1.153	2.676	1.75	1.92	2.14
BGI_novel_G001056	9	1.793	2.966	1.686	1.486	1.02
BGI_novel_G001057	11	0	2.586	0.68	2.46	6.386
BGI_novel_G001058	3	0	2.633	1.786	1.783	3.876
BGI_novel_G001059	11	0	0.366	1.163	0.986	7.576
BGI_novel_G001060	11	0.256	1.353	1.746	2.516	15.876
BGI_novel_G001061	5	11.586	4.62	2.006	2.386	3.666
BGI_novel_G001062	7	0.556	0.486	0.166	3.88	1.993
BGI_novel_G001063	11	0	0.03	0.013	0	6.496
BGI_novel_G001064	11	0	0	0.236	0	1.883
BGI_novel_G001065	5	548.453	3.073	1.443	1.08	0.703
BGI_novel_G001066	9	6.74	17.546	10.826	6.89	7.25
BGI_novel_G001067	10	7.113	1.913	0.82	3.193	9.02
BGI_novel_G001068	7	4.883	4.683	6.236	24.106	12.963
BGI_novel_G001069	10	1.833	2.13	1.056	1.416	1.793
BGI_novel_G001070	8	0.48	2.273	4.603	3.666	3.576
BGI_novel_G001071	11	0.27	0.19	0.123	0	1.466
BGI_novel_G001072	11	0.023	0.113	0.04	0	0.903
BGI_novel_G001073	10	1.776	1.293	0.92	1.516	2.203
BGI_novel_G001074	3	1.553	5.303	3.003	2.233	3.84
BGI_novel_G001075	6	23.023	30.436	15.526	13.786	1.616
BGI_novel_G001076	3	0	1.756	1.483	1.536	1.746
BGI_novel_G001077	5	1.9	1.093	1.523	0.93	0.673
BGI_novel_G001078	6	4.423	3.336	1.59	1.38	1.216
BGI_novel_G001079	7	0.023	0.16	0.21	1.993	1.09
BGI_novel_G001080	10	1.05	1.356	0.426	1.15	1.446
BGI_novel_G001081	1	2.176	1.53	2.2	1.29	0.61
BGI_novel_G001082	12	0	0.58	16.193	21.4	16.226
BGI_novel_G001083	12	1.386	17.22	107.176	127.77	89.636
BGI_novel_G001084	8	0.096	4.383	29.283	24.383	9.54
BGI_novel_G001085	12	0.013	0.393	1.583	1.906	2.046
BGI_novel_G001086	1	0.593	0.466	1.276	0.8	0.406
BGI_novel_G001087	11	0	0	0.546	0.18	9.403
BGI_novel_G001088	8	0	0	1.2	0.826	0.23
BGI_novel_G001089	11	0.026	0.006	0.026	0.03	26.72
BGI_novel_G001090	11	0.026	0.006	0.026	0.03	26.72
BGI_novel_G001091	1	10.93	6.626	13.01	4.633	6.363
BGI_novel_G001092	5	92.223	0.473	0.233	0.113	0
BGI_novel_G001093	8	0.25	0.963	7.123	6.203	0.84
BGI_novel_G001094	8	0	2.556	11.033	13.033	5.353
BGI_novel_G001095	5	1.333	0.203	0.266	0.32	0.113
BGI_novel_G001096	5	2.24	0.203	0.063	0.076	0.056
BGI_novel_G001097	4	0.276	1.6	0.91	0.693	0.75
BGI_novel_G001098	7	0.173	0.933	0.173	1.7	0.216
BGI_novel_G001099	11	0	0	0	0.01	4.47
BGI_novel_G001100	11	0	0	0	0.006	3.053
BGI_novel_G001101	11	0	0.07	0.01	0.08	298.243
BGI_novel_G001102	8	3.733	4.186	4.806	5.026	3.78
BGI_novel_G001103	6	5.73	5.08	2.003	1.496	0.81
BGI_novel_G001104	9	0.106	0.266	0	0	0
BGI_novel_G001105	1	0.056	1.31	14.586	3.406	0
BGI_novel_G001106	9	0.743	992.533	31.93	10.853	0.55
BGI_novel_G001107	11	0.11	0.136	0.423	1.076	2.46
BGI_novel_G001108	5	6.626	2.64	0.176	0.096	0.103
BGI_novel_G001109	2	0.666	6.73	2.156	10.41	10.643
BGI_novel_G001110	5	4.943	3.116	2.173	1.1	1.373
BGI_novel_G001111	8	1.57	2.973	4.42	2.98	1.73
BGI_novel_G001112	5	2.18	0.366	0.246	0.246	0
BGI_novel_G001113	11	0.1	0.863	0.103	0.15	2.403
BGI_novel_G001114	5	0.303	0	0	0.06	0
BGI_novel_G001115	5	43.986	1.713	0.086	0.31	0.06
BGI_novel_G001116	5	48.036	3.3	0.353	0.373	0.21
BGI_novel_G001117	11	0	0	0.04	0	15.146
BGI_novel_G001118	1	2.056	2.133	3.236	3.246	0
BGI_novel_G001119	6	9.093	7.666	6.246	7.466	5.673
BGI_novel_G001120	8	0.04	3.146	5.41	6.616	0
BGI_novel_G001121	5	2.486	1.066	0.956	0.593	0.086
BGI_novel_G001122	10	3.246	1.056	0.92	1.103	2.95
BGI_novel_G001123	8	0.186	0.16	3.53	1.586	0.29
BGI_novel_G001124	11	0.176	0	0	0.043	8.466
BGI_novel_G001125	11	0	0	0	0	6.93
BGI_novel_G001126	5	3070.63	173.44	0.31	0.063	0
BGI_novel_G001127	2	0	1.696	7.163	17.113	21.423
BGI_novel_G001128	5	3.35	1.286	2.123	1.593	1.08
BGI_novel_G001129	6	66.07	53.156	35.93	47.066	37.49
BGI_novel_G001130	6	1.393	1.12	0.613	0.336	0.213
BGI_novel_G001131	12	0	0.063	0.646	0.446	0.49
BGI_novel_G001132	12	0.046	8.706	20.843	28.76	26.406
BGI_novel_G001133	5	32.29	3.646	22.36	13.773	6.336
BGI_novel_G001134	11	0	0	0.05	0	4.706
BGI_novel_G001135	11	0	0.48	0	0.93	5.29
BGI_novel_G001136	11	0.27	0.666	0.51	2.28	9.436
BGI_novel_G001138	11	0.726	4.626	0.713	5.23	10.65
BGI_novel_G001139	11	0.03	0.48	0.22	0.476	4.52
BGI_novel_G001140	6	3.653	2.976	0.256	0.346	0.286
BGI_novel_G001141	5	6.976	3.433	1	0.846	0.373
BGI_novel_G001142	2	0	0.213	0.666	1.62	2.576
BGI_novel_G001143	9	0	0.353	0	0	0
BGI_novel_G001144	5	1.606	0.273	0.133	0.056	0
BGI_novel_G001145	5	1.743	0.466	0.146	0.116	0.073
BGI_novel_G001146	5	2.546	1.23	2.036	1.77	1.776
BGI_novel_G001147	8	3.483	9.593	16.9	12.61	0.103
BGI_novel_G001148	8	0.336	13.396	143.643	140.996	99.9
BGI_novel_G001149	2	0.01	0.126	0.846	3.316	3.06
BGI_novel_G001150	11	0.043	0.073	0.563	4.636	16.106
BGI_novel_G001151	8	1.813	2.29	6.403	5.17	4.276
BGI_novel_G001152	10	0.696	0.75	0.06	0.196	0.553
BGI_novel_G001153	2	0	0	0	5.493	3.83
BGI_novel_G001154	2	0	0	0	0.306	0.243
BGI_novel_G001155	2	2.803	1.75	1.766	3.673	3.576
BGI_novel_G001157	8	0.033	0.306	4.39	2.48	0.043
BGI_novel_G001158	1	0.043	0.136	1.893	0.276	0
BGI_novel_G001159	7	0.156	0.98	0.596	2.66	1.5
BGI_novel_G001160	11	1.033	0.053	0.023	0.11	625.783
BGI_novel_G001161	4	82.153	275.496	255.796	351.48	206.87
BGI_novel_G001162	11	0	0.01	0.04	0.02	2.106
BGI_novel_G001163	12	0.196	0.083	1.2	0.386	1.043
BGI_novel_G001164	5	3.89	1.326	0.49	0.953	0.62
BGI_novel_G001165	11	0.053	0.943	1.766	3.46	17.273
BGI_novel_G001167	3	0.136	1.126	0.336	0.883	1.47
BGI_novel_G001168	5	1.566	0	0	0.05	0.066
BGI_novel_G001169	1	1.11	0.896	1.836	1.11	0.996
BGI_novel_G001170	5	3.843	1.313	0.21	0.283	0.13
BGI_novel_G001171	5	6.106	1.44	0.4	0.523	0.836
BGI_novel_G001172	5	1.656	0.443	0.06	0.093	0.066
BGI_novel_G001173	5	24.203	2.566	0.06	0.163	10.043
BGI_novel_G001174	11	1.346	8.916	0.416	0.493	20.753
BGI_novel_G001175	4	2.273	6.61	3.99	2.873	0.103
BGI_novel_G001177	6	4.353	2.75	2.156	1.223	0.336
BGI_novel_G001178	5	6.63	2.946	1.136	1.54	0.12
BGI_novel_G001179	7	0	0	0.07	1.486	0.483
BGI_novel_G001180	8	2.73	2.646	8.046	6.793	5.23
BGI_novel_G001181	2	1.873	1.583	2.33	3.313	4.693
BGI_novel_G001182	5	21.693	10.3	12.913	6.486	4.57
BGI_novel_G001183	9	2.083	4.093	0.35	0.546	0.713
BGI_novel_G001184	6	2.79	2.873	0.606	0.563	0.126
BGI_novel_G001185	9	3.506	5.513	1.996	2.183	2.563
BGI_novel_G001186	9	2.656	6.383	1.12	1.476	1.556
BGI_novel_G001187	5	4.646	0.903	0.553	0.046	0.043
BGI_novel_G001188	11	0.546	1.156	0.133	0.43	2.07
BGI_novel_G001189	9	2.346	3.043	1.853	2.523	1.796
BGI_novel_G001190	12	0.086	0.25	0.893	1.32	2.056
BGI_novel_G001191	8	0.14	0.21	1.293	1.163	0.176
BGI_novel_G001192	7	0.103	0.546	0.346	1.403	0.79
BGI_novel_G001193	8	0	0.463	0.873	0.606	0
BGI_novel_G001194	5	1.483	0.186	0.166	0.056	0.56
BGI_novel_G001196	2	0.953	0.496	0.283	1.503	1.873
BGI_novel_G001197	12	3.253	2.063	4.44	4.99	4.86
BGI_novel_G001198	5	41.823	15.796	5.773	3.483	1.21
BGI_novel_G001199	5	2.973	0.273	0	0	0.213
BGI_novel_G001200	5	12.686	1.71	0.15	0.203	0.076
BGI_novel_G001201	4	0.39	1.343	1.056	1.4	1.056
BGI_novel_G001203	2	0.696	0.92	1.043	3.183	5.956
BGI_novel_G001204	5	94.453	4.41	0.636	0.666	0.056
BGI_novel_G001205	5	3.836	0.12	0	0.073	0.06
BGI_novel_G001206	5	26.626	0.933	0.2	0.376	0.123
BGI_novel_G001207	5	1.436	0.39	0.153	0.21	0
BGI_novel_G001208	6	2.203	2.136	0.09	0.27	0.04
BGI_novel_G001209	7	4.05	10.783	10.92	13.77	10.236
BGI_novel_G001210	5	65.32	2.183	1.23	0.316	1.303
BGI_novel_G001211	5	3.436	0.256	0.3	0.173	0.616
BGI_novel_G001212	5	0.923	0	0.58	0.146	0.476
BGI_novel_G001213	11	4.556	0	2.556	3.406	6.843
BGI_novel_G001214	5	110.47	4.926	1.52	2.27	12.033
BGI_novel_G001215	8	0.55	0.666	4.156	4.98	1.566
BGI_novel_G001216	7	0.91	1.333	0.336	2.6	1.056
BGI_novel_G001217	9	2.16	6.006	1.873	4.516	3.453
BGI_novel_G001218	11	0	0.423	0.123	0.35	4.263
BGI_novel_G001219	5	18.533	0.356	2.99	2.31	0.993
BGI_novel_G001220	3	1.686	4.356	1.546	2.043	3.573
BGI_novel_G001221	1	0.63	103.566	671.153	168.29	5.433
BGI_novel_G001222	5	12.013	0.3	0.24	0.13	0.096
BGI_novel_G001223	5	4.953	0.05	0	0.03	0
BGI_novel_G001224	8	0.436	1.393	5.853	3.506	1.166
BGI_novel_G001225	5	1.95	0.073	0.033	0.213	0
BGI_novel_G001226	11	0.506	0	0	0.486	6.67
BGI_novel_G001227	11	0	0	0.073	0.213	1.62
BGI_novel_G001228	11	0.353	0	0	0.123	1.956
BGI_novel_G001229	4	3.193	6.026	6.79	5.063	2.983
BGI_novel_G001230	5	2.026	1.213	1.436	0.453	0.126
BGI_novel_G001231	5	593.213	47.263	5.756	3.276	0.813
BGI_novel_G001232	2	2.616	2.486	3.803	6.293	7.483
BGI_novel_G001233	9	32.123	244.176	4.41	1.3	0.916
BGI_novel_G001234	5	1.126	0.29	0.08	0.18	0.223
BGI_novel_G001235	1	0.056	0	0.273	0.06	0
BGI_novel_G001236	12	0.036	0.406	2.546	2.04	3.333
BGI_novel_G001237	10	6.066	7.37	3.916	4.98	7.363
BGI_novel_G001238	5	0.72	0.05	0	0.126	0
BGI_novel_G001239	7	0.426	0.343	0.336	3.013	1.296
BGI_novel_G001240	7	0.226	4.186	2.386	5.94	4.216
BGI_novel_G001241	11	0	0	0	0	4.476
BGI_novel_G001242	3	5.113	10.126	4.243	6.436	9.656
BGI_novel_G001243	5	8.213	2.843	0.483	0.606	0.403
BGI_novel_G001244	9	1.676	8.173	2.096	2.093	1.366
BGI_novel_G001245	2	0.263	0	0.046	2.06	3.306
BGI_novel_G001246	5	0.766	0	0	0	0
BGI_novel_G001247	5	4.263	1.09	1.29	1.183	0.786
BGI_novel_G001248	6	1.893	1.713	1.52	1.386	1.45
BGI_novel_G001249	11	0	0	0.086	0.09	1.696
BGI_novel_G001250	11	0	0	0.033	0.19	4.016
BGI_novel_G001251	9	1.063	7.593	0.8	0.716	2.203
BGI_novel_G001252	9	1.2	7.066	0.67	0.94	2.466
BGI_novel_G001253	5	4.29	2.45	0.956	1.246	0.736
BGI_novel_G001254	10	7.636	7.116	6.073	5.95	7.013
BGI_novel_G001255	6	8.633	8.5	2.243	2.286	3.656
BGI_novel_G001256	5	1.78	0.7	0.78	0.663	1.233
BGI_novel_G001257	2	0.833	0.896	5.243	8.99	10.343
BGI_novel_G001258	3	2.823	4.88	3.61	4.21	4.78
BGI_novel_G001259	12	0.026	0.3	0.486	0.42	0.743
BGI_novel_G001260	5	1.593	0.913	0.413	0.406	0.846
BGI_novel_G001261	8	0.013	1	1.826	1.16	0.33
BGI_novel_G001262	4	0.246	66.443	59.726	43.14	24.273
BGI_novel_G001263	8	1.836	2.343	15.77	8.17	4.586
BGI_novel_G001264	5	374.883	3.173	0.566	0.263	0.32
BGI_novel_G001265	11	0	0	0.113	0.15	20.73
BGI_novel_G001266	11	0.036	0	0	0	0.573
BGI_novel_G001267	11	0.023	0.213	0.966	1.183	2.933
BGI_novel_G001268	5	0.503	0.123	0.293	0.296	0.32
BGI_novel_G001270	11	0	0.163	0.036	0	7.69
BGI_novel_G001271	2	0	0.186	0	3.813	2.47
BGI_novel_G001272	9	2.01	18.003	6.193	5.603	2.916
BGI_novel_G001273	4	0.476	54.156	73.89	61.146	0.586
BGI_novel_G001274	7	0.703	0.92	0.213	1.273	0.643
BGI_novel_G001275	12	0.09	1.14	6.65	4.436	5.736
BGI_novel_G001276	4	6.51	69.453	45.543	16.763	12.883
BGI_novel_G001277	6	9.213	9.123	4.52	4.826	4.703
BGI_novel_G001278	9	0.683	5.25	1.166	2.62	2.423
BGI_novel_G001279	9	0	4.943	1.47	1.123	0
BGI_novel_G001280	4	0.496	1.396	0.973	0.746	0.233
BGI_novel_G001281	5	0.36	0	0	0	0.023
BGI_novel_G001282	5	4.53	0.053	0.023	0.023	0
BGI_novel_G001283	11	0.073	0.153	0.166	0.073	2.403
BGI_novel_G001284	11	0.013	0.026	0.05	0.05	5.836
BGI_novel_G001285	11	0.043	0	0	0	3.203
BGI_novel_G001286	11	0.846	0	0	0	3.686
BGI_novel_G001287	11	1.626	0.266	0.076	0.076	25.513
BGI_novel_G001288	5	54.72	19.196	14.176	14.013	10.386
BGI_novel_G001289	11	0.18	0.363	0.73	1.683	3.79
BGI_novel_G001290	5	0.52	0.126	0	0.156	0.153
BGI_novel_G001291	11	0.91	1.38	1.59	2.14	4.273
BGI_novel_G001292	6	0.956	1.073	0.76	0.926	0.533
BGI_novel_G001293	5	2.97	1.41	1.633	0.9	1.1
BGI_novel_G001294	5	1.086	0.176	0.17	0.08	0
BGI_novel_G001295	7	0.166	0.193	0.113	2.123	1.06
BGI_novel_G001296	7	0.033	0.183	0.19	1.376	0.756
BGI_novel_G001297	5	3.64	0.506	1.05	0.743	0
BGI_novel_G001298	5	20.023	0.15	0.443	0.126	0.22
BGI_novel_G001299	11	0.116	0.323	2.363	4.553	96.483
BGI_novel_G001300	9	0.166	10.113	1.03	0.58	0.57
BGI_novel_G001301	9	0.9	30.253	3.686	1.753	0.796
BGI_novel_G001302	11	0.09	0.043	0.236	0.04	7.823
BGI_novel_G001303	4	1.176	2.716	1.956	2.14	1.17
BGI_novel_G001304	1	6.573	9.093	10.38	6.306	2.446
BGI_novel_G001305	8	4.786	2.75	7.11	6.416	4.04
BGI_novel_G001306	1	2.993	1.683	3.046	1.776	1.516
BGI_novel_G001307	11	1.563	1.333	0.733	1.136	2.713
BGI_novel_G001308	2	0	0	0.273	1.036	1.196
BGI_novel_G001309	2	0.18	0.34	0.606	1.29	0.99
BGI_novel_G001310	7	0.013	0.2	0.53	1.506	0.136
BGI_novel_G001311	4	0.32	0.943	0.903	0.603	0.24
BGI_novel_G001312	11	0.033	0	0	0.06	2.363
BGI_novel_G001313	5	4.323	1.183	0.406	0.08	0.406
BGI_novel_G001314	11	0.07	0.113	3.086	5.893	20.91
BGI_novel_G001315	11	2.866	0.573	22.456	38.586	141.58
BGI_novel_G001316	1	0.22	0	0.803	0	0
BGI_novel_G001317	11	0.016	1.466	0.68	1.29	4.243
BGI_novel_G001318	8	0.63	2.12	10.03	7.2	1.123
BGI_novel_G001319	8	2.68	8.543	9.79	10.193	7.19
BGI_novel_G001320	11	0.04	0.143	0.12	0.306	25.433
BGI_novel_G001321	11	0	0	0	0	2.93
BGI_novel_G001322	11	3.41	3.506	2.293	3.216	5.24
BGI_novel_G001323	5	7.506	3.993	2.493	2.126	1.586
BGI_novel_G001324	5	0.276	0	0.056	0	0
BGI_novel_G001325	5	1.8	0.11	0.293	0.256	0
BGI_novel_G001326	11	0	1.093	0.463	3.023	20.716
BGI_novel_G001327	8	0.05	0.086	2.303	1.123	0.123
BGI_novel_G001328	11	0.573	0.616	1.246	0.806	2.09
BGI_novel_G001329	5	6.256	2.64	0.676	1.32	0.236
BGI_novel_G001330	6	4.676	2.57	0.78	0.7	0
BGI_novel_G001331	11	0	0.116	0	0.08	6.403
BGI_novel_G001332	11	0.016	0.11	0.09	0.116	5.026
BGI_novel_G001333	6	1.056	1.423	0.123	0.213	0.08
BGI_novel_G001334	12	0.64	1.056	41.643	46.813	38.113
BGI_novel_G001335	5	9.513	0.233	0.033	0	0.023
BGI_novel_G001336	3	0.106	4.58	1.6	2.56	2.513
BGI_novel_G001337	5	137.236	1.216	0.3	0.15	0.176
BGI_novel_G001338	7	0	0.253	0.396	3.303	1.176
BGI_novel_G001339	11	0.496	0	0.22	0.11	25.056
BGI_novel_G001340	3	0.116	2.293	0.916	0.863	2.633
BGI_novel_G001341	3	0.716	5.576	1.8	3.073	3.586
BGI_novel_G001342	11	0.613	0.286	0.353	26.003	80.556
BGI_novel_G001343	7	0	0	0	0.62	0
BGI_novel_G001344	11	0.036	0.766	1.013	1.14	4.033
BGI_novel_G001345	2	0	0.38	0	1.063	1.566
BGI_novel_G001346	2	1.063	1.65	1.37	2.193	1.83
BGI_novel_G001347	4	2.943	321.86	451.996	244.206	23.093
BGI_novel_G001348	11	0.076	0.15	0.603	0.66	6.19
BGI_novel_G001349	11	0	0.036	0.163	0.483	2.35
BGI_novel_G001350	5	2.233	0.363	0.16	0.203	0
BGI_novel_G001351	5	1.593	0.546	0.12	0.06	0.083
BGI_novel_G001352	8	0	0	0.99	0.543	0.34
BGI_novel_G001353	8	3.113	5.243	12.93	7.726	6.566
BGI_novel_G001354	5	6.616	2.89	4.44	4.62	3.423
BGI_novel_G001355	6	3.26	2.79	1.863	1.826	1.063
BGI_novel_G001356	12	0.093	0.76	1.263	1.393	1.826
BGI_novel_G001357	11	0	0.23	0	0.103	2.28
BGI_novel_G001358	11	0	0	0	0.313	5.776
BGI_novel_G001359	2	0.423	2.16	1.186	4.003	3.783
BGI_novel_G001360	6	3.386	3.41	0.603	0	0.286
BGI_novel_G001361	6	0.743	1.036	0.09	0	0.146
BGI_novel_G001362	8	0.663	0.71	2.026	2.41	1.686
BGI_novel_G001363	5	359.976	2.52	2.143	3.196	0.41
BGI_novel_G001364	6	3.603	3.06	0.82	0.283	0.073
BGI_novel_G001365	5	6.283	1.486	0.126	0.043	0
BGI_novel_G001366	9	1.813	3.57	0.603	1.273	0.89
BGI_novel_G001367	9	1.633	5.163	0.123	0.123	0
BGI_novel_G001368	11	0	0	0	0	0.696
BGI_novel_G001369	11	0	0	0	0	9.256
BGI_novel_G001370	6	2.573	2.343	1.223	1.456	1.193
BGI_novel_G001371	5	0.936	0.266	0.056	0.083	0.08
BGI_novel_G001372	4	0.026	0.786	0.9	1.123	0.163
BGI_novel_G001373	5	1.85	0.693	0.226	0.29	0.746
BGI_novel_G001374	8	1.07	1.113	1.74	1.356	1.066
BGI_novel_G001375	5	1.943	0.26	0.306	1.03	1.19
BGI_novel_G001376	5	4.833	1.246	0.326	0.533	0.273
BGI_novel_G001377	12	1.91	2.433	3.966	3.943	4.78
BGI_novel_G001378	5	1.44	0	0.71	0.42	0
BGI_novel_G001379	7	0.736	0.836	0.443	1.51	0
BGI_novel_G001380	7	0.07	0.116	0.5	0.983	0.253
BGI_novel_G001381	1	1.7	0.52	2.633	1.846	0.776
BGI_novel_G001382	11	0.16	0.133	0.036	0.026	5.383
BGI_novel_G001383	3	0	2.81	0.783	0.89	3.203
BGI_novel_G001384	9	0.206	17.123	0.886	0.283	1.74
BGI_novel_G001385	3	0.33	1.836	1.123	1.376	2.09
BGI_novel_G001386	9	1.303	64.24	15	16.956	14.643
BGI_novel_G001387	9	0.233	35.376	5.64	10.816	18.42
BGI_novel_G001388	11	0.16	0.146	0.066	2.446	12.303
BGI_novel_G001389	11	0.463	0.253	0.226	12.91	44.926
BGI_novel_G001390	1	3.093	0.283	2.78	0.55	0
BGI_novel_G001391	9	12.603	26.46	0.76	1.056	0
BGI_novel_G001392	9	13.08	55.946	17.033	23.913	0.42
BGI_novel_G001393	11	0	0	0.083	0.296	3.433
BGI_novel_G001394	5	3.583	1.29	1.9	0.563	1.37
BGI_novel_G001395	12	0.356	0.746	1.546	1.14	1.973
BGI_novel_G001396	9	0.15	22.51	0.836	1.056	1.203
BGI_novel_G001397	3	0	2.616	0.74	1.766	4.356
BGI_novel_G001398	2	0	0.376	0.28	1.13	1.35
BGI_novel_G001399	4	2.213	2.94	2.85	3.38	1.886
BGI_novel_G001400	5	10.153	6.793	3.85	3.926	5.9
BGI_novel_G001403	5	4.976	1.003	0.46	0	0.503
BGI_novel_G001404	5	8.093	2.47	0.22	0.126	0.033
BGI_novel_G001405	5	4.41	0.313	0.513	0.553	1.096
BGI_novel_G001406	11	0.113	1.256	6.453	21.543	47.173
BGI_novel_G001407	7	0.116	0.853	2.053	3.643	0.893
BGI_novel_G001408	5	27.48	8.583	1.523	0.226	0
BGI_novel_G001409	6	64.623	43.486	9.17	7.133	5.08
BGI_novel_G001410	5	56.773	10.66	2.4	2.24	0
BGI_novel_G001411	6	5.14	5.353	0.33	0.266	0.136
BGI_novel_G001412	6	3.816	2.803	0.096	0	0
BGI_novel_G001413	11	0	0	0	0	1.883
BGI_novel_G001414	5	11.503	3.23	3.656	4.453	3.396
BGI_novel_G001415	6	5.03	5.513	4.013	4.33	3.41
BGI_novel_G001416	2	0.553	0.826	0.106	1.593	2.37
BGI_novel_G001417	6	5.933	7.99	4.796	2.81	1.896
BGI_novel_G001418	10	11.313	10.446	5.523	7.233	9.21
BGI_novel_G001419	7	1.863	1.756	2.906	4.273	2.316
BGI_novel_G001420	11	0.023	0	0	0.1	5.836
BGI_novel_G001421	4	0	1.69	1.073	0.7	0
BGI_novel_G001422	4	0.22	15.446	6.076	8.19	6.263
BGI_novel_G001423	9	0.643	3.366	1.036	1.153	0.646
BGI_novel_G001424	5	3126.24	168.196	0.22	0.48	0
BGI_novel_G001425	7	0.126	1.27	3.466	20.606	6.46
BGI_novel_G001426	10	1.993	1.496	0.27	0.886	2.423
BGI_novel_G001428	5	1.883	0	0.156	0.12	0.163
BGI_novel_G001429	5	23.976	0.243	0.066	0.05	0.07
BGI_novel_G001430	11	0	0	0.013	0.013	2.196
BGI_novel_G001431	10	3.613	2.333	1.106	0.983	2.49
BGI_novel_G001432	11	0	0	0	0.456	1.5
BGI_novel_G001433	7	12.69	19.946	11.556	24.853	17.653
BGI_novel_G001434	6	1.846	1.59	0.133	0.083	0.126
BGI_novel_G001435	7	0.41	2.26	1.14	19.806	9.566
BGI_novel_G001436	7	0.093	0.12	0.19	3.783	0.933
BGI_novel_G001437	9	1	2.623	1.266	1.5	1.066
BGI_novel_G001438	6	2.24	2.573	1.296	1.91	1.503
BGI_novel_G001439	7	0	0.266	0.066	5.566	0
BGI_novel_G001440	8	0.57	0	7.176	3.603	0
BGI_novel_G001441	3	1.78	6.02	0	3.41	6.746
BGI_novel_G001442	3	1.78	6.02	0	3.41	6.746
BGI_novel_G001443	3	1.78	6.02	0	3.41	6.746
BGI_novel_G001444	6	1.53	2.28	0.06	0.44	0.293
BGI_novel_G001445	11	0	0.013	0.03	0	0.163
BGI_novel_G001446	5	1563.01	35.51	0.273	0.956	0.353
BGI_novel_G001447	9	0.056	0.606	0	0.043	0.053
BGI_novel_G001448	9	0	8.076	0	0	0.246
BGI_novel_G001449	9	2.11	7.706	1.413	1.88	4.346
BGI_novel_G001450	11	0.01	0.06	0.156	0.45	3.79
BGI_novel_G001451	5	1.736	0.07	0.15	0.26	0.286
BGI_novel_G001452	5	0.193	0.086	0	0	0
BGI_novel_G001453	11	0.273	0.046	0.68	0.43	2.836
BGI_novel_G001454	11	0.05	0.03	0	0.006	4.736
BGI_novel_G001455	2	0.04	0.11	0.316	1.866	1.346
BGI_novel_G001456	5	14.78	4.416	0.836	0.363	0.226
BGI_novel_G001457	8	0.993	3.183	26.816	17.513	2.363
BGI_novel_G001458	5	3.273	1.866	2.453	1.636	0.873
BGI_novel_G001459	9	0.136	1.936	0.486	0.873	0.04
BGI_novel_G001460	1	1.323	1.623	2.133	1.716	0.836
BGI_novel_G001461	11	0.103	0.13	0	0	0.54
BGI_novel_G001462	12	0	0.146	1.883	1.6	1.79
BGI_novel_G001463	8	1.81	1.306	6.456	4.993	2.333
BGI_novel_G001464	4	0.076	5.26	2.41	1.27	0.12
BGI_novel_G001465	10	38.856	24.16	6.69	8.64	24.093
BGI_novel_G001466	5	3.026	0.926	0.69	0.8	0
BGI_novel_G001467	11	0	0.06	0.4	0.3	2.78
BGI_novel_G001468	12	0	0.396	1.11	0.606	1.426
BGI_novel_G001469	5	3.653	0.876	0.786	0.203	0.093
BGI_novel_G001470	6	9.113	9.653	8.423	8.076	6.623
BGI_novel_G001471	9	0.016	1.71	0.463	0.37	0.03
BGI_novel_G001472	11	1.786	0.386	0.593	0.92	2.506
BGI_novel_G001473	6	19.976	13.01	8.723	8.02	4.516
BGI_novel_G001474	5	85.846	14.66	13.306	9.166	0
BGI_novel_G001475	2	1.533	2.453	2.206	4.636	3.803
BGI_novel_G001476	9	0	1.233	0	0.17	0.213
BGI_novel_G001477	8	0.193	0	4.106	1.613	0.536
BGI_novel_G001478	11	0	0	0	0.103	2.313
BGI_novel_G001479	5	2.24	0.926	0.07	0.066	0.01
BGI_novel_G001480	5	11.883	3.616	0.903	1.41	1.776
BGI_novel_G001481	5	1.873	0.746	0.656	0.49	0.363
BGI_novel_G001482	8	0.14	1.023	11.893	11.27	7.646
BGI_novel_G001483	4	1.13	18.083	19.496	18.45	16.183
BGI_novel_G001484	9	0	0.243	0	0.223	0
BGI_novel_G001486	7	3.35	3.416	7.003	10.503	5.286
BGI_novel_G001487	1	2.773	0.503	3.786	2.086	1.43
BGI_novel_G001488	11	0	0.066	0.143	0.433	1.873
BGI_novel_G001489	8	23.626	50.1	61.08	47.62	47.466
BGI_novel_G001490	5	60.056	32.47	40.93	34.366	29.59
BGI_novel_G001491	1	2.516	1.18	4.546	3.683	0.13
BGI_novel_G001492	8	4.296	9.426	13.993	13.323	0
BGI_novel_G001493	5	1.353	0.196	0.223	0.14	0
BGI_novel_G001494	2	0.173	0.546	0.676	1.593	1.153
BGI_novel_G001495	9	1.806	6.56	2.38	1.503	0.05
BGI_novel_G001496	9	2.783	4.016	1.45	3.46	2.85
BGI_novel_G001497	9	1.323	2.426	1.573	1.17	0.913
BGI_novel_G001498	4	4.08	6.186	5.883	5.023	2.66
BGI_novel_G001499	11	0.076	0.376	0.173	0.67	2.226
BGI_novel_G001500	11	0	0.39	0.086	3.88	48.463
BGI_novel_G001501	11	0	0	0	1.486	202.32
BGI_novel_G001502	6	3.513	4.916	1.553	1.606	0.116
BGI_novel_G001503	6	1.58	1.226	1.073	0.216	0.866
BGI_novel_G001504	11	0.533	1.793	1.25	2.693	8.226
BGI_novel_G001505	11	0.133	0	0.153	0.22	1.293
BGI_novel_G001506	6	4.243	2.563	0	0	0
BGI_novel_G001507	5	3.413	0.673	0.196	0.163	0
BGI_novel_G001508	11	0.196	1.026	0.973	76.303	881.973
BGI_novel_G001509	11	0	0	0.053	0.026	12.756
BGI_novel_G001510	11	0.066	0.133	0.293	0.116	33.413
BGI_novel_G001511	8	0.246	39.806	439.783	337.19	3.196
BGI_novel_G001512	5	86.79	3.056	0.01	0.02	0.04
BGI_novel_G001513	10	1.426	1.46	0.99	1.366	1.283
BGI_novel_G001514	5	1.603	0.263	0.666	0.423	0.2
BGI_novel_G001515	11	0	0	0	0.153	3.013
BGI_novel_G001516	5	0.283	0	0	0.033	0
BGI_novel_G001517	9	6.296	13.92	4.373	5.23	9.746
BGI_novel_G001518	6	6.76	4.25	0.673	0.643	0.65
BGI_novel_G001519	6	4.22	4.656	0.523	0.46	0.433
BGI_novel_G001520	9	0.596	1.71	0.243	0	0
BGI_novel_G001521	9	5.603	9.223	4.69	4.693	3.406
BGI_novel_G001522	1	2.45	1.316	2.77	1.883	1.68
BGI_novel_G001523	2	0	0.613	1.983	3.483	4.833
BGI_novel_G001524	5	1.463	0.38	0.173	0.183	0
BGI_novel_G001525	5	10.946	6.823	8.723	6.82	4.81
BGI_novel_G001526	8	66.193	84.406	151.1	176.553	92.576
BGI_novel_G001527	6	1.99	1.68	1.643	1.303	1.14
BGI_novel_G001528	8	0.24	0.66	2.62	1.476	0.573
BGI_novel_G001529	7	0	0	0	0.653	0
BGI_novel_G001530	7	0	0	0	1.33	0
BGI_novel_G001531	7	0	0.153	0.06	2.11	0.213
BGI_novel_G001532	8	0	0.293	5.206	4.59	1.356
BGI_novel_G001533	2	0.053	0.506	0.286	1.73	1.766
BGI_novel_G001534	12	1.16	1.12	2.08	1.866	1.956
BGI_novel_G001535	2	0	0.39	0.39	0.593	1.09
BGI_novel_G001536	2	1.193	1.373	13.066	23.506	28.283
BGI_novel_G001537	6	1.176	1.276	0.14	0.316	0.13
BGI_novel_G001538	3	3.503	4.48	3.366	3.413	5.406
BGI_novel_G001539	11	0.586	1.016	0.746	0.64	2.08
BGI_novel_G001540	7	0.096	0.33	1.33	2.856	1.616
BGI_novel_G001541	5	2.906	1.946	1.9	2.13	2.18
BGI_novel_G001542	5	12.19	0.923	0.753	0.573	0.81
BGI_novel_G001543	5	0.823	0	0	0	0
BGI_novel_G001544	6	5.19	4.36	4.156	3.733	2.656
BGI_novel_G001545	5	0.953	0.36	0.54	0.266	0.613
BGI_novel_G001546	8	0.29	1.183	5.663	4.883	2.166
BGI_novel_G001547	5	2.706	2.046	1.806	1.963	1.67
BGI_novel_G001548	5	4.42	3.293	3.39	3.82	2.786
BGI_novel_G001549	5	2.13	1.596	1.223	1.28	1.213
BGI_novel_G001550	6	1.11	0.843	0	0	0
BGI_novel_G001551	5	5.253	2.303	2.653	1.946	0.49
BGI_novel_G001552	9	5.193	7.333	4.083	6.546	3.053
BGI_novel_G001553	11	0	0	0	0	3.36
BGI_novel_G001554	9	3.076	5.566	0.573	0.506	0.51
BGI_novel_G001555	5	2.293	0.29	0	0	0
BGI_novel_G001556	7	6.153	23.736	25.536	64.963	27.193
BGI_novel_G001557	7	0.29	0.923	0.746	2.836	0.903
BGI_novel_G001558	2	0.15	0.773	0.856	3.33	2.466
BGI_novel_G001560	7	0.473	3.283	1.54	10.74	5.906
BGI_novel_G001561	9	1.38	2.37	0.17	0.083	1.063
BGI_novel_G001562	3	1.376	3.46	2.383	2.706	3.383
BGI_novel_G001563	12	0.473	0.62	0.873	0.763	0.85
BGI_novel_G001564	5	1.246	0.216	0.166	0.023	0.19
BGI_novel_G001565	2	1.753	1.033	0.923	5.1	4.563
BGI_novel_G001566	9	0.65	1.69	0.53	1.563	0
BGI_novel_G001567	5	0.983	0.723	0.76	0.75	0.866
BGI_novel_G001569	2	0	0.406	0.303	1.146	1.093
BGI_novel_G001570	5	1.633	0.233	0.353	0.233	0.123
BGI_novel_G001571	5	14.413	7.8	5.33	5.306	4.29
BGI_novel_G001572	4	0.21	1.993	1.446	0.836	0.406
BGI_novel_G001573	11	0.706	1.453	0.663	0.873	4.25
BGI_novel_G001574	6	33.906	28.443	14.59	11.343	19.36
BGI_novel_G001575	5	2236.93	26.276	0.246	0.25	0
BGI_novel_G001576	5	0.883	0	0	0	0
BGI_novel_G001577	5	314.48	5.846	0	0	0.303
BGI_novel_G001578	5	1239.15	47.373	0.23	0.66	0.496
BGI_novel_G001579	5	5.936	2.91	0.333	0.183	0
BGI_novel_G001580	5	2.38	0	0	0	0
BGI_novel_G001581	5	215.7	9.903	0	0	0
BGI_novel_G001582	5	1706.5	23.423	0.506	0.123	0.92
BGI_novel_G001583	5	3298.43	157.75	0.483	0.06	0.106
BGI_novel_G001584	5	2.153	0.79	1.486	0.753	0.476
BGI_novel_G001585	5	5.066	0.566	1.506	1.023	0
BGI_novel_G001586	11	0	0.076	0	0	5.283
BGI_novel_G001587	11	0.133	1.316	1.336	2.053	5.383
BGI_novel_G001588	11	0	0.016	0	0	5.07
BGI_novel_G001589	11	0	0	0	0	3.65
BGI_novel_G001590	6	8.146	6.583	0.376	0.28	0.613
BGI_novel_G001591	4	0.346	3.4	5.27	2.39	0.526
BGI_novel_G001592	11	1.343	0.503	0.166	0.803	3.136
BGI_novel_G001593	2	0.31	0.29	0.26	1.313	1.063
BGI_novel_G001594	6	2.686	1.866	0.236	0.796	0.33
BGI_novel_G001595	4	0.143	22.263	16.423	3.64	0.22
BGI_novel_G001596	11	0.053	0.106	4.423	3.426	50.136
BGI_novel_G001597	5	46.046	0.953	0.66	0.306	0.283
BGI_novel_G001599	11	0.07	0.123	0.03	0.07	6.013
BGI_novel_G001600	11	0.536	2.98	0.58	1.81	26.413
BGI_novel_G001601	6	1.166	0.73	0.076	0.11	0.066
BGI_novel_G001602	9	0.136	2.956	0.346	0.16	0.423
BGI_novel_G001603	11	0	0	0	0	0.51
BGI_novel_G001604	12	0.26	0.72	5.02	0.283	3.76
BGI_novel_G001605	1	0.323	9.02	21.846	1.073	1.91
BGI_novel_G001606	4	0.64	10.733	17.223	1.663	9.05
BGI_novel_G001607	11	0	0	0	0	21.123
BGI_novel_G001608	5	9.876	0.12	0.153	0.316	0.04
BGI_novel_G001609	5	264.366	75.013	140.7	96.19	70.723
BGI_novel_G001610	6	34.396	18.673	0	0	0
BGI_novel_G001611	9	0	0.263	0	0	0
BGI_novel_G001612	4	8.73	561.936	557.77	413.643	34.286
BGI_novel_G001613	7	0.07	0.273	0.126	1.126	0.67
BGI_novel_G001614	5	20.12	11.9	7.426	3.75	7.193
BGI_novel_G001615	5	11.08	2.193	4.6	3.56	0.123
BGI_novel_G001616	12	0.596	0.88	1.87	1.41	1.936
BGI_novel_G001617	5	6.21	4.136	4.973	3.403	2.786
BGI_novel_G001618	1	1.71	0.366	1.506	0.796	0.866
BGI_novel_G001619	5	1.903	0.943	0.55	1.34	0
BGI_novel_G001620	6	6.566	6.406	4.9	4.556	2.296
BGI_novel_G001621	6	2.22	1.72	1.676	1.693	0.87
BGI_novel_G001622	1	3.203	1.85	3.046	2.33	1.84
BGI_novel_G001623	11	0.46	0	0.096	0.28	9.03
BGI_novel_G001624	5	10.893	0.176	0	0.026	0.15
BGI_novel_G001625	11	0	0.043	0.023	0.213	3.38
BGI_novel_G001626	3	1.826	2.64	1.44	2.746	3.26
BGI_novel_G001627	5	1.993	0.256	0.95	0.67	0.26
BGI_novel_G001628	11	0.796	0.05	0	0	2.946
BGI_novel_G001629	11	0.383	0.06	0.076	0	4.496
BGI_novel_G001630	9	0	18.72	1.71	1.54	10.183
BGI_novel_G001631	9	0	5.28	0.383	1.096	2.623
BGI_novel_G001632	11	0	0.206	0.063	0.766	7.176
BGI_novel_G001633	3	0	3.8	0.353	0.2	2.966
BGI_novel_G001634	3	0	2.61	0.06	0.293	1.533
BGI_novel_G001635	11	0.26	1.763	1.323	1.893	4.23
BGI_novel_G001636	11	8.976	8.146	8.536	6.62	10.383
BGI_novel_G001637	1	1.06	0.603	1.396	1.11	0.683
BGI_novel_G001638	5	5.71	0.62	0.27	0.27	0.71
BGI_novel_G001639	4	25.703	113.966	74.773	20.753	0.226
BGI_novel_G001640	9	0.563	3.39	1.626	0.336	0
BGI_novel_G001641	11	0.023	0.02	0.126	0.44	5.226
BGI_novel_G001642	11	0.253	0.533	0.416	0.87	2.353
BGI_novel_G001643	11	0.316	0.613	0.316	0.563	2.81
BGI_novel_G001644	11	0.306	0.523	0.423	0.456	2.366
BGI_novel_G001645	11	0.033	0	0.123	0.556	1.886
BGI_novel_G001646	5	5.723	2.653	4.74	3.633	2.78
BGI_novel_G001647	12	0	0.87	1.41	1.373	1.573
BGI_novel_G001648	11	0.19	1.43	1.056	2.196	11.083
BGI_novel_G001649	11	0	0.266	0.463	0	0.94
BGI_novel_G001650	11	0.11	0.083	0.13	0.09	13.22
BGI_novel_G001651	5	5.576	4.09	3.296	3.31	3.253
BGI_novel_G001652	9	1.873	3.533	0.876	0.116	0.596
BGI_novel_G001653	1	1.406	1.18	1.516	1.27	0.69
BGI_novel_G001654	9	0.43	2.313	0.6	0.61	1.263
BGI_novel_G001655	9	2.39	4.92	1.946	2.276	1.55
BGI_novel_G001656	2	2.446	5.686	5.456	9.77	11.81
BGI_novel_G001657	11	0.086	0	0	0	1.113
BGI_novel_G001658	5	5.15	1.67	0.556	0.34	0.033
BGI_novel_G001659	6	3.283	3.183	0.913	0.896	1.916
BGI_novel_G001660	11	6.176	25.883	9.693	10.033	93.666
BGI_novel_G001661	5	0.473	0.14	0.12	0	0.206
BGI_novel_G001662	6	4.173	4.516	2.956	3.69	3.51
BGI_novel_G001663	7	0.116	0.196	0.353	0.956	0
BGI_novel_G001664	9	0.056	1.523	0.56	0.093	0
BGI_novel_G001665	5	1.94	0	0.276	0	0
BGI_novel_G001666	11	0.046	0.316	0.076	0.123	3.9
BGI_novel_G001667	5	11.49	2.016	1.37	0.953	0.11
BGI_novel_G001668	2	3.573	4.173	4.176	8.526	7.736
BGI_novel_G001669	1	0	0	0.663	0	0
BGI_novel_G001670	8	1.136	1.366	3.186	2.723	2.28
BGI_novel_G001671	12	0.12	3.633	46.746	40.75	54.713
BGI_novel_G001672	8	0.113	0.486	2.236	2.976	0.08
BGI_novel_G001674	5	817.066	612.486	629.26	508.79	549.926
BGI_novel_G001675	9	44.036	59.03	46.183	55.45	49.55
BGI_novel_G001676	9	44.036	59.03	46.183	55.45	49.55
BGI_novel_G001677	9	44.036	59.03	46.183	55.45	49.55
BGI_novel_G001678	9	44.036	59.03	46.183	55.45	49.55
BGI_novel_G001679	11	0	0	0.086	0.006	1.166
BGI_novel_G001681	12	0	0	0.44	0.713	0.473
BGI_novel_G001682	7	0	0	0.313	1.273	0.593
BGI_novel_G001683	11	0.013	0.48	0.19	0.153	7.17
BGI_novel_G001684	10	0.953	1.033	0.083	0.34	0.606
BGI_novel_G001685	11	0.606	0.753	0.723	0.633	1.44
BGI_novel_G001686	5	31.363	2.64	0.033	0	0.03
BGI_novel_G001687	9	0.58	3.886	0.496	0.633	2.333
BGI_novel_G001688	2	0.41	0.766	2.113	5.476	8.96
BGI_novel_G001689	11	0	0	0	0.733	33.056
BGI_novel_G001691	7	0.09	0	0.156	3.483	0.126
BGI_novel_G001692	6	1.92	2.256	1.403	1.13	1.263
BGI_novel_G001693	12	0.78	1.483	1.66	1.296	1.64
BGI_novel_G001694	4	1.006	1.87	2.073	1.36	1.263
BGI_novel_G001695	12	0.12	0	0.41	0.42	0.39
BGI_novel_G001696	2	0	0.033	0.613	1.366	2.483
BGI_novel_G001697	2	0	0.116	0.103	1.113	1.66
BGI_novel_G001698	7	1.626	2.79	1.556	4.993	2.603
BGI_novel_G001699	5	3.51	0.923	0.493	0.36	0.716
BGI_novel_G001700	12	0.593	0.81	1.616	1.786	1.79
BGI_novel_G001701	11	0	0	0	0	5.85
BGI_novel_G001702	2	0	0	0.21	2.266	1.696
BGI_novel_G001703	12	0	0	0.38	0.043	0.473
BGI_novel_G001704	1	2.763	4.07	3.966	1.94	1.26
BGI_novel_G001705	5	11.186	5.26	4.423	2.673	1.24
BGI_novel_G001706	1	3.526	1.793	3.256	2.196	0.426
BGI_novel_G001707	11	0.38	1.403	2.793	3.64	10.263
BGI_novel_G001708	11	0	0	0	0	0.513
BGI_novel_G001709	6	26.753	26.92	21.633	24.366	13.76
BGI_novel_G001710	9	12.526	25.166	5.463	10.863	17.193
BGI_novel_G001711	5	3.033	1.31	1.066	1.213	1.34
BGI_novel_G001712	9	6.63	8.466	6.343	6.806	4.716
BGI_novel_G001713	5	5.25	0	0.003	0.003	0.01
BGI_novel_G001714	6	11.11	8.096	6.19	5.55	3.623
BGI_novel_G001715	11	0	0	0	13.143	80.293
BGI_novel_G001716	11	1.16	1.223	0.85	1.53	2.97
BGI_novel_G001717	11	0	0.526	0.773	0.933	2.776
BGI_novel_G001718	5	0.863	0	0	0	0
BGI_novel_G001720	9	0.556	32.136	7.903	8.806	3.216
BGI_novel_G001721	12	0.943	1.01	1.476	1.58	1.463
BGI_novel_G001722	5	3.52	0.05	0.01	0.026	0.016
BGI_novel_G001723	7	0	0	0	0.636	0
BGI_novel_G001724	7	0	0	0	0.616	0
BGI_novel_G001725	11	0	0.173	1.943	2.76	5.743
BGI_novel_G001726	12	0.033	0.17	0.83	1.076	1.84
BGI_novel_G001727	2	0	0.086	0.536	1.063	1.123
BGI_novel_G001728	5	2.01	1.146	0.716	0.72	0.603
BGI_novel_G001729	5	0.393	0.196	0.243	0.046	0.11
BGI_novel_G001730	5	2.326	0.613	0.136	0.27	0.436
BGI_novel_G001731	1	1.593	0.39	3.36	1.916	0.853
BGI_novel_G001732	1	4.25	0.93	7.513	2.32	0.89
BGI_novel_G001733	8	1.433	1.273	1.99	2.13	1.426
BGI_novel_G001734	5	2.54	0.83	0.543	0.556	0.17
BGI_novel_G001735	5	169.58	5.946	0.556	0.676	0.116
BGI_novel_G001736	9	0.73	1.666	0.266	0.313	0.353
BGI_novel_G001737	8	0.896	1.306	3.223	2.533	1.45
BGI_novel_G001738	5	82.056	23.323	17.54	12.813	5.22
BGI_novel_G001739	5	17.15	5.64	2.266	6.696	7.476
BGI_novel_G001740	5	17.51	0	0.156	0.08	0
BGI_novel_G001741	2	0.033	0.083	0.276	1.62	3.106
BGI_novel_G001742	1	1.363	0.58	1.043	0.87	0.026
BGI_novel_G001743	5	21.256	8.306	8.033	5.116	0.22
BGI_novel_G001744	5	2.856	1.386	1.906	1.756	0.333
BGI_novel_G001745	9	0	0.753	0.07	0.12	0
BGI_novel_G001746	1	1.02	0.736	1.006	0.713	0
BGI_novel_G001747	3	2.033	2.75	2.543	2.636	3.003
BGI_novel_G001748	6	3.063	2.293	0.586	1.786	0.676
BGI_novel_G001749	10	1.96	3.71	0.276	0.723	3.243
BGI_novel_G001750	5	5.036	3.336	2.76	1.776	1.516
BGI_novel_G001752	4	3.323	7.536	6.483	4.66	4.856
BGI_novel_G001753	11	0	0.623	0.18	1.336	20.753
BGI_novel_G001754	6	0.3	0.313	0	0	0
BGI_novel_G001755	6	1.82	1.453	0.116	0	0
BGI_novel_G001756	6	5.303	3.63	1.643	1.456	0.073
BGI_novel_G001757	11	3.736	3.966	4.383	4.353	8.373
BGI_novel_G001758	8	1.53	21.7	36.936	33.09	18.5
BGI_novel_G001759	8	0.063	0.686	1.92	1.51	1.053
BGI_novel_G001760	9	0.206	1.073	0.243	0.083	0
BGI_novel_G001761	1	2.453	1.553	3.286	2.626	1.55
BGI_novel_G001762	1	0.043	0.28	0.526	0	0.173
BGI_novel_G001763	11	0.283	0.106	1.066	1.786	4.753
BGI_novel_G001764	8	0.32	2.656	7.226	7.596	5.243
BGI_novel_G001765	9	7.29	27.95	2.253	2.076	3.653
BGI_novel_G001766	6	37.576	50.316	0.763	0.246	4.773
BGI_novel_G001767	8	0	19.52	42.136	31.713	15.413
BGI_novel_G001768	9	0.52	13.44	2.543	3.986	1.723
BGI_novel_G001769	8	0.09	8.673	24.54	22.163	9.956
BGI_novel_G001770	10	10.423	3.91	0.533	0.653	7.193
BGI_novel_G001771	6	0.633	1.153	0.263	0	0
BGI_novel_G001772	5	5.42	1.8	0.446	0.05	0.056
BGI_novel_G001773	11	0.523	0.846	1.656	2.28	9.69
BGI_novel_G001774	11	0.08	0.203	0.12	0.243	2.913
BGI_novel_G001775	9	1.013	4.803	1.063	1.31	0.13
BGI_novel_G001776	5	2.646	0.4	0.093	0.543	0
BGI_novel_G001777	9	33.016	60.893	36.733	47.803	45.346
BGI_novel_G001778	12	19.63	36.82	50.803	52.623	46.883
BGI_novel_G001779	5	105.76	37.126	54.85	31.97	23.766
BGI_novel_G001780	1	3.953	2.993	4.86	2.85	4.323
BGI_novel_G001781	12	0.45	6.213	24.83	31.816	28.583
BGI_novel_G001782	8	0	0.133	2.146	2.766	0.61
BGI_novel_G001783	5	77.683	21.936	3.98	2.69	0.2
BGI_novel_G001784	9	0.513	1.463	0.323	0.43	0.273
BGI_novel_G001785	9	0.073	5.65	2.676	0.99	2.553
BGI_novel_G001786	8	0.446	0.223	1.476	1.09	0.43
BGI_novel_G001787	8	0	0.153	1.283	0.726	0.253
BGI_novel_G001788	6	0.103	0.096	0	0	0
BGI_novel_G001790	8	0.38	0.69	1.696	1.06	0.306
BGI_novel_G001791	11	0	0	0	0	2.656
BGI_novel_G001792	7	0.06	0.73	4.43	8.353	1.593
BGI_novel_G001793	8	0.12	0	0.873	0.423	0
BGI_novel_G001794	5	6.776	3.98	5.63	4.316	2.55
BGI_novel_G001795	5	6.943	2.243	1.263	0.866	0.926
BGI_novel_G001796	7	0.33	1.703	5.986	10.573	4.52
BGI_novel_G001797	5	4.813	0.47	0.6	0.176	0
BGI_novel_G001798	12	0.03	0.093	3.06	3.09	3.416
BGI_novel_G001799	9	0	5.11	0.046	0	1.95
BGI_novel_G001800	6	9.323	10.67	3.39	3.9	0.103
BGI_novel_G001801	6	8.423	8.446	1.53	1.74	0
BGI_novel_G001802	9	0	5.376	0.673	1.323	0
BGI_novel_G001803	8	0	0	0.233	0.16	0.083
BGI_novel_G001804	8	0.106	0.403	0.85	0.526	0.536
BGI_novel_G001805	4	4.836	14.833	17.11	15.293	6.443
BGI_novel_G001810	1	14.093	9.986	12.8	9.313	7.943
BGI_novel_G001811	5	7.296	1.12	2.006	3.906	5.483
BGI_novel_G001812	7	0.246	0.59	0.08	1.456	0.773
BGI_novel_G001813	10	6.046	5.683	3.506	3.933	5.513
BGI_novel_G001814	11	0.26	0.236	0.203	0.833	3.776
BGI_novel_G001815	5	3258.07	594.806	582.426	557.18	457.673
BGI_novel_G001816	5	1.536	0.536	0.613	0.67	0.35
BGI_novel_G001817	4	2.28	4.746	4.913	4.24	0.316
BGI_novel_G001818	11	0.083	0.64	1.093	0.87	3.2
BGI_novel_G001819	7	1.263	0	0	1.793	0.393
BGI_novel_G001820	7	0.533	0	0.113	2.313	1.263
BGI_novel_G001821	5	2.273	0.686	1.03	0.596	0.743
BGI_novel_G001822	8	0.413	16.15	42.833	41.866	16.506
BGI_novel_G001823	9	0.243	0.636	0.306	0.233	0.216
BGI_novel_G001824	5	6.216	2.796	5.12	3.243	2.376
BGI_novel_G001825	5	3.453	0.953	0.11	0.64	1.176
BGI_novel_G001826	5	3.136	1.51	0.183	0.686	0.746
BGI_novel_G001828	1	0.523	0.62	1.55	0.706	0.363
BGI_novel_G001829	2	0.57	1.246	0.416	4.833	3.43
BGI_novel_G001830	11	0.62	1.69	1.803	3.63	9.63
BGI_novel_G001831	11	1.023	1.47	1.366	1.49	2.916
BGI_novel_G001832	2	1.846	0.603	3.293	210.893	237.976
BGI_novel_G001833	1	0.526	0	0.663	0	0
BGI_novel_G001834	5	7.423	3.493	3.39	4.043	3.346
BGI_novel_G001835	8	0.46	1.57	2.606	1.633	1.323
BGI_novel_G001836	6	2.85	2.283	0.396	0.68	0.103
BGI_novel_G001837	8	5.436	7.153	20.533	10.56	4.206
BGI_novel_G001838	2	0	0	0.04	0.69	0.796
BGI_novel_G001839	5	1.646	1.066	0.773	0.526	0.576
BGI_novel_G001840	1	33.753	36.773	56.086	28.833	24.176
BGI_novel_G001841	7	0	0	0	2.83	0
BGI_novel_G001842	2	0.916	0	0	1.623	1.413
BGI_novel_G001843	9	0.136	1.833	0.306	1.336	0.52
BGI_novel_G001844	8	1.91	6.903	678.07	957.203	507.216
BGI_novel_G001845	7	0	0.133	1.063	2.72	0.18
BGI_novel_G001846	9	0	1.79	0	0.3	0.756
BGI_novel_G001847	2	0	0	0.48	1.546	1.063
BGI_novel_G001848	1	1.413	1.593	1.646	2.006	0.5
BGI_novel_G001849	5	10.23	4.216	3.77	3.653	3.29
BGI_novel_G001850	9	0	0.476	0	0	0.246
BGI_novel_G001851	2	0.356	0.346	0	0.633	0.656
BGI_novel_G001852	5	32.666	6.586	4.566	3.546	2.673
BGI_novel_G001853	12	4.213	4.396	7.456	7.153	11.823
BGI_novel_G001854	6	12.973	15.57	1.87	1.516	4.11
BGI_novel_G001855	3	2.566	4.95	3.523	4.193	5.596
BGI_novel_G001856	5	5.486	0.296	0.026	0	0.256
BGI_novel_G001857	5	3.423	0.84	0.646	0.696	0.456
BGI_novel_G001858	5	2.816	0.64	0	0.103	0.196
BGI_novel_G001859	5	0.516	0.236	0.113	0	0
BGI_novel_G001860	5	1.253	0.263	0.24	0.063	0.12
BGI_novel_G001861	2	0.07	0.683	1.156	24.26	26.553
BGI_novel_G001862	11	0.04	0.04	0.18	0.42	3.723
BGI_novel_G001864	5	1.403	0	0.203	0.176	0
BGI_novel_G001865	5	3.27	1.263	0.806	0.803	0.376
BGI_novel_G001866	1	8.163	9.39	9.833	4.22	2.5
BGI_novel_G001867	9	1.116	2.1	1.323	0.876	0
BGI_novel_G001868	5	5.47	2.523	4.403	3.993	4.396
BGI_novel_G001869	12	0.526	1.31	2.51	1.83	2.04
BGI_novel_G001870	6	1.723	2.436	0.096	0.23	0.286
BGI_novel_G001871	11	0	0.063	0.053	0	4.436
BGI_novel_G001872	11	0	0	0	0.096	7.283
BGI_novel_G001873	11	0.986	2.446	1.036	1.693	6.676
BGI_novel_G001874	5	1.103	0.28	0	0	0.21
BGI_novel_G001875	11	0.256	0.08	0.203	0	4.106
BGI_novel_G001876	11	0	0	0	0	3.27
BGI_novel_G001877	11	0	0.083	0.466	0.233	2.13
BGI_novel_G001878	11	0.556	0	0.153	0.233	1.95
BGI_novel_G001880	4	0.233	11.74	17.866	14.813	1.16
BGI_novel_G001881	11	0	0	0.273	0	6.273
BGI_novel_G001882	3	0.16	3.616	0.433	0.443	2.69
BGI_novel_G001883	11	0	0	0	0	2.71
BGI_novel_G001884	7	0.433	0.236	0.363	2.013	0.426
BGI_novel_G001885	11	0	0	0	0.413	2.676
BGI_novel_G001886	11	0.403	0.113	0.163	0.253	13.613
BGI_novel_G001887	9	0.47	2.013	1.033	0.766	0.336
BGI_novel_G001888	12	0.096	0.083	4.4	6.833	6.55
BGI_novel_G001889	11	0	0.306	0	0	2.513
BGI_novel_G001890	4	0.286	1.566	2.57	0.573	1.22
BGI_novel_G001891	12	0.376	1.186	3.106	3.18	3.443
BGI_novel_G001892	6	38.84	26.106	1.886	2.433	7.646
BGI_novel_G001893	4	0.48	1.54	1.91	1.456	0.126
BGI_novel_G001894	8	0.506	0.636	2.37	2.84	0.833
BGI_novel_G001895	5	3.296	0.993	1.803	2.276	1.136
BGI_novel_G001896	8	0.05	0.256	1.043	1.576	0.183
BGI_novel_G001897	8	1.193	2.086	43.373	20.073	2.953
BGI_novel_G001898	3	0.096	2.363	1.016	1.336	4.683
BGI_novel_G001899	8	0.016	0.203	1.036	0.683	0.483
BGI_novel_G001900	5	1.546	0.196	0.173	0.35	0
BGI_novel_G001901	5	2.71	1.753	1.033	0.97	1.37
BGI_novel_G001902	11	0	0	0	0	2.036
BGI_novel_G001903	11	0	0.02	0	0	4.04
BGI_novel_G001904	11	0	0.26	0.053	0.953	18.163
BGI_novel_G001905	3	0.196	1.086	0.49	0.383	1.193
BGI_novel_G001906	10	4.39	3.206	1.213	0.746	5.213
BGI_novel_G001907	9	0.2	1.823	0.546	0.616	0.123
BGI_novel_G001908	11	0.11	0.99	0.576	0.453	2.666
BGI_novel_G001909	9	36.12	81.343	1.396	0.143	0.14
BGI_novel_G001910	5	17.143	10.89	5.163	5.83	5.79
BGI_novel_G001911	6	1.343	1.006	0.373	0.393	0
BGI_novel_G001912	12	0.026	4.073	5.73	4.87	6.21
BGI_novel_G001913	12	1.263	3.086	4.586	6.093	5.316
BGI_novel_G001914	1	7.53	6.296	9.186	9.29	5.586
BGI_novel_G001915	5	48.76	21.663	24.656	13.57	9.376
BGI_novel_G001916	7	0.14	0.616	0.58	1.666	1.093
BGI_novel_G001917	7	0.026	0.203	0.256	2.643	1.223
BGI_novel_G001918	5	79.01	0.563	0.046	0.023	0.16
BGI_novel_G001919	11	0	0	0	0	0.416
BGI_novel_G001920	3	0.8	2.233	0.8	1.32	1.576
BGI_novel_G001921	11	1.28	1.586	2.183	0.406	2.16
BGI_novel_G001922	1	1.17	1.35	2.863	1.303	0.533
BGI_novel_G001923	2	1.93	1.873	3.273	199.17	282.023
BGI_novel_G001924	12	0.24	0.8	33.746	35.363	44.986
BGI_novel_G001925	12	0.283	0.08	23	24.096	27.69
BGI_novel_G001926	11	0	0.243	0.533	0.133	3.296
BGI_novel_G001927	8	0.026	0	4.56	5.106	1.57
BGI_novel_G001928	8	0.056	0.256	24.483	23.056	8.17
BGI_novel_G001929	8	0	0	3.096	3.546	0
BGI_novel_G001930	8	0.013	0	0.45	0.126	0.143
BGI_novel_G001931	6	27.793	31.793	13.993	11.09	0.253
BGI_novel_G001932	11	0.026	0	0	0.13	2.496
BGI_novel_G001933	8	0.123	1.356	2.196	1.196	0.756
BGI_novel_G001934	7	0.623	0.183	0.633	2.08	0.69
BGI_novel_G001935	11	0.483	0	0.353	0.343	2.176
BGI_novel_G001936	4	0.236	2.366	2.63	1.653	0.066
BGI_novel_G001937	6	0.183	0.19	0.133	0.023	0
BGI_novel_G001938	8	0	0	1.88	1.436	0.89
BGI_novel_G001939	7	0	0	1.566	2.93	1.093
BGI_novel_G001940	8	1.04	1.203	7.363	9.313	2.65
BGI_novel_G001941	7	0.23	0.563	25.133	41.413	21.266
BGI_novel_G001942	11	0	0.203	1.916	3.286	13.253
BGI_novel_G001943	11	0	0.023	0.073	0.286	1.763
BGI_novel_G001944	11	0	0.066	0.12	1.143	2.98
BGI_novel_G001945	12	0	0	3.13	2.03	2.98
BGI_novel_G001946	10	4.826	4.07	2.556	2.606	3.52
BGI_novel_G001947	7	0	0	0.073	5.01	0
BGI_novel_G001948	7	0	0	0	1.39	0
BGI_novel_G001949	1	0.126	0.373	12.36	2.296	0.156
BGI_novel_G001950	8	6.613	116.38	1696.23	2312.76	974.663
BGI_novel_G001951	12	1.546	8.28	7.063	9.563	10.71
BGI_novel_G001952	6	1.75	1.573	0.21	0.17	0.16
BGI_novel_G001953	5	52.846	23.9	19.656	16.543	14.126
BGI_novel_G001954	5	2.203	0.423	0.03	0.013	0.026
BGI_novel_G001955	9	0.906	1.81	0.58	0.23	0.046
BGI_novel_G001956	11	1.533	1.09	1.756	1.303	5.133
BGI_novel_G001957	5	5.64	0.1	0	0.086	0.923
BGI_novel_G001958	11	0.143	1.113	4.073	9.9	23.206
BGI_novel_G001959	9	0.45	3.413	0.123	0.776	1.43
BGI_novel_G001960	6	1.466	1.486	0.23	0.456	0
BGI_novel_G001961	3	0.123	1.91	0.536	0.05	1.8
BGI_novel_G001962	8	0.083	0.15	5.19	4.333	3.036
BGI_novel_G001963	4	0.33	431.553	453.376	145.783	25.836
BGI_novel_G001964	12	0	8.396	82.62	70.333	109.18
BGI_novel_G001965	2	0.193	18.006	41.92	86.983	61.103
BGI_novel_G001966	11	0	0.096	0	0.173	0.963
BGI_novel_G001967	11	0	0	1.41	1.313	47.526
BGI_novel_G001968	12	0	1.93	3.106	3.52	3.703
BGI_novel_G001969	3	17.44	70.78	12.116	27.23	46.133
BGI_novel_G001970	11	0	0	0.12	0.366	1.823
BGI_novel_G001971	5	120.273	14.806	1.316	0.033	0.17
BGI_novel_G001972	11	2.36	2.72	2.28	2.676	4.426
BGI_novel_G001973	5	5.97	2.173	1.97	1.79	0.68
BGI_novel_G001974	5	9.006	3.25	1.843	0.606	0.383
BGI_novel_G001975	6	5.336	3.823	0.53	0.773	1.23
BGI_novel_G001976	10	2.93	3.373	1.88	1.706	2.496
BGI_novel_G001977	1	9.113	0	27.326	13.81	2.683
BGI_novel_G001978	5	12.533	5.44	3.976	2.396	3.243
BGI_novel_G001979	11	0.006	0.006	0	0.11	1.18
BGI_novel_G001980	11	0	0.01	0	0.603	4.58
BGI_novel_G001981	5	80.15	28.463	2.366	2.63	2.166
BGI_novel_G001982	5	11.903	2.503	2.31	1.606	3.703
BGI_novel_G001983	11	0	0.006	0.006	0	7.183
BGI_novel_G001984	5	15.933	0	1.733	0.973	0.29
BGI_novel_G001985	5	10.11	1.61	0.72	0.703	0.116
BGI_novel_G001986	6	1.476	0.723	0	0	0
BGI_novel_G001987	1	27.91	2.306	63.713	35.246	16.193
BGI_novel_G001989	6	4.216	3.273	2.21	2.413	1.633
BGI_novel_G001990	6	6.593	7.686	1.696	1.33	0.093
BGI_novel_G001991	9	7.566	15.55	4.626	7.173	7.573
BGI_novel_G001992	7	0.5	6.816	3.32	12.583	8.476
BGI_novel_G001993	2	0.083	0.043	0.243	1.693	1.53
BGI_novel_G001994	7	0	0.133	0.103	2.683	0.176
BGI_novel_G001995	12	0.093	0.316	1.866	2.416	2.893
BGI_novel_G001996	12	0.073	0.35	1.706	1.766	3.51
BGI_novel_G001997	11	0	0.086	0.69	0.626	1.983
BGI_novel_G001998	4	2.16	4.03	3.76	4.716	1.993
BGI_novel_G001999	11	0.193	0.18	0.796	0.316	3.243
BGI_novel_G002000	11	0.083	0.083	0.943	1.793	5.016
BGI_novel_G002001	11	0.136	1.133	0.533	0.843	10.046
BGI_novel_G002002	2	0	0.186	0.396	0.8	0.766
BGI_novel_G002003	4	3.586	6.563	4.933	5.23	5.04
BGI_novel_G002004	5	8.763	1.01	0.246	0.12	0.3
BGI_novel_G002005	5	13.563	4.39	4.923	3.59	1.503
BGI_novel_G002006	1	2.416	2.79	5.473	3.1	1.833
BGI_novel_G002007	7	9.69	1.013	2.483	286.893	154.196
BGI_novel_G002008	5	2.57	0.073	0.763	0.263	0.163
BGI_novel_G002009	10	2.513	2.41	1.2	2.023	1.916
BGI_novel_G002010	10	2.35	2.57	1.25	2.736	2.273
BGI_novel_G002011	7	0.45	0	1.623	4.78	1.013
BGI_novel_G002012	1	4.283	3.576	5.726	3.766	2.156
BGI_novel_G002013	9	3.6	5.016	3.23	1.64	3.653
BGI_novel_G002014	8	0.103	16.426	38.12	52.483	5.236
BGI_novel_G002015	11	0	0	0	0.223	2.03
BGI_novel_G002016	2	0	0.436	0.31	0.916	1.713
BGI_novel_G002017	7	0.2	1.436	34.503	60.753	0.66
BGI_novel_G002018	7	0	0	2.146	3.826	0.293
BGI_novel_G002019	2	8.923	28.906	1083.42	2271.81	1962.23
BGI_novel_G002020	11	0	0	0.123	0.213	10.086
BGI_novel_G002021	9	4.183	7.776	3.706	3.436	2.743
BGI_novel_G002022	2	0.073	0.356	0.9	3.376	2.473
BGI_novel_G002023	6	2.93	2.123	0.246	0	0
BGI_novel_G002024	2	0.163	0.336	0.16	0.576	0.89
BGI_novel_G002025	5	5.286	2.826	3.15	1.653	1.49
BGI_novel_G002026	3	1.196	2.616	1.676	2.786	3.39
BGI_novel_G002027	12	0	0.1	0.916	1.013	1.553
BGI_novel_G002028	11	0.15	0.133	0.98	1.186	2.963
BGI_novel_G002029	2	0.136	0.08	0.14	4.533	3.386
BGI_novel_G002030	11	0	0.193	0.48	0.5	1.953
BGI_novel_G002031	4	0.92	70.093	50.256	18.3	0.066
BGI_novel_G002032	6	3.893	2.92	0.88	0.756	1.256
BGI_novel_G002033	2	0.233	0.703	0.376	1.986	2.016
BGI_novel_G002034	4	0.733	1.56	1.576	1.19	0
BGI_novel_G002035	8	0.246	10.453	20.54	18.876	11.02
BGI_novel_G002036	12	0.383	0	1.293	0.996	1.463
BGI_novel_G002037	11	0	0	0	1.856	7.903
BGI_novel_G002038	11	0	0	0	1.636	6.183
BGI_novel_G002039	7	0.083	0.2	0.4	2.353	1.176
BGI_novel_G002040	7	0	0.196	0.37	0.74	0
BGI_novel_G002041	11	0.47	0.033	0	0.026	5.863
BGI_novel_G002042	5	4.166	2.706	2.58	2.09	2.623
BGI_novel_G002043	6	0.956	1.033	0.68	0.386	0.33
[truncated: 28,654 more rows]
