# Supplementary material for: Transcriptomic Analysis Provides Insights into Candidate Genes and Molecular Pathways Involved in Growth of Mytilus coruscus Larvae
Source: Int J Mol Sci. 2024 Feb 5;25(3):1898. doi: 10.3390/ijms25031898 (PMC10855951; doi:10.3390/ijms25031898)
Supplement: Supplementary file 1 [file ijms-25-01898-s001.zip › Supplement File S2.xlsx]

## Sheet: trochophore vs D-veliger
GO Term ID	GO Term	Level 1	Level 2	Term Candidate Gene Num	Rich Ratio	P value	Q value
GO:0003824	catalytic activity	molecular_function	catalytic activity	2516	0.375354	4.24095e-16	1.6239e-13
GO:0005622	intracellular	cellular_component	intracellular	1362	0.45905	2.40153e-27	1.01152e-23
GO:0043226	organelle	cellular_component	cellular anatomical entity	1198	0.449194	6.91491e-19	3.6407e-16
GO:0043229	intracellular organelle	cellular_component	intracellular	1150	0.447819	1.99384e-17	9.33117e-15
GO:0016787	hydrolase activity	molecular_function	catalytic activity	1025	0.363604	0.0025192	0.0438465
GO:0043227	membrane-bounded organelle	cellular_component	cellular anatomical entity	987	0.465347	9.64352e-21	1.01546e-17
GO:0043231	intracellular membrane-bounded organelle	cellular_component	intracellular	934	0.469819	4.55218e-21	6.39127e-18
GO:0036094	small molecule binding	molecular_function	binding	843	0.413438	1.09479e-13	3.54711e-11
GO:0043168	anion binding	molecular_function	binding	808	0.409529	4.81141e-12	1.29929e-09
GO:0000166	nucleotide binding	molecular_function	binding	773	0.411389	5.24404e-12	1.29929e-09
GO:1901265	nucleoside phosphate binding	molecular_function	binding	773	0.411389	5.24404e-12	1.29929e-09
GO:0097367	carbohydrate derivative binding	molecular_function	binding	758	0.406434	1.50901e-10	3.02664e-08
GO:0032553	ribonucleotide binding	molecular_function	binding	680	0.409639	3.27263e-10	5.1053e-08
GO:0017076	purine nucleotide binding	molecular_function	binding	678	0.409915	3.0346e-10	4.91604e-08
GO:0032555	purine ribonucleotide binding	molecular_function	binding	677	0.410055	2.92157e-10	4.91604e-08
GO:0005634	nucleus	cellular_component	intracellular	668	0.501502	3.32338e-23	6.99904e-20
GO:0035639	purine ribonucleoside triphosphate binding	molecular_function	binding	668	0.410572	3.03044e-10	4.91604e-08
GO:0005737	cytoplasm	cellular_component	intracellular	595	0.442708	8.52486e-08	8.16062e-06
GO:0032991	protein-containing complex	cellular_component	protein-containing complex	569	0.462226	5.60736e-11	1.24306e-08
GO:0030554	adenyl nucleotide binding	molecular_function	binding	530	0.407066	1.06037e-07	9.30962e-06
GO:0032559	adenyl ribonucleotide binding	molecular_function	binding	529	0.407236	1.02336e-07	9.30962e-06
GO:0005524	ATP binding	molecular_function	binding	520	0.407843	1.06092e-07	9.30962e-06
GO:0005215	transporter activity	molecular_function	transporter activity	501	0.410993	5.86696e-08	6.17791e-06
GO:0022857	transmembrane transporter activity	molecular_function	transporter activity	478	0.413137	5.6663e-08	6.1196e-06
GO:0016491	oxidoreductase activity	molecular_function	catalytic activity	429	0.440452	1.60731e-11	3.7611e-09
GO:0005515	protein binding	molecular_function	binding	383	0.393224	0.000231316	0.00700557
GO:0071840	cellular component organization or biogenesis	biological_process	cellular process	373	0.444577	2.68482e-06	0.000150779
GO:0016043	cellular component organization	biological_process	cellular process	329	0.423423	0.00102093	0.021183
GO:0051179	localization	biological_process	localization	319	0.445531	1.26667e-05	0.00060634
GO:0019222	regulation of metabolic process	biological_process	biological regulation	308	0.465961	1.34785e-07	1.09369e-05
GO:0051234	establishment of localization	biological_process	localization	303	0.451565	5.57137e-06	0.000297046
GO:0060255	regulation of macromolecule metabolic process	biological_process	biological regulation	302	0.469673	7.02991e-08	7.22194e-06
GO:0016817	hydrolase activity, acting on acid anhydrides	molecular_function	catalytic activity	302	0.435159	7.97545e-08	7.99824e-06
GO:0016462	pyrophosphatase activity	molecular_function	catalytic activity	300	0.435414	8.24419e-08	8.07548e-06
GO:0016818	hydrolase activity, acting on acid anhydrides, in phosphorus-containing anhydrides	molecular_function	catalytic activity	300	0.433526	1.35024e-07	1.09369e-05
GO:0006810	transport	biological_process	localization	298	0.449472	1.07081e-05	0.000528532
GO:0017111	nucleoside-triphosphatase activity	molecular_function	catalytic activity	292	0.431953	2.95828e-07	2.11191e-05
GO:0010468	regulation of gene expression	biological_process	biological regulation	272	0.468158	4.80635e-07	3.11451e-05
GO:0031323	regulation of cellular metabolic process	biological_process	biological regulation	271	0.472125	2.02076e-07	1.60594e-05
GO:0010467	gene expression	biological_process	metabolic process	271	0.439935	0.00017438	0.00560677
GO:0003723	RNA binding	molecular_function	binding	266	0.497196	2.44078e-14	8.56715e-12
GO:0080090	regulation of primary metabolic process	biological_process	biological regulation	266	0.469965	4.33507e-07	2.8983e-05
GO:0051171	regulation of nitrogen compound metabolic process	biological_process	biological regulation	264	0.468917	6.08427e-07	3.82492e-05
GO:0044281	small molecule metabolic process	biological_process	metabolic process	263	0.504798	9.71368e-11	2.0457e-08
GO:0015075	ion transmembrane transporter activity	molecular_function	transporter activity	260	0.413355	6.43927e-05	0.00241239
GO:0015318	inorganic molecular entity transmembrane transporter activity	molecular_function	transporter activity	248	0.41541	6.42932e-05	0.00241239
GO:0006996	organelle organization	biological_process	cellular process	243	0.454206	3.13143e-05	0.0012931
GO:0019219	regulation of nucleobase-containing compound metabolic process	biological_process	biological regulation	234	0.488518	4.71178e-08	5.36379e-06
GO:0016070	RNA metabolic process	biological_process	cellular process	234	0.484472	1.13309e-07	9.54514e-06
GO:0009889	regulation of biosynthetic process	biological_process	biological regulation	231	0.474333	1.11379e-06	6.60745e-05
GO:0010556	regulation of macromolecule biosynthetic process	biological_process	biological regulation	230	0.477178	6.63608e-07	4.11046e-05
GO:0031326	regulation of cellular biosynthetic process	biological_process	biological regulation	230	0.475207	9.87973e-07	5.94477e-05
GO:0051252	regulation of RNA metabolic process	biological_process	biological regulation	229	0.487234	8.72571e-08	8.16727e-06
GO:2000112	regulation of cellular macromolecule biosynthetic process	biological_process	biological regulation	229	0.476091	8.75053e-07	5.34163e-05
GO:0006355	regulation of transcription, DNA-templated	biological_process	biological regulation	219	0.485588	2.37824e-07	1.75739e-05
GO:1903506	regulation of nucleic acid-templated transcription	biological_process	biological regulation	219	0.485588	2.37824e-07	1.75739e-05
GO:2001141	regulation of RNA biosynthetic process	biological_process	biological regulation	219	0.485588	2.37824e-07	1.75739e-05
GO:0044085	cellular component biogenesis	biological_process	cellular process	212	0.453961	0.000106221	0.00372837
GO:0009056	catabolic process	biological_process	metabolic process	200	0.446429	0.000506634	0.0117897
GO:0031974	membrane-enclosed lumen	cellular_component	cellular anatomical entity	194	0.623794	3.72202e-19	2.23959e-16
GO:0043233	organelle lumen	cellular_component	cellular anatomical entity	194	0.623794	3.72202e-19	2.23959e-16
GO:0070013	intracellular organelle lumen	cellular_component	intracellular	194	0.623794	3.72202e-19	2.23959e-16
GO:1901575	organic substance catabolic process	biological_process	metabolic process	189	0.452153	0.000325915	0.00885647
GO:0071702	organic substance transport	biological_process	localization	182	0.451613	0.000451265	0.0107996
GO:0140110	transcription regulator activity	molecular_function	transcription regulator activity	180	0.501393	1.70647e-10	3.26711e-08
GO:1902494	catalytic complex	cellular_component	protein-containing complex	170	0.551948	2.09743e-10	3.84104e-08
GO:0005975	carbohydrate metabolic process	biological_process	metabolic process	169	0.488439	3.84107e-06	0.000207418
GO:0033036	macromolecule localization	biological_process	localization	169	0.455526	0.000434249	0.0106498
GO:0006629	lipid metabolic process	biological_process	metabolic process	162	0.477876	2.87073e-05	0.00120406
GO:0006082	organic acid metabolic process	biological_process	cellular process	161	0.538462	1.66892e-09	2.26758e-07
GO:0043436	oxoacid metabolic process	biological_process	cellular process	160	0.540541	1.29381e-09	1.87915e-07
GO:0019752	carboxylic acid metabolic process	biological_process	cellular process	159	0.540816	1.38985e-09	1.95134e-07
GO:0031981	nuclear lumen	cellular_component	intracellular	158	0.634538	8.29946e-17	3.49573e-14
GO:0019001	guanyl nucleotide binding	molecular_function	binding	154	0.428969	0.000272893	0.00751257
GO:0032561	guanyl ribonucleotide binding	molecular_function	binding	154	0.428969	0.000272893	0.00751257
GO:0001882	nucleoside binding	molecular_function	binding	153	0.425	0.000472828	0.011126
GO:0032549	ribonucleoside binding	molecular_function	binding	153	0.425	0.000472828	0.011126
GO:0003700	DNA-binding transcription factor activity	molecular_function	transcription regulator activity	152	0.503311	3.19508e-09	4.20552e-07
GO:0001883	purine nucleoside binding	molecular_function	binding	152	0.42577	0.000447174	0.0107628
GO:0005525	GTP binding	molecular_function	binding	152	0.42577	0.000447174	0.0107628
GO:0032550	purine ribonucleoside binding	molecular_function	binding	152	0.42577	0.000447174	0.0107628
GO:0008324	cation transmembrane transporter activity	molecular_function	transporter activity	150	0.426136	0.00046414	0.011045
GO:0022890	inorganic cation transmembrane transporter activity	molecular_function	transporter activity	146	0.425656	0.000581062	0.0131582
GO:0006396	RNA processing	biological_process	cellular process	144	0.537313	1.49849e-08	1.85386e-06
GO:0043565	sequence-specific DNA binding	molecular_function	binding	139	0.518657	1.20225e-09	1.80852e-07
GO:0051641	cellular localization	biological_process	cellular process	139	0.486014	3.82238e-05	0.00154806
GO:0032502	developmental process	biological_process	developmental process	136	0.456376	0.0014047	0.0272653
GO:0071705	nitrogen compound transport	biological_process	localization	129	0.498069	1.67047e-05	0.000771393
GO:0051649	establishment of localization in cell	biological_process	cellular process	127	0.498039	1.9477e-05	0.000854554
GO:0008104	protein localization	biological_process	localization	127	0.496094	2.47069e-05	0.00105117
GO:0042886	amide transport	biological_process	localization	124	0.506122	9.10347e-06	0.000456474
GO:0015833	peptide transport	biological_process	localization	123	0.504098	1.26681e-05	0.00060634
GO:0045184	establishment of protein localization	biological_process	localization	122	0.508333	8.19568e-06	0.000415906
GO:0048856	anatomical structure development	biological_process	developmental process	121	0.463602	0.00125611	0.0244942
GO:0015031	protein transport	biological_process	localization	120	0.504202	1.59416e-05	0.000746065
GO:0046907	intracellular transport	biological_process	cellular process	116	0.5	3.55572e-05	0.00145405
GO:0007275	multicellular organism development	biological_process	multicellular organismal process	111	0.470339	0.00105266	0.0215233
GO:0003924	GTPase activity	molecular_function	catalytic activity	108	0.482143	7.62606e-06	0.000391719
GO:0030234	enzyme regulator activity	molecular_function	molecular function regulator	108	0.448133	0.000321258	0.0087866
GO:0016798	hydrolase activity, acting on glycosyl bonds	molecular_function	catalytic activity	106	0.458874	0.000120149	0.00408119
GO:0046873	metal ion transmembrane transporter activity	molecular_function	transporter activity	103	0.463964	8.78217e-05	0.00316158
GO:0016741	transferase activity, transferring one-carbon groups	molecular_function	catalytic activity	103	0.429167	0.0025471	0.0441497
GO:0015077	monovalent inorganic cation transmembrane transporter activity	molecular_function	transporter activity	100	0.469484	6.26046e-05	0.00239719
GO:0022804	active transmembrane transporter activity	molecular_function	transporter activity	98	0.5	2.78719e-06	0.000154469
GO:0008168	methyltransferase activity	molecular_function	catalytic activity	98	0.431718	0.00256554	0.0442871
GO:0004553	hydrolase activity, hydrolyzing O-glycosyl compounds	molecular_function	catalytic activity	97	0.482587	2.069e-05	0.000889248
GO:0004497	monooxygenase activity	molecular_function	catalytic activity	97	0.433036	0.00240401	0.0421904
GO:0034613	cellular protein localization	biological_process	cellular process	96	0.48	0.000991799	0.0207834
GO:0070727	cellular macromolecule localization	biological_process	cellular process	96	0.48	0.000991799	0.0207834
GO:0005654	nucleoplasm	cellular_component	intracellular	95	0.669014	1.31007e-12	3.94142e-10
GO:0016829	lyase activity	molecular_function	catalytic activity	91	0.469072	0.000136075	0.00447773
GO:0006886	intracellular protein transport	biological_process	cellular process	88	0.483516	0.0011951	0.0237648
GO:0016746	transferase activity, transferring acyl groups	molecular_function	catalytic activity	87	0.453125	0.000764774	0.0166903
GO:1990234	transferase complex	cellular_component	protein-containing complex	85	0.611511	1.54048e-08	1.85386e-06
GO:0008237	metallopeptidase activity	molecular_function	catalytic activity	85	0.445026	0.00168959	0.0317703
GO:0006520	cellular amino acid metabolic process	biological_process	cellular process	84	0.491228	0.000837344	0.0180866
GO:0099080	supramolecular complex	cellular_component	cellular anatomical entity	81	0.547297	1.73861e-05	0.000787422
GO:0016071	mRNA metabolic process	biological_process	cellular process	76	0.589147	3.61377e-07	2.45503e-05
GO:0016747	transferase activity, transferring acyl groups other than amino-acyl groups	molecular_function	catalytic activity	73	0.447853	0.00281894	0.0482658
GO:1990904	ribonucleoprotein complex	cellular_component	protein-containing complex	72	0.533333	0.000149453	0.00484227
GO:0022613	ribonucleoprotein complex biogenesis	biological_process	cellular process	68	0.62963	4.02577e-08	4.71015e-06
GO:0006357	regulation of transcription by RNA polymerase II	biological_process	biological regulation	67	0.563025	1.51161e-05	0.000715383
GO:0022853	active ion transmembrane transporter activity	molecular_function	transporter activity	66	0.605505	1.32957e-08	1.69701e-06
GO:0099081	supramolecular polymer	cellular_component	cellular anatomical entity	65	0.53719	0.000234517	0.00700557
GO:0099512	supramolecular fiber	cellular_component	cellular anatomical entity	65	0.53719	0.000234517	0.00700557
GO:0006397	mRNA processing	biological_process	cellular process	64	0.621359	2.06085e-07	1.60746e-05
GO:0016853	isomerase activity	molecular_function	catalytic activity	64	0.571429	4.48795e-07	2.95363e-05
GO:0015291	secondary active transmembrane transporter activity	molecular_function	transporter activity	62	0.516667	5.20445e-05	0.00204871
GO:0032787	monocarboxylic acid metabolic process	biological_process	cellular process	61	0.616162	6.05868e-07	3.82492e-05
GO:0099513	polymeric cytoskeletal fiber	cellular_component	intracellular	60	0.555556	0.000117775	0.00403306
GO:0055114	oxidation-reduction process	biological_process	metabolic process	56	0.608696	3.0305e-06	0.000165772
GO:0045182	translation regulator activity	molecular_function	translation regulator activity	56	0.543689	1.7809e-05	0.000797996
GO:0008135	translation factor activity, RNA binding	molecular_function	translation regulator activity	55	0.544554	1.98412e-05	0.000861557
GO:0090079	translation regulator activity, nucleic acid binding	molecular_function	translation regulator activity	55	0.539216	2.88722e-05	0.00120406
GO:0070925	organelle assembly	biological_process	cellular process	55	0.572917	4.46984e-05	0.00177613
GO:0042254	ribosome biogenesis	biological_process	cellular process	53	0.6625	1.11161e-07	9.54514e-06
GO:0005874	microtubule	cellular_component	intracellular	52	0.55914	0.000264234	0.00751257
GO:0051726	regulation of cell cycle	biological_process	biological regulation	51	0.542553	0.00052011	0.0119711
GO:0044877	protein-containing complex binding	molecular_function	binding	49	0.494949	0.00107496	0.0217865
GO:0015081	sodium ion transmembrane transporter activity	molecular_function	transporter activity	48	0.545455	6.1975e-05	0.00239485
GO:0019725	cellular homeostasis	biological_process	biological regulation	48	0.545455	0.000640654	0.0143534
GO:0008380	RNA splicing	biological_process	cellular process	47	0.54023	0.000960996	0.0203403
GO:0016614	oxidoreductase activity, acting on CH-OH group of donors	molecular_function	catalytic activity	46	0.505495	0.000853442	0.0182472
GO:0006260	DNA replication	biological_process	cellular process	45	0.529412	0.00210466	0.0378839
GO:0005730	nucleolus	cellular_component	intracellular	41	0.706897	3.38373e-07	2.33644e-05
GO:0015293	symporter activity	molecular_function	transporter activity	41	0.506173	0.00154036	0.0294909
GO:0006091	generation of precursor metabolites and energy	biological_process	cellular process	40	0.645161	1.07915e-05	0.000528532
GO:0000228	nuclear chromosome	cellular_component	intracellular	40	0.57971	0.000490267	0.0114722
GO:0000278	mitotic cell cycle	biological_process	cellular process	39	0.58209	0.000359496	0.00958352
GO:0016616	oxidoreductase activity, acting on the CH-OH group of donors, NAD or NADP as acceptor	molecular_function	catalytic activity	38	0.703704	5.50675e-08	6.1038e-06
GO:0016072	rRNA metabolic process	biological_process	cellular process	38	0.716981	3.23304e-07	2.26959e-05
GO:0000375	RNA splicing, via transesterification reactions	biological_process	cellular process	38	0.690909	1.4579e-06	8.29823e-05
GO:0000377	RNA splicing, via transesterification reactions with bulged adenosine as nucleophile	biological_process	cellular process	38	0.690909	1.4579e-06	8.29823e-05
GO:0000398	mRNA splicing, via spliceosome	biological_process	cellular process	38	0.690909	1.4579e-06	8.29823e-05
GO:0008238	exopeptidase activity	molecular_function	catalytic activity	38	0.558824	0.000179906	0.00568476
GO:0015294	solute:cation symporter activity	molecular_function	transporter activity	37	0.569231	0.000130179	0.00435171
GO:0006364	rRNA processing	biological_process	cellular process	36	0.734694	2.44295e-07	1.77409e-05
GO:0006457	protein folding	biological_process	cellular process	36	0.553846	0.00206227	0.0372802
GO:0015370	solute:sodium symporter activity	molecular_function	transporter activity	35	0.564516	0.000245194	0.00717194
GO:0030170	pyridoxal phosphate binding	molecular_function	binding	35	0.564516	0.000245194	0.00717194
GO:0070279	vitamin B6 binding	molecular_function	binding	35	0.564516	0.000245194	0.00717194
GO:0006631	fatty acid metabolic process	biological_process	cellular process	35	0.59322	0.000434892	0.0106498
GO:0044782	cilium organization	biological_process	cellular process	35	0.564516	0.00151567	0.0291507
GO:0016052	carbohydrate catabolic process	biological_process	metabolic process	33	0.673469	1.6849e-05	0.000771393
GO:0060271	cilium assembly	biological_process	cellular process	33	0.568966	0.00171307	0.0319268
GO:0120031	plasma membrane bounded cell projection assembly	biological_process	cellular process	33	0.568966	0.00171307	0.0319268
GO:0030031	cell projection assembly	biological_process	cellular process	33	0.559322	0.00251597	0.0438465
GO:0005326	neurotransmitter transmembrane transporter activity	molecular_function	transporter activity	32	0.581818	0.000210515	0.0064722
GO:0005328	neurotransmitter:sodium symporter activity	molecular_function	transporter activity	32	0.581818	0.000210515	0.0064722
GO:0007186	G protein-coupled receptor signaling pathway	biological_process	biological regulation	31	0.596154	0.000813177	0.0176552
GO:0044262	cellular carbohydrate metabolic process	biological_process	cellular process	30	0.6	0.000847311	0.0182085
GO:0061695	transferase complex, transferring phosphorus-containing groups	cellular_component	protein-containing complex	29	0.604167	0.00116302	0.0233268
GO:0005667	transcription regulator complex	cellular_component	protein-containing complex	28	0.608696	0.00119614	0.0237648
GO:0003755	peptidyl-prolyl cis-trans isomerase activity	molecular_function	catalytic activity	26	0.702703	7.49527e-06	0.000389754
GO:0016859	cis-trans isomerase activity	molecular_function	catalytic activity	26	0.702703	7.49527e-06	0.000389754
GO:0004970	ionotropic glutamate receptor activity	molecular_function	transporter activity	26	0.604651	0.000353273	0.00947761
GO:0008066	glutamate receptor activity	molecular_function	molecular transducer activity	26	0.604651	0.000353273	0.00947761
GO:0005200	structural constituent of cytoskeleton	molecular_function	structural molecule activity	25	0.609756	0.00038122	0.00982531
GO:0051287	NAD binding	molecular_function	binding	24	0.648649	0.000126344	0.00425729
GO:0034062	5'-3' RNA polymerase activity	molecular_function	catalytic activity	24	0.6	0.000694842	0.0154036
GO:0097747	RNA polymerase activity	molecular_function	catalytic activity	24	0.6	0.000694842	0.0154036
GO:0005759	mitochondrial matrix	cellular_component	intracellular	23	0.676471	0.000382562	0.00982531
GO:0003899	DNA-directed 5'-3' RNA polymerase activity	molecular_function	catalytic activity	23	0.589744	0.00124798	0.0244942
GO:0016765	transferase activity, transferring alkyl or aryl (other than methyl) groups	molecular_function	catalytic activity	23	0.589744	0.00124798	0.0244942
GO:0044242	cellular lipid catabolic process	biological_process	cellular process	23	0.605263	0.00286969	0.0484901
GO:0019932	second-messenger-mediated signaling	biological_process	biological regulation	22	0.628571	0.00177533	0.0327969
GO:0051169	nuclear transport	biological_process	cellular process	22	0.628571	0.00177533	0.0327969
GO:0016830	carbon-carbon lyase activity	molecular_function	catalytic activity	22	0.578947	0.00220674	0.0392185
GO:0046034	ATP metabolic process	biological_process	metabolic process	22	0.611111	0.00297526	0.0499275
GO:0031248	protein acetyltransferase complex	cellular_component	protein-containing complex	21	0.75	6.66066e-05	0.00243954
GO:1902493	acetyltransferase complex	cellular_component	protein-containing complex	21	0.75	6.66066e-05	0.00243954
GO:0098687	chromosomal region	cellular_component	intracellular	21	0.65625	0.00125611	0.0244942
GO:0019722	calcium-mediated signaling	biological_process	biological regulation	21	0.636364	0.00179919	0.0330926
GO:0003746	translation elongation factor activity	molecular_function	translation regulator activity	20	0.689655	0.000131832	0.00437226
GO:0004180	carboxypeptidase activity	molecular_function	catalytic activity	20	0.645161	0.000515438	0.0119287
GO:0030247	polysaccharide binding	molecular_function	binding	19	0.678571	0.000270715	0.00751257
GO:0006366	transcription by RNA polymerase II	biological_process	cellular process	18	0.75	0.000182204	0.00568476
GO:0006403	RNA localization	biological_process	localization	18	0.75	0.000182204	0.00568476
GO:0031503	protein-containing complex localization	biological_process	localization	18	0.75	0.000182204	0.00568476
GO:0000123	histone acetyltransferase complex	cellular_component	protein-containing complex	18	0.72	0.000524714	0.0120114
GO:0015931	nucleobase-containing compound transport	biological_process	localization	18	0.692308	0.000901181	0.0191706
GO:0005681	spliceosomal complex	cellular_component	protein-containing complex	18	0.666667	0.00214946	0.0385256
GO:0000775	chromosome, centromeric region	cellular_component	intracellular	17	0.85	1.907e-05	0.000845503
GO:0016592	mediator complex	cellular_component	protein-containing complex	17	0.809524	6.47199e-05	0.00241239
GO:0004364	glutathione transferase activity	molecular_function	catalytic activity	17	0.73913	0.000110822	0.00385769
GO:0043414	macromolecule methylation	biological_process	cellular process	17	0.73913	0.000372847	0.00969401
GO:0050657	nucleic acid transport	biological_process	localization	17	0.73913	0.000372847	0.00969401
GO:0050658	RNA transport	biological_process	localization	17	0.73913	0.000372847	0.00969401
GO:0051236	establishment of RNA localization	biological_process	localization	17	0.73913	0.000372847	0.00969401
GO:0019205	nucleobase-containing compound kinase activity	molecular_function	catalytic activity	16	0.761905	9.72496e-05	0.00345288
GO:0006090	pyruvate metabolic process	biological_process	cellular process	16	0.8	0.000114189	0.00394233
GO:0016776	phosphotransferase activity, phosphate group as acceptor	molecular_function	catalytic activity	15	0.789474	8.04557e-05	0.00292137
GO:0030684	preribosome	cellular_component	protein-containing complex	15	0.833333	9.75529e-05	0.00345288
GO:0120114	Sm-like protein family complex	cellular_component	protein-containing complex	14	0.823529	0.000217555	0.00664015
GO:0009132	nucleoside diphosphate metabolic process	biological_process	cellular process	14	0.777778	0.000534713	0.0121741
GO:0004806	triglyceride lipase activity	molecular_function	catalytic activity	13	0.866667	4.07747e-05	0.00163565
GO:0000776	kinetochore	cellular_component	intracellular	13	0.866667	0.000137951	0.00450427
GO:0009135	purine nucleoside diphosphate metabolic process	biological_process	cellular process	13	0.8125	0.000405341	0.0101625
GO:0009179	purine ribonucleoside diphosphate metabolic process	biological_process	cellular process	13	0.8125	0.000405341	0.0101625
GO:0009185	ribonucleoside diphosphate metabolic process	biological_process	cellular process	13	0.8125	0.000405341	0.0101625
GO:0046031	ADP metabolic process	biological_process	cellular process	13	0.8125	0.000405341	0.0101625
GO:0008810	cellulase activity	molecular_function	catalytic activity	13	0.722222	0.00107588	0.0217865
GO:0030705	cytoskeleton-dependent intracellular transport	biological_process	cellular process	13	0.764706	0.00113444	0.0228624
GO:0006096	glycolytic process	biological_process	cellular process	12	0.857143	0.00027178	0.00751257
GO:0006165	nucleoside diphosphate phosphorylation	biological_process	cellular process	12	0.857143	0.00027178	0.00751257
GO:0006289	nucleotide-excision repair	biological_process	cellular process	12	0.857143	0.00027178	0.00751257
GO:0006757	ATP generation from ADP	biological_process	cellular process	12	0.857143	0.00027178	0.00751257
GO:0046939	nucleotide phosphorylation	biological_process	cellular process	12	0.857143	0.00027178	0.00751257
GO:0005819	spindle	cellular_component	intracellular	12	0.8	0.00104577	0.0214867
GO:0030532	small nuclear ribonucleoprotein complex	cellular_component	protein-containing complex	12	0.8	0.00104577	0.0214867
GO:0007568	aging	biological_process	developmental process	12	0.75	0.00237018	0.0417707
GO:0000096	sulfur amino acid metabolic process	biological_process	cellular process	11	0.846154	0.000632537	0.0142473
GO:0000313	organellar ribosome	cellular_component	intracellular	11	0.846154	0.000732586	0.0160711
GO:0005761	mitochondrial ribosome	cellular_component	intracellular	11	0.846154	0.000732586	0.0160711
GO:0009066	aspartate family amino acid metabolic process	biological_process	cellular process	11	0.785714	0.00195531	0.035499
GO:0010389	regulation of G2/M transition of mitotic cell cycle	biological_process	biological regulation	11	0.785714	0.00195531	0.035499
GO:0051028	mRNA transport	biological_process	localization	11	0.785714	0.00195531	0.035499
GO:0097525	spliceosomal snRNP complex	cellular_component	protein-containing complex	11	0.785714	0.00224718	0.0397694
GO:0006367	transcription initiation from RNA polymerase II promoter	biological_process	cellular process	10	0.833333	0.0014549	0.0281103
GO:0031683	G-protein beta/gamma-subunit complex binding	molecular_function	binding	9	1	6.17727e-05	0.00239485
GO:0004879	nuclear receptor activity	molecular_function	transcription regulator activity	9	0.9	0.000428465	0.0106158
GO:0098531	ligand-activated transcription factor activity	molecular_function	transcription regulator activity	9	0.9	0.000428465	0.0106158
GO:0033176	proton-transporting V-type ATPase complex	cellular_component	protein-containing complex	9	0.9	0.00101829	0.021183
GO:0019200	carbohydrate kinase activity	molecular_function	catalytic activity	9	0.818182	0.00163772	0.0309331
GO:0000154	rRNA modification	biological_process	cellular process	8	0.888889	0.00219256	0.0391315
GO:0004707	MAP kinase activity	molecular_function	catalytic activity	6	1	0.00156451	0.0296833
GO:0033558	protein deacetylase activity	molecular_function	catalytic activity	6	1	0.00156451	0.0296833
GO:0006730	one-carbon metabolic process	biological_process	cellular process	6	1	0.00263671	0.0453299
GO:0005881	cytoplasmic microtubule	cellular_component	intracellular	6	1	0.00287809	0.0484901
GO:0017053	transcription repressor complex	cellular_component	protein-containing complex	6	1	0.00287809	0.0484901
GO:0033180	proton-transporting V-type ATPase, V1 domain	cellular_component	protein-containing complex	6	1	0.00287809	0.0484901
GO:0016887	ATPase activity	molecular_function	catalytic activity	137	0.413897	0.00303667	0.0507558
GO:0006913	nucleocytoplasmic transport	biological_process	cellular process	21	0.617647	0.00306974	0.0511058
GO:0000086	G2/M transition of mitotic cell cycle	biological_process	cellular process	9	0.818182	0.00330069	0.0524622
GO:0006073	cellular glucan metabolic process	biological_process	cellular process	16	0.666667	0.00319194	0.0524622
GO:0006479	protein methylation	biological_process	cellular process	9	0.818182	0.00330069	0.0524622
GO:0008213	protein alkylation	biological_process	cellular process	9	0.818182	0.00330069	0.0524622
GO:0009067	aspartate family amino acid biosynthetic process	biological_process	cellular process	9	0.818182	0.00330069	0.0524622
GO:0044042	glucan metabolic process	biological_process	metabolic process	16	0.666667	0.00319194	0.0524622
GO:0044770	cell cycle phase transition	biological_process	cellular process	9	0.818182	0.00330069	0.0524622
GO:0044772	mitotic cell cycle phase transition	biological_process	cellular process	9	0.818182	0.00330069	0.0524622
GO:0044839	cell cycle G2/M phase transition	biological_process	cellular process	9	0.818182	0.00330069	0.0524622
GO:0055082	cellular chemical homeostasis	biological_process	biological regulation	18	0.642857	0.00323943	0.0524622
GO:1901607	alpha-amino acid biosynthetic process	biological_process	cellular process	18	0.642857	0.00323943	0.0524622
GO:1901990	regulation of mitotic cell cycle phase transition	biological_process	biological regulation	18	0.642857	0.00323943	0.0524622
GO:0044248	cellular catabolic process	biological_process	cellular process	156	0.441926	0.00336193	0.0532348
GO:0003743	translation initiation factor activity	molecular_function	translation regulator activity	34	0.507463	0.00355046	0.0560095
GO:0008023	transcription elongation factor complex	cellular_component	protein-containing complex	9	0.818182	0.00371119	0.0578946
GO:0033178	proton-transporting two-sector ATPase complex, catalytic domain	cellular_component	protein-containing complex	9	0.818182	0.00371119	0.0578946
GO:1902562	H4 histone acetyltransferase complex	cellular_component	protein-containing complex	9	0.818182	0.00371119	0.0578946
GO:0030880	RNA polymerase complex	cellular_component	protein-containing complex	21	0.617647	0.00377947	0.0587421
GO:0005773	vacuole	cellular_component	intracellular	20	0.625	0.00385077	0.059433
GO:0007267	cell-cell signaling	biological_process	cellular process	32	0.551724	0.00388036	0.059433
GO:0016591	RNA polymerase II, holoenzyme	cellular_component	protein-containing complex	17	0.653846	0.00387874	0.059433
GO:0090575	RNA polymerase II transcription regulator complex	cellular_component	protein-containing complex	17	0.653846	0.00387874	0.059433
GO:0005509	calcium ion binding	molecular_function	binding	324	0.383886	0.00389971	0.0594752
GO:0007049	cell cycle	biological_process	cellular process	61	0.491935	0.00391136	0.0594752
GO:0008757	S-adenosylmethionine-dependent methyltransferase activity	molecular_function	catalytic activity	38	0.493506	0.00396438	0.0600646
GO:0042578	phosphoric ester hydrolase activity	molecular_function	catalytic activity	98	0.426087	0.00411875	0.0621798
GO:1903047	mitotic cell cycle process	biological_process	cellular process	31	0.553571	0.00415656	0.0625265
GO:0001510	RNA methylation	biological_process	cellular process	10	0.769231	0.00419611	0.0628969
GO:0003697	single-stranded DNA binding	molecular_function	binding	9	0.75	0.00456201	0.0671768
GO:0009678	pyrophosphate hydrolysis-driven proton transmembrane transporter activity	molecular_function	transporter activity	5	1	0.00459328	0.0671768
GO:0034979	NAD-dependent protein deacetylase activity	molecular_function	catalytic activity	5	1	0.00459328	0.0671768
GO:0044769	ATPase activity, coupled to transmembrane movement of ions, rotational mechanism	molecular_function	transporter activity	5	1	0.00459328	0.0671768
GO:0046961	proton-transporting ATPase activity, rotational mechanism	molecular_function	transporter activity	5	1	0.00459328	0.0671768
GO:0047830	D-octopine dehydrogenase activity	molecular_function	catalytic activity	5	1	0.00459328	0.0671768
GO:0048193	Golgi vesicle transport	biological_process	cellular process	23	0.589744	0.00455869	0.0671768
GO:0003951	NAD+ kinase activity	molecular_function	catalytic activity	10	0.714286	0.00483637	0.0704421
GO:0004563	beta-N-acetylhexosaminidase activity	molecular_function	catalytic activity	11	0.6875	0.00489285	0.0704421
GO:0006405	RNA export from nucleus	biological_process	cellular process	11	0.733333	0.00486691	0.0704421
GO:0006611	protein export from nucleus	biological_process	cellular process	11	0.733333	0.00486691	0.0704421
GO:0042175	nuclear outer membrane-endoplasmic reticulum membrane network	cellular_component	cellular anatomical entity	42	0.525	0.00490017	0.0704421
GO:0007017	microtubule-based process	biological_process	cellular process	97	0.459716	0.00495764	0.0710258
GO:0005976	polysaccharide metabolic process	biological_process	metabolic process	21	0.6	0.00501136	0.0715521
GO:0006406	mRNA export from nucleus	biological_process	cellular process	7	0.875	0.00528877	0.0732087
GO:0009119	ribonucleoside metabolic process	biological_process	cellular process	7	0.875	0.00528877	0.0732087
GO:0030097	hemopoiesis	biological_process	multicellular organismal process	7	0.875	0.00528877	0.0732087
GO:0030243	cellulose metabolic process	biological_process	cellular process	12	0.705882	0.00533596	0.0732087
GO:0030245	cellulose catabolic process	biological_process	cellular process	12	0.705882	0.00533596	0.0732087
GO:0031167	rRNA methylation	biological_process	cellular process	7	0.875	0.00528877	0.0732087
GO:0042278	purine nucleoside metabolic process	biological_process	cellular process	7	0.875	0.00528877	0.0732087
GO:0044264	cellular polysaccharide metabolic process	biological_process	cellular process	20	0.606061	0.00522534	0.0732087
GO:0046128	purine ribonucleoside metabolic process	biological_process	cellular process	7	0.875	0.00528877	0.0732087
GO:0051273	beta-glucan metabolic process	biological_process	cellular process	12	0.705882	0.00533596	0.0732087
GO:0051275	beta-glucan catabolic process	biological_process	cellular process	12	0.705882	0.00533596	0.0732087
GO:0071427	mRNA-containing ribonucleoprotein complex export from nucleus	biological_process	cellular process	7	0.875	0.00528877	0.0732087
GO:0035556	intracellular signal transduction	biological_process	biological regulation	123	0.447273	0.00539946	0.0738394
GO:0005506	iron ion binding	molecular_function	binding	82	0.431579	0.00550915	0.0747902
GO:0005996	monosaccharide metabolic process	biological_process	metabolic process	32	0.542373	0.00549742	0.0747902
GO:0008289	lipid binding	molecular_function	binding	52	0.460177	0.00552226	0.0747902
GO:0009251	glucan catabolic process	biological_process	metabolic process	13	0.684211	0.00563592	0.0753602
GO:0043648	dicarboxylic acid metabolic process	biological_process	cellular process	13	0.684211	0.00563592	0.0753602
GO:0051168	nuclear export	biological_process	cellular process	13	0.684211	0.00563592	0.0753602
GO:0072329	monocarboxylic acid catabolic process	biological_process	cellular process	13	0.684211	0.00563592	0.0753602
GO:0000272	polysaccharide catabolic process	biological_process	metabolic process	17	0.62963	0.00573541	0.0759672
GO:0016569	covalent chromatin modification	biological_process	cellular process	17	0.62963	0.00573541	0.0759672
GO:0016570	histone modification	biological_process	cellular process	17	0.62963	0.00573541	0.0759672
GO:0009116	nucleoside metabolic process	biological_process	cellular process	14	0.666667	0.00579925	0.0760897
GO:0046540	U4/U6 x U5 tri-snRNP complex	cellular_component	protein-containing complex	7	0.875	0.00581692	0.0760897
GO:0055037	recycling endosome	cellular_component	intracellular	7	0.875	0.00581692	0.0760897
GO:0097526	spliceosomal tri-snRNP complex	cellular_component	protein-containing complex	7	0.875	0.00581692	0.0760897
GO:0016627	oxidoreductase activity, acting on the CH-CH group of donors	molecular_function	catalytic activity	24	0.533333	0.00605404	0.0789462
GO:0000428	DNA-directed RNA polymerase complex	cellular_component	protein-containing complex	20	0.606061	0.00633948	0.0821597
GO:0055029	nuclear DNA-directed RNA polymerase complex	cellular_component	protein-containing complex	20	0.606061	0.00633948	0.0821597
GO:0043228	non-membrane-bounded organelle	cellular_component	cellular anatomical entity	340	0.418719	0.00646612	0.0832884
GO:0043232	intracellular non-membrane-bounded organelle	cellular_component	intracellular	340	0.418719	0.00646612	0.0832884
GO:0070603	SWI/SNF superfamily-type complex	cellular_component	protein-containing complex	13	0.684211	0.00651883	0.0834569
GO:1904949	ATPase complex	cellular_component	protein-containing complex	13	0.684211	0.00651883	0.0834569
GO:0140098	catalytic activity, acting on RNA	molecular_function	catalytic activity	104	0.417671	0.00654307	0.0835134
GO:0044255	cellular lipid metabolic process	biological_process	cellular process	113	0.448413	0.00678512	0.0863411
GO:0005789	endoplasmic reticulum membrane	cellular_component	cellular anatomical entity	41	0.518987	0.00699537	0.0881913
GO:0006368	transcription elongation from RNA polymerase II promoter	biological_process	cellular process	5	1	0.00709802	0.0881913
GO:0019541	propionate metabolic process	biological_process	cellular process	5	1	0.00709802	0.0881913
GO:0021554	optic nerve development	biological_process	multicellular organismal process	5	1	0.00709802	0.0881913
GO:0021603	cranial nerve formation	biological_process	multicellular organismal process	5	1	0.00709802	0.0881913
GO:0021631	optic nerve morphogenesis	biological_process	multicellular organismal process	5	1	0.00709802	0.0881913
GO:0021634	optic nerve formation	biological_process	multicellular organismal process	5	1	0.00709802	0.0881913
GO:0031110	regulation of microtubule polymerization or depolymerization	biological_process	biological regulation	5	1	0.00709802	0.0881913
GO:0003707	steroid hormone receptor activity	molecular_function	molecular transducer activity	19	0.558824	0.00734443	0.0904692
GO:0034508	centromere complex assembly	biological_process	cellular process	8	0.8	0.00736727	0.0904692
GO:0042274	ribosomal small subunit biogenesis	biological_process	cellular process	8	0.8	0.00736727	0.0904692
GO:0097711	ciliary basal body-plasma membrane docking	biological_process	cellular process	8	0.8	0.00736727	0.0904692
GO:0000118	histone deacetylase complex	cellular_component	protein-containing complex	5	1	0.00763413	0.0926656
GO:0008180	COP9 signalosome	cellular_component	protein-containing complex	5	1	0.00763413	0.0926656
GO:0030990	intraciliary transport particle	cellular_component	protein-containing complex	5	1	0.00763413	0.0926656
GO:0031594	neuromuscular junction	cellular_component	cellular anatomical entity	5	1	0.00763413	0.0926656
GO:0003857	3-hydroxyacyl-CoA dehydrogenase activity	molecular_function	catalytic activity	6	0.857143	0.00775467	0.0935893
GO:0050145	nucleoside monophosphate kinase activity	molecular_function	catalytic activity	6	0.857143	0.00775467	0.0935893
GO:0043209	myelin sheath	cellular_component	cellular anatomical entity	8	0.8	0.00816322	0.0982385
GO:0098772	molecular function regulator	molecular_function	molecular function regulator	153	0.399478	0.00875326	0.105039
GO:0009069	serine family amino acid metabolic process	biological_process	cellular process	9	0.75	0.00883805	0.105158
GO:0071166	ribonucleoprotein complex localization	biological_process	cellular process	9	0.75	0.00883805	0.105158
GO:0071426	ribonucleoprotein complex export from nucleus	biological_process	cellular process	9	0.75	0.00883805	0.105158
GO:0016860	intramolecular oxidoreductase activity	molecular_function	catalytic activity	12	0.631579	0.00901491	0.10696
GO:0008652	cellular amino acid biosynthetic process	biological_process	cellular process	18	0.6	0.00918002	0.108613
GO:0005886	plasma membrane	cellular_component	cellular anatomical entity	231	0.426199	0.00931095	0.109854
GO:0016861	intramolecular oxidoreductase activity, interconverting aldoses and ketoses	molecular_function	catalytic activity	7	0.777778	0.00948066	0.111233
GO:0016868	intramolecular transferase activity, phosphotransferases	molecular_function	catalytic activity	7	0.777778	0.00948066	0.111233
GO:0006665	sphingolipid metabolic process	biological_process	cellular process	17	0.607143	0.00959284	0.112168
GO:0015929	hexosaminidase activity	molecular_function	catalytic activity	11	0.647059	0.00961362	0.112168
GO:0003682	chromatin binding	molecular_function	binding	20	0.540541	0.00975872	0.112597
GO:0009062	fatty acid catabolic process	biological_process	cellular process	10	0.714286	0.00979811	0.112597
GO:0015103	inorganic anion transmembrane transporter activity	molecular_function	transporter activity	20	0.540541	0.00975872	0.112597
GO:0030149	sphingolipid catabolic process	biological_process	cellular process	10	0.714286	0.00979811	0.112597
GO:0043230	extracellular organelle	cellular_component	cellular anatomical entity	9	0.75	0.00986428	0.112597
GO:0046466	membrane lipid catabolic process	biological_process	cellular process	10	0.714286	0.00979811	0.112597
GO:0070062	extracellular exosome	cellular_component	cellular anatomical entity	9	0.75	0.00986428	0.112597
GO:1903561	extracellular vesicle	cellular_component	cellular anatomical entity	9	0.75	0.00986428	0.112597
GO:1901682	sulfur compound transmembrane transporter activity	molecular_function	transporter activity	10	0.666667	0.0100916	0.114881
GO:0016538	cyclin-dependent protein serine/threonine kinase regulator activity	molecular_function	molecular function regulator	8	0.727273	0.0102249	0.115153
GO:0016646	oxidoreductase activity, acting on the CH-NH group of donors, NAD or NADP as acceptor	molecular_function	catalytic activity	8	0.727273	0.0102249	0.115153
GO:0019213	deacetylase activity	molecular_function	catalytic activity	8	0.727273	0.0102249	0.115153
GO:0071944	cell periphery	cellular_component	cellular anatomical entity	237	0.424731	0.0102222	0.115153
GO:0005344	oxygen carrier activity	molecular_function	transporter activity	9	0.692308	0.0103477	0.115304
GO:0016645	oxidoreductase activity, acting on the CH-NH group of donors	molecular_function	catalytic activity	9	0.692308	0.0103477	0.115304
GO:0019825	oxygen binding	molecular_function	binding	9	0.692308	0.0103477	0.115304
GO:0070403	NAD+ binding	molecular_function	binding	9	0.692308	0.0103477	0.115304
GO:0016192	vesicle-mediated transport	biological_process	cellular process	77	0.461078	0.0105101	0.116148
GO:0044275	cellular carbohydrate catabolic process	biological_process	cellular process	14	0.636364	0.0105339	0.116148
GO:0072657	protein localization to membrane	biological_process	cellular process	14	0.636364	0.0105339	0.116148
GO:1901657	glycosyl compound metabolic process	biological_process	metabolic process	14	0.636364	0.0105339	0.116148
GO:0044272	sulfur compound biosynthetic process	biological_process	cellular process	12	0.666667	0.0106205	0.116493
GO:0090150	establishment of protein localization to membrane	biological_process	cellular process	12	0.666667	0.0106205	0.116493
GO:0044247	cellular polysaccharide catabolic process	biological_process	cellular process	13	0.65	0.0106584	0.116606
GO:1901564	organonitrogen compound metabolic process	biological_process	metabolic process	461	0.40262	0.0106967	0.116722
GO:0120036	plasma membrane bounded cell projection organization	biological_process	cellular process	42	0.5	0.0107499	0.116999
GO:0008276	protein methyltransferase activity	molecular_function	catalytic activity	22	0.52381	0.0110161	0.11928
GO:0034708	methyltransferase complex	cellular_component	protein-containing complex	10	0.714286	0.0110143	0.11928
GO:0015399	primary active transmembrane transporter activity	molecular_function	transporter activity	36	0.473684	0.011128	0.120182
GO:0005911	cell-cell junction	cellular_component	cellular anatomical entity	17	0.607143	0.0113165	0.121906
GO:0016903	oxidoreductase activity, acting on the aldehyde or oxo group of donors	molecular_function	catalytic activity	15	0.576923	0.0114398	0.122919
GO:0007346	regulation of mitotic cell cycle	biological_process	biological regulation	21	0.567568	0.0118971	0.127507
GO:0051301	cell division	biological_process	cellular process	34	0.515152	0.0119451	0.127697
GO:0051276	chromosome organization	biological_process	cellular process	100	0.446429	0.0120882	0.1289
GO:0005643	nuclear pore	cellular_component	protein-containing complex	13	0.65	0.0122353	0.12916
GO:0006790	sulfur compound metabolic process	biological_process	cellular process	30	0.526316	0.0122029	0.12916
GO:0019842	vitamin binding	molecular_function	binding	54	0.442623	0.012161	0.12916
GO:0030054	cell junction	cellular_component	cellular anatomical entity	65	0.474453	0.0122312	0.12916
GO:0006354	DNA-templated transcription, elongation	biological_process	cellular process	6	0.857143	0.0125816	0.131498
GO:0007062	sister chromatid cohesion	biological_process	cellular process	6	0.857143	0.0125816	0.131498
GO:0051382	kinetochore assembly	biological_process	cellular process	6	0.857143	0.0125816	0.131498
GO:0051383	kinetochore organization	biological_process	cellular process	6	0.857143	0.0125816	0.131498
GO:0004867	serine-type endopeptidase inhibitor activity	molecular_function	molecular function regulator	26	0.5	0.0127768	0.133208
GO:0034660	ncRNA metabolic process	biological_process	cellular process	81	0.455056	0.0130606	0.135831
GO:0000062	fatty-acyl-CoA binding	molecular_function	binding	4	1	0.0134838	0.137849
GO:0004143	diacylglycerol kinase activity	molecular_function	catalytic activity	4	1	0.0134838	0.137849
GO:0004407	histone deacetylase activity	molecular_function	catalytic activity	4	1	0.0134838	0.137849
GO:0008410	CoA-transferase activity	molecular_function	catalytic activity	4	1	0.0134838	0.137849
GO:0016670	oxidoreductase activity, acting on a sulfur group of donors, oxygen as acceptor	molecular_function	catalytic activity	4	1	0.0134838	0.137849
GO:0120227	acyl-CoA binding	molecular_function	binding	4	1	0.0134838	0.137849
GO:1901567	fatty acid derivative binding	molecular_function	binding	4	1	0.0134838	0.137849
GO:0000922	spindle pole	cellular_component	intracellular	6	0.857143	0.0136374	0.13799
GO:0031011	Ino80 complex	cellular_component	protein-containing complex	6	0.857143	0.0136374	0.13799
GO:0033202	DNA helicase complex	cellular_component	protein-containing complex	6	0.857143	0.0136374	0.13799
GO:0044282	small molecule catabolic process	biological_process	metabolic process	39	0.5	0.0136614	0.13799
GO:0097346	INO80-type complex	cellular_component	protein-containing complex	6	0.857143	0.0136374	0.13799
GO:0030030	cell projection organization	biological_process	cellular process	42	0.494118	0.0137488	0.138541
GO:0008610	lipid biosynthetic process	biological_process	metabolic process	63	0.466667	0.0143753	0.144508
GO:0006325	chromatin organization	biological_process	cellular process	70	0.460526	0.0146892	0.147312
GO:0000790	nuclear chromatin	cellular_component	intracellular	20	0.571429	0.0151643	0.151715
GO:0016866	intramolecular transferase activity	molecular_function	catalytic activity	12	0.6	0.0156142	0.155846
GO:0002520	immune system development	biological_process	multicellular organismal process	7	0.777778	0.0161255	0.157955
GO:0002755	MyD88-dependent toll-like receptor signaling pathway	biological_process	biological regulation	7	0.777778	0.0161255	0.157955
GO:0006612	protein targeting to membrane	biological_process	cellular process	7	0.777778	0.0161255	0.157955
GO:0016125	sterol metabolic process	biological_process	metabolic process	7	0.777778	0.0161255	0.157955
GO:0042626	ATPase-coupled transmembrane transporter activity	molecular_function	transporter activity	35	0.466667	0.01594	0.157955
GO:0045047	protein targeting to ER	biological_process	cellular process	7	0.777778	0.0161255	0.157955
GO:0048534	hematopoietic or lymphoid organ development	biological_process	multicellular organismal process	7	0.777778	0.0161255	0.157955
GO:0072599	establishment of protein localization to endoplasmic reticulum	biological_process	cellular process	7	0.777778	0.0161255	0.157955
GO:0016055	Wnt signaling pathway	biological_process	biological regulation	21	0.552632	0.017422	0.169082
GO:0048523	negative regulation of cellular process	biological_process	biological regulation	77	0.452941	0.0173081	0.169082
GO:0198738	cell-cell signaling by wnt	biological_process	cellular process	21	0.552632	0.017422	0.169082
GO:1905114	cell surface receptor signaling pathway involved in cell-cell signaling	biological_process	biological regulation	21	0.552632	0.017422	0.169082
GO:0003712	transcription coregulator activity	molecular_function	transcription regulator activity	28	0.482759	0.017556	0.16974
GO:0008287	protein serine/threonine phosphatase complex	cellular_component	protein-containing complex	7	0.777778	0.0176107	0.16974
GO:1903293	phosphatase complex	cellular_component	protein-containing complex	7	0.777778	0.0176107	0.16974
GO:0010970	transport along microtubule	biological_process	cellular process	8	0.727273	0.0182115	0.172988
GO:0015631	tubulin binding	molecular_function	binding	45	0.445545	0.0182352	0.172988
GO:0016831	carboxy-lyase activity	molecular_function	catalytic activity	18	0.529412	0.0180791	0.172988
GO:0019377	glycolipid catabolic process	biological_process	cellular process	8	0.727273	0.0182115	0.172988
GO:0032886	regulation of microtubule-based process	biological_process	biological regulation	8	0.727273	0.0182115	0.172988
GO:0046479	glycosphingolipid catabolic process	biological_process	cellular process	8	0.727273	0.0182115	0.172988
GO:0070972	protein localization to endoplasmic reticulum	biological_process	cellular process	8	0.727273	0.0182115	0.172988
GO:0004812	aminoacyl-tRNA ligase activity	molecular_function	catalytic activity	23	0.5	0.0185816	0.175483
GO:0016875	ligase activity, forming carbon-oxygen bonds	molecular_function	catalytic activity	23	0.5	0.0185816	0.175483
GO:0006687	glycosphingolipid metabolic process	biological_process	cellular process	9	0.692308	0.0192824	0.176854
GO:0007010	cytoskeleton organization	biological_process	cellular process	71	0.455128	0.0191525	0.176854
GO:0007030	Golgi organization	biological_process	cellular process	4	1	0.0191034	0.176854
GO:0007187	G protein-coupled receptor signaling pathway, coupled to cyclic nucleotide second messenger	biological_process	biological regulation	4	1	0.0191034	0.176854
GO:0007188	adenylate cyclase-modulating G protein-coupled receptor signaling pathway	biological_process	biological regulation	4	1	0.0191034	0.176854
GO:0007205	protein kinase C-activating G protein-coupled receptor signaling pathway	biological_process	biological regulation	4	1	0.0191034	0.176854
GO:0016053	organic acid biosynthetic process	biological_process	cellular process	38	0.493506	0.0189509	0.176854
GO:0019318	hexose metabolic process	biological_process	metabolic process	28	0.518519	0.0193194	0.176854
GO:0043484	regulation of RNA splicing	biological_process	biological regulation	9	0.692308	0.0192824	0.176854
GO:0046394	carboxylic acid biosynthetic process	biological_process	cellular process	38	0.493506	0.0189509	0.176854
GO:0046514	ceramide catabolic process	biological_process	cellular process	9	0.692308	0.0192824	0.176854
GO:0051082	unfolded protein binding	molecular_function	binding	25	0.490196	0.0193565	0.176854
GO:0051091	positive regulation of DNA-binding transcription factor activity	biological_process	biological regulation	4	1	0.0191034	0.176854
GO:0072350	tricarboxylic acid metabolic process	biological_process	cellular process	4	1	0.0191034	0.176854
GO:0072528	pyrimidine-containing compound biosynthetic process	biological_process	cellular process	12	0.631579	0.0191654	0.176854
GO:0004550	nucleoside diphosphate kinase activity	molecular_function	catalytic activity	5	0.833333	0.0197372	0.178397
GO:0005520	insulin-like growth factor binding	molecular_function	binding	5	0.833333	0.0197372	0.178397
GO:0016289	CoA hydrolase activity	molecular_function	catalytic activity	5	0.833333	0.0197372	0.178397
GO:0034622	cellular protein-containing complex assembly	biological_process	cellular process	84	0.446809	0.019726	0.178397
GO:0070008	serine-type exopeptidase activity	molecular_function	catalytic activity	5	0.833333	0.0197372	0.178397
GO:0000777	condensed chromosome kinetochore	cellular_component	intracellular	4	1	0.0202463	0.179726
GO:0000779	condensed chromosome, centromeric region	cellular_component	intracellular	4	1	0.0202463	0.179726
GO:0005801	cis-Golgi network	cellular_component	intracellular	4	1	0.0202463	0.179726
GO:0008271	secondary active sulfate transmembrane transporter activity	molecular_function	transporter activity	9	0.642857	0.0202682	0.179726
GO:0015116	sulfate transmembrane transporter activity	molecular_function	transporter activity	9	0.642857	0.0202682	0.179726
GO:0019207	kinase regulator activity	molecular_function	molecular function regulator	14	0.56	0.0199775	0.179726
GO:0030126	COPI vesicle coat	cellular_component	protein-containing complex	4	1	0.0202463	0.179726
GO:0030687	preribosome, large subunit precursor	cellular_component	protein-containing complex	4	1	0.0202463	0.179726
GO:1905354	exoribonuclease complex	cellular_component	protein-containing complex	4	1	0.0202463	0.179726
GO:1905368	peptidase complex	cellular_component	protein-containing complex	30	0.517241	0.0204895	0.181306
GO:0044283	small molecule biosynthetic process	biological_process	metabolic process	63	0.459854	0.0205846	0.181766
GO:0019829	ATPase-coupled cation transmembrane transporter activity	molecular_function	transporter activity	8	0.666667	0.0215506	0.189502
GO:0042625	ATPase-coupled ion transmembrane transporter activity	molecular_function	transporter activity	8	0.666667	0.0215506	0.189502
GO:0005452	inorganic anion exchanger activity	molecular_function	transporter activity	6	0.75	0.0220413	0.191024
GO:0008092	cytoskeletal protein binding	molecular_function	binding	96	0.405063	0.021965	0.191024
GO:0008649	rRNA methyltransferase activity	molecular_function	catalytic activity	6	0.75	0.0220413	0.191024
GO:0016755	transferase activity, transferring amino-acyl groups	molecular_function	catalytic activity	6	0.75	0.0220413	0.191024
GO:0019838	growth factor binding	molecular_function	binding	6	0.75	0.0220413	0.191024
GO:0070976	TIR domain binding	molecular_function	binding	6	0.75	0.0220413	0.191024
GO:0140102	catalytic activity, acting on a rRNA	molecular_function	catalytic activity	6	0.75	0.0220413	0.191024
GO:0008641	ubiquitin-like modifier activating enzyme activity	molecular_function	catalytic activity	7	0.7	0.0223163	0.193011
GO:0009975	cyclase activity	molecular_function	catalytic activity	19	0.513514	0.0225078	0.193871
GO:0019887	protein kinase regulator activity	molecular_function	molecular function regulator	13	0.565217	0.0224861	0.193871
GO:0051536	iron-sulfur cluster binding	molecular_function	binding	28	0.474576	0.0227571	0.19522
GO:0051540	metal cluster binding	molecular_function	binding	28	0.474576	0.0227571	0.19522
GO:0022618	ribonucleoprotein complex assembly	biological_process	cellular process	22	0.536585	0.0228836	0.195509
GO:0071826	ribonucleoprotein complex subunit organization	biological_process	cellular process	22	0.536585	0.0228836	0.195509
GO:0008170	N-methyltransferase activity	molecular_function	catalytic activity	21	0.5	0.0239301	0.204036
GO:0022402	cell cycle process	biological_process	cellular process	46	0.474227	0.0242455	0.206307
GO:0004222	metalloendopeptidase activity	molecular_function	catalytic activity	54	0.428571	0.0245208	0.208229
GO:0015630	microtubule cytoskeleton	cellular_component	intracellular	82	0.450549	0.0247203	0.209501
GO:0004386	helicase activity	molecular_function	catalytic activity	80	0.410256	0.0248136	0.209733
GO:0017038	protein import	biological_process	localization	16	0.571429	0.0248473	0.209733
GO:0016705	oxidoreductase activity, acting on paired donors, with incorporation or reduction of molecular oxygen	molecular_function	catalytic activity	110	0.398551	0.0249181	0.20991
GO:0016278	lysine N-methyltransferase activity	molecular_function	catalytic activity	12	0.571429	0.0252862	0.21174
GO:0016279	protein-lysine N-methyltransferase activity	molecular_function	catalytic activity	12	0.571429	0.0252862	0.21174
GO:0016620	oxidoreductase activity, acting on the aldehyde or oxo group of donors, NAD or NADP as acceptor	molecular_function	catalytic activity	12	0.571429	0.0252862	0.21174
GO:0048519	negative regulation of biological process	biological_process	biological regulation	105	0.433884	0.025701	0.214787
GO:0015035	protein disulfide oxidoreductase activity	molecular_function	catalytic activity	15	0.535714	0.0263661	0.219909
GO:0051338	regulation of transferase activity	biological_process	biological regulation	15	0.576923	0.0265667	0.220708
GO:0072527	pyrimidine-containing compound metabolic process	biological_process	cellular process	15	0.576923	0.0265667	0.220708
GO:0008017	microtubule binding	molecular_function	binding	38	0.447059	0.0267836	0.222072
GO:0140101	catalytic activity, acting on a tRNA	molecular_function	catalytic activity	36	0.45	0.027432	0.227002
GO:0000287	magnesium ion binding	molecular_function	binding	22	0.488889	0.0282312	0.232368
GO:0000470	maturation of LSU-rRNA	biological_process	cellular process	5	0.833333	0.0294046	0.232368
GO:0001678	cellular glucose homeostasis	biological_process	biological regulation	5	0.833333	0.0294046	0.232368
GO:0006690	icosanoid metabolic process	biological_process	cellular process	5	0.833333	0.0294046	0.232368
GO:0006890	retrograde vesicle-mediated transport, Golgi to endoplasmic reticulum	biological_process	cellular process	5	0.833333	0.0294046	0.232368
GO:0009163	nucleoside biosynthetic process	biological_process	cellular process	5	0.833333	0.0294046	0.232368
GO:0016126	sterol biosynthetic process	biological_process	metabolic process	5	0.833333	0.0294046	0.232368
GO:0016791	phosphatase activity	molecular_function	catalytic activity	77	0.409574	0.0283684	0.232368
GO:0021545	cranial nerve development	biological_process	multicellular organismal process	5	0.833333	0.0294046	0.232368
GO:0021602	cranial nerve morphogenesis	biological_process	multicellular organismal process	5	0.833333	0.0294046	0.232368
GO:0021675	nerve development	biological_process	multicellular organismal process	5	0.833333	0.0294046	0.232368
GO:0032781	positive regulation of ATPase activity	biological_process	biological regulation	5	0.833333	0.0294046	0.232368
GO:0042451	purine nucleoside biosynthetic process	biological_process	cellular process	5	0.833333	0.0294046	0.232368
GO:0042455	ribonucleoside biosynthetic process	biological_process	cellular process	5	0.833333	0.0294046	0.232368
GO:0045017	glycerolipid biosynthetic process	biological_process	cellular process	19	0.542857	0.0289799	0.232368
GO:0046039	GTP metabolic process	biological_process	cellular process	5	0.833333	0.0294046	0.232368
GO:0046129	purine ribonucleoside biosynthetic process	biological_process	cellular process	5	0.833333	0.0294046	0.232368
GO:0046459	short-chain fatty acid metabolic process	biological_process	cellular process	5	0.833333	0.0294046	0.232368
GO:0050803	regulation of synapse structure or activity	biological_process	biological regulation	5	0.833333	0.0294046	0.232368
GO:0050807	regulation of synapse organization	biological_process	biological regulation	5	0.833333	0.0294046	0.232368
GO:0072521	purine-containing compound metabolic process	biological_process	cellular process	36	0.486486	0.0281839	0.232368
GO:1901068	guanosine-containing compound metabolic process	biological_process	cellular process	5	0.833333	0.0294046	0.232368
GO:1901568	fatty acid derivative metabolic process	biological_process	metabolic process	5	0.833333	0.0294046	0.232368
GO:1901987	regulation of cell cycle phase transition	biological_process	biological regulation	23	0.522727	0.0290272	0.232368
GO:0005739	mitochondrion	cellular_component	intracellular	110	0.436508	0.0296716	0.234039
GO:0006873	cellular ion homeostasis	biological_process	biological regulation	13	0.590909	0.0301398	0.235965
GO:0022406	membrane docking	biological_process	cellular process	13	0.590909	0.0301398	0.235965
GO:0042325	regulation of phosphorylation	biological_process	biological regulation	13	0.590909	0.0301398	0.235965
GO:0140056	organelle localization by membrane tethering	biological_process	cellular process	13	0.590909	0.0301398	0.235965
GO:0072594	establishment of protein localization to organelle	biological_process	cellular process	26	0.509804	0.0302864	0.236673
GO:1901605	alpha-amino acid metabolic process	biological_process	cellular process	43	0.472527	0.0306591	0.239141
GO:0009057	macromolecule catabolic process	biological_process	metabolic process	98	0.433628	0.0308608	0.240269
GO:0006338	chromatin remodeling	biological_process	cellular process	18	0.545455	0.0313478	0.243091
GO:0043189	H4/H2A histone acetyltransferase complex	cellular_component	protein-containing complex	5	0.833333	0.0314143	0.243091
GO:0045121	membrane raft	cellular_component	cellular anatomical entity	20	0.540541	0.0315118	0.243091
GO:0098589	membrane region	cellular_component	cellular anatomical entity	20	0.540541	0.0315118	0.243091
GO:0098857	membrane microdomain	cellular_component	cellular anatomical entity	20	0.540541	0.0315118	0.243091
GO:0016298	lipase activity	molecular_function	catalytic activity	45	0.432692	0.03165	0.243266
GO:0051128	regulation of cellular component organization	biological_process	biological regulation	40	0.47619	0.0316487	0.243266
GO:0042054	histone methyltransferase activity	molecular_function	catalytic activity	10	0.588235	0.0318169	0.244104
GO:0000323	lytic vacuole	cellular_component	intracellular	14	0.583333	0.0322741	0.246265
GO:0005764	lysosome	cellular_component	intracellular	14	0.583333	0.0322741	0.246265
GO:0012505	endomembrane system	cellular_component	cellular anatomical entity	208	0.417671	0.0321944	0.246265
GO:0017016	Ras GTPase binding	molecular_function	binding	23	0.479167	0.032685	0.2485
GO:0031267	small GTPase binding	molecular_function	binding	23	0.479167	0.032685	0.2485
GO:0005856	cytoskeleton	cellular_component	intracellular	139	0.427692	0.0331433	0.251078
GO:0015036	disulfide oxidoreductase activity	molecular_function	catalytic activity	16	0.516129	0.0331181	0.251078
GO:0006221	pyrimidine nucleotide biosynthetic process	biological_process	cellular process	11	0.611111	0.0336333	0.25252
GO:0016054	organic acid catabolic process	biological_process	cellular process	31	0.492063	0.03354	0.25252
GO:0033365	protein localization to organelle	biological_process	cellular process	31	0.492063	0.03354	0.25252
GO:0043549	regulation of kinase activity	biological_process	biological regulation	11	0.611111	0.0336333	0.25252
GO:0046395	carboxylic acid catabolic process	biological_process	cellular process	31	0.492063	0.03354	0.25252
GO:0000097	sulfur amino acid biosynthetic process	biological_process	cellular process	6	0.75	0.03446	0.25316
GO:0000502	proteasome complex	cellular_component	protein-containing complex	23	0.522727	0.03456	0.25316
GO:0000793	condensed chromosome	cellular_component	intracellular	13	0.590909	0.0340927	0.25316
GO:0001568	blood vessel development	biological_process	multicellular organismal process	6	0.75	0.03446	0.25316
GO:0001573	ganglioside metabolic process	biological_process	cellular process	6	0.75	0.03446	0.25316
GO:0005921	gap junction	cellular_component	cellular anatomical entity	13	0.590909	0.0340927	0.25316
GO:0006555	methionine metabolic process	biological_process	cellular process	6	0.75	0.03446	0.25316
GO:0006613	cotranslational protein targeting to membrane	biological_process	cellular process	6	0.75	0.03446	0.25316
GO:0006614	SRP-dependent cotranslational protein targeting to membrane	biological_process	cellular process	6	0.75	0.03446	0.25316
GO:0006689	ganglioside catabolic process	biological_process	cellular process	6	0.75	0.03446	0.25316
GO:0006892	post-Golgi vesicle-mediated transport	biological_process	cellular process	6	0.75	0.03446	0.25316
GO:0043462	regulation of ATPase activity	biological_process	biological regulation	6	0.75	0.03446	0.25316
GO:0070286	axonemal dynein complex assembly	biological_process	cellular process	6	0.75	0.03446	0.25316
GO:1905369	endopeptidase complex	cellular_component	protein-containing complex	23	0.522727	0.03456	0.25316
GO:0034470	ncRNA processing	biological_process	cellular process	58	0.453125	0.035038	0.256215
GO:0008061	chitin binding	molecular_function	binding	73	0.407821	0.0354053	0.258452
GO:0005829	cytosol	cellular_component	intracellular	47	0.47	0.0357065	0.2602
GO:0001578	microtubule bundle formation	biological_process	cellular process	9	0.642857	0.0363541	0.260569
GO:0006006	glucose metabolic process	biological_process	metabolic process	7	0.7	0.0365614	0.260569
GO:0006163	purine nucleotide metabolic process	biological_process	cellular process	33	0.485294	0.0359897	0.260569
GO:0006635	fatty acid beta-oxidation	biological_process	cellular process	7	0.7	0.0365614	0.260569
GO:0006672	ceramide metabolic process	biological_process	cellular process	9	0.642857	0.0363541	0.260569
GO:0007389	pattern specification process	biological_process	multicellular organismal process	7	0.7	0.0365614	0.260569
GO:0019395	fatty acid oxidation	biological_process	cellular process	7	0.7	0.0365614	0.260569
GO:0034440	lipid oxidation	biological_process	cellular process	7	0.7	0.0365614	0.260569
GO:0042073	intraciliary transport	biological_process	cellular process	7	0.7	0.0365614	0.260569
GO:0043543	protein acylation	biological_process	cellular process	7	0.7	0.0365614	0.260569
GO:0070507	regulation of microtubule cytoskeleton organization	biological_process	biological regulation	7	0.7	0.0365614	0.260569
GO:0098840	protein transport along microtubule	biological_process	cellular process	7	0.7	0.0365614	0.260569
GO:0099118	microtubule-based protein transport	biological_process	cellular process	7	0.7	0.0365614	0.260569
GO:1902749	regulation of cell cycle G2/M phase transition	biological_process	biological regulation	16	0.551724	0.0366541	0.260789
GO:0002221	pattern recognition receptor signaling pathway	biological_process	biological regulation	8	0.666667	0.0369584	0.261189
GO:0002224	toll-like receptor signaling pathway	biological_process	biological regulation	8	0.666667	0.0369584	0.261189
GO:0016482	cytosolic transport	biological_process	cellular process	8	0.666667	0.0369584	0.261189
GO:0099111	microtubule-based transport	biological_process	cellular process	8	0.666667	0.0369584	0.261189
GO:0008236	serine-type peptidase activity	molecular_function	catalytic activity	56	0.41791	0.0374166	0.263103
GO:0016825	hydrolase activity, acting on acid phosphorus-nitrogen bonds	molecular_function	catalytic activity	56	0.41791	0.0374166	0.263103
GO:0017171	serine hydrolase activity	molecular_function	catalytic activity	56	0.41791	0.0374166	0.263103
GO:0003730	mRNA 3'-UTR binding	molecular_function	binding	3	1	0.0395772	0.268099
GO:0003986	acetyl-CoA hydrolase activity	molecular_function	catalytic activity	3	1	0.0395772	0.268099
GO:0004396	hexokinase activity	molecular_function	catalytic activity	3	1	0.0395772	0.268099
GO:0004423	iduronate-2-sulfatase activity	molecular_function	catalytic activity	3	1	0.0395772	0.268099
GO:0004448	isocitrate dehydrogenase activity	molecular_function	catalytic activity	3	1	0.0395772	0.268099
GO:0004690	cyclic nucleotide-dependent protein kinase activity	molecular_function	catalytic activity	3	1	0.0395772	0.268099
GO:0004722	protein serine/threonine phosphatase activity	molecular_function	catalytic activity	12	0.545455	0.0386813	0.268099
GO:0004813	alanine-tRNA ligase activity	molecular_function	catalytic activity	3	1	0.0395772	0.268099
GO:0005375	copper ion transmembrane transporter activity	molecular_function	transporter activity	3	1	0.0395772	0.268099
GO:0005536	glucose binding	molecular_function	binding	3	1	0.0395772	0.268099
GO:0008144	drug binding	molecular_function	binding	3	1	0.0395772	0.268099
GO:0008241	peptidyl-dipeptidase activity	molecular_function	catalytic activity	3	1	0.0395772	0.268099
GO:0008775	acetate CoA-transferase activity	molecular_function	catalytic activity	3	1	0.0395772	0.268099
GO:0016801	hydrolase activity, acting on ether bonds	molecular_function	catalytic activity	3	1	0.0395772	0.268099
GO:0016832	aldehyde-lyase activity	molecular_function	catalytic activity	3	1	0.0395772	0.268099
GO:0017136	NAD-dependent histone deacetylase activity	molecular_function	catalytic activity	3	1	0.0395772	0.268099
GO:0022607	cellular component assembly	biological_process	cellular process	167	0.414392	0.0396274	0.268099
GO:0032040	small-subunit processome	cellular_component	protein-containing complex	7	0.7	0.0396548	0.268099
GO:0035097	histone methyltransferase complex	cellular_component	protein-containing complex	7	0.7	0.0396548	0.268099
GO:0036402	proteasome-activating ATPase activity	molecular_function	catalytic activity	3	1	0.0395772	0.268099
GO:0043139	5'-3' DNA helicase activity	molecular_function	catalytic activity	3	1	0.0395772	0.268099
GO:0044093	positive regulation of molecular function	biological_process	biological regulation	23	0.511111	0.0389365	0.268099
GO:0045454	cell redox homeostasis	biological_process	biological regulation	29	0.491525	0.039594	0.268099
GO:0051903	S-(hydroxymethyl)glutathione dehydrogenase activity	molecular_function	catalytic activity	3	1	0.0395772	0.268099
GO:0016651	oxidoreductase activity, acting on NAD(P)H	molecular_function	catalytic activity	17	0.5	0.0400994	0.270671
GO:0000152	nuclear ubiquitin ligase complex	cellular_component	protein-containing complex	8	0.666667	0.0403773	0.27157
GO:0005680	anaphase-promoting complex	cellular_component	protein-containing complex	8	0.666667	0.0403773	0.27157
GO:0006605	protein targeting	biological_process	cellular process	19	0.527778	0.040426	0.27157
GO:0016042	lipid catabolic process	biological_process	metabolic process	39	0.46988	0.0419972	0.281675
GO:0009055	electron transfer activity	molecular_function	catalytic activity	21	0.477273	0.0420884	0.281839
GO:0008173	RNA methyltransferase activity	molecular_function	catalytic activity	14	0.518519	0.0430768	0.287709
GO:0016788	hydrolase activity, acting on ester bonds	molecular_function	catalytic activity	252	0.37223	0.0431017	0.287709
GO:0008509	anion transmembrane transporter activity	molecular_function	transporter activity	32	0.444444	0.0432858	0.288481
GO:0003995	acyl-CoA dehydrogenase activity	molecular_function	catalytic activity	7	0.636364	0.0434762	0.288836
GO:0031072	heat shock protein binding	molecular_function	binding	7	0.636364	0.0434762	0.288836
GO:0016790	thiolester hydrolase activity	molecular_function	catalytic activity	11	0.55	0.0440155	0.291958
GO:0004177	aminopeptidase activity	molecular_function	catalytic activity	16	0.5	0.0457464	0.302962
GO:0006220	pyrimidine nucleotide metabolic process	biological_process	cellular process	13	0.565217	0.0461655	0.304779
GO:1902533	positive regulation of intracellular signal transduction	biological_process	biological regulation	13	0.565217	0.0461655	0.304779
GO:0009058	biosynthetic process	biological_process	metabolic process	418	0.395459	0.0469188	0.309268
GO:0019888	protein phosphatase regulator activity	molecular_function	molecular function regulator	6	0.666667	0.0471625	0.310388
GO:0000460	maturation of 5.8S rRNA	biological_process	cellular process	3	1	0.0514025	0.312872
GO:0001664	G protein-coupled receptor binding	molecular_function	binding	5	0.714286	0.0496935	0.312872
GO:0002244	hematopoietic progenitor cell differentiation	biological_process	cellular process	3	1	0.0514025	0.312872
GO:0003725	double-stranded RNA binding	molecular_function	binding	10	0.555556	0.0501195	0.312872
GO:0003810	protein-glutamine gamma-glutamyltransferase activity	molecular_function	catalytic activity	5	0.714286	0.0496935	0.312872
GO:0003993	acid phosphatase activity	molecular_function	catalytic activity	4	0.8	0.0490459	0.312872
GO:0004017	adenylate kinase activity	molecular_function	catalytic activity	4	0.8	0.0490459	0.312872
GO:0004526	ribonuclease P activity	molecular_function	catalytic activity	4	0.8	0.0490459	0.312872
GO:0005227	calcium activated cation channel activity	molecular_function	transporter activity	4	0.8	0.0490459	0.312872
GO:0006069	ethanol oxidation	biological_process	cellular process	3	1	0.0514025	0.312872
GO:0006071	glycerol metabolic process	biological_process	cellular process	3	1	0.0514025	0.312872
GO:0006072	glycerol-3-phosphate metabolic process	biological_process	cellular process	3	1	0.0514025	0.312872
GO:0006419	alanyl-tRNA aminoacylation	biological_process	cellular process	3	1	0.0514025	0.312872
GO:0006490	oligosaccharide-lipid intermediate biosynthetic process	biological_process	cellular process	3	1	0.0514025	0.312872
GO:0006534	cysteine metabolic process	biological_process	cellular process	3	1	0.0514025	0.312872
GO:0006553	lysine metabolic process	biological_process	cellular process	3	1	0.0514025	0.312872
GO:0006875	cellular metal ion homeostasis	biological_process	biological regulation	12	0.571429	0.0497544	0.312872
GO:0007368	determination of left/right symmetry	biological_process	multicellular organismal process	3	1	0.0514025	0.312872
GO:0007369	gastrulation	biological_process	multicellular organismal process	3	1	0.0514025	0.312872
GO:0008202	steroid metabolic process	biological_process	metabolic process	12	0.571429	0.0497544	0.312872
GO:0009085	lysine biosynthetic process	biological_process	cellular process	3	1	0.0514025	0.312872
GO:0009089	lysine biosynthetic process via diaminopimelate	biological_process	cellular process	3	1	0.0514025	0.312872
GO:0009799	specification of symmetry	biological_process	multicellular organismal process	3	1	0.0514025	0.312872
GO:0009855	determination of bilateral symmetry	biological_process	multicellular organismal process	3	1	0.0514025	0.312872
GO:0010569	regulation of double-strand break repair via homologous recombination	biological_process	biological regulation	3	1	0.0514025	0.312872
GO:0015269	calcium-activated potassium channel activity	molecular_function	transporter activity	4	0.8	0.0490459	0.312872
GO:0019400	alditol metabolic process	biological_process	cellular process	3	1	0.0514025	0.312872
GO:0019679	propionate metabolic process, methylcitrate cycle	biological_process	cellular process	3	1	0.0514025	0.312872
GO:0022839	ion gated channel activity	molecular_function	transporter activity	4	0.8	0.0490459	0.312872
GO:0030003	cellular cation homeostasis	biological_process	biological regulation	12	0.571429	0.0497544	0.312872
GO:0030522	intracellular receptor signaling pathway	biological_process	biological regulation	3	1	0.0514025	0.312872
GO:0031016	pancreas development	biological_process	multicellular organismal process	3	1	0.0514025	0.312872
GO:0031365	N-terminal protein amino acid modification	biological_process	cellular process	3	1	0.0514025	0.312872
GO:0032786	positive regulation of DNA-templated transcription, elongation	biological_process	biological regulation	3	1	0.0514025	0.312872
GO:0032968	positive regulation of transcription elongation from RNA polymerase II promoter	biological_process	biological regulation	3	1	0.0514025	0.312872
GO:0034243	regulation of transcription elongation from RNA polymerase II promoter	biological_process	biological regulation	3	1	0.0514025	0.312872
GO:0035282	segmentation	biological_process	multicellular organismal process	3	1	0.0514025	0.312872
GO:0035999	tetrahydrofolate interconversion	biological_process	cellular process	3	1	0.0514025	0.312872
GO:0036265	RNA (guanine-N7)-methylation	biological_process	cellular process	3	1	0.0514025	0.312872
GO:0040001	establishment of mitotic spindle localization	biological_process	cellular process	3	1	0.0514025	0.312872
GO:0042743	hydrogen peroxide metabolic process	biological_process	cellular process	3	1	0.0514025	0.312872
GO:0046451	diaminopimelate metabolic process	biological_process	cellular process	3	1	0.0514025	0.312872
GO:0046915	transition metal ion transmembrane transporter activity	molecular_function	transporter activity	4	0.8	0.0490459	0.312872
GO:0047150	betaine-homocysteine S-methyltransferase activity	molecular_function	catalytic activity	4	0.8	0.0490459	0.312872
GO:0051293	establishment of spindle localization	biological_process	cellular process	3	1	0.0514025	0.312872
GO:0051653	spindle localization	biological_process	cellular process	3	1	0.0514025	0.312872
GO:0051959	dynein light intermediate chain binding	molecular_function	binding	5	0.714286	0.0496935	0.312872
GO:0052646	alditol phosphate metabolic process	biological_process	cellular process	3	1	0.0514025	0.312872
GO:0055086	nucleobase-containing small molecule metabolic process	biological_process	cellular process	66	0.44	0.0496796	0.312872
GO:0061371	determination of heart left/right asymmetry	biological_process	multicellular organismal process	3	1	0.0514025	0.312872
GO:0070475	rRNA base methylation	biological_process	cellular process	3	1	0.0514025	0.312872
GO:0070476	rRNA (guanine-N7)-methylation	biological_process	cellular process	3	1	0.0514025	0.312872
GO:0000178	exosome (RNase complex)	cellular_component	protein-containing complex	3	1	0.0536862	0.317593
GO:0005688	U6 snRNP	cellular_component	protein-containing complex	3	1	0.0536862	0.317593
GO:0005876	spindle microtubule	cellular_component	intracellular	3	1	0.0536862	0.317593
GO:0005890	sodium:potassium-exchanging ATPase complex	cellular_component	protein-containing complex	3	1	0.0536862	0.317593
GO:0008250	oligosaccharyltransferase complex	cellular_component	protein-containing complex	3	1	0.0536862	0.317593
GO:0008278	cohesin complex	cellular_component	protein-containing complex	3	1	0.0536862	0.317593
GO:0009898	cytoplasmic side of plasma membrane	cellular_component	cellular anatomical entity	3	1	0.0536862	0.317593
GO:0015267	channel activity	molecular_function	transporter activity	176	0.376874	0.0533798	0.317593
GO:0016593	Cdc73/Paf1 complex	cellular_component	protein-containing complex	3	1	0.0536862	0.317593
GO:0016602	CCAAT-binding factor complex	cellular_component	protein-containing complex	3	1	0.0536862	0.317593
GO:0022803	passive transmembrane transporter activity	molecular_function	transporter activity	176	0.376874	0.0533798	0.317593
GO:0030289	protein phosphatase 4 complex	cellular_component	protein-containing complex	3	1	0.0536862	0.317593
GO:0030688	preribosome, small subunit precursor	cellular_component	protein-containing complex	3	1	0.0536862	0.317593
GO:0030904	retromer complex	cellular_component	protein-containing complex	3	1	0.0536862	0.317593
GO:0030992	intraciliary transport particle B	cellular_component	protein-containing complex	3	1	0.0536862	0.317593
GO:0031414	N-terminal protein acetyltransferase complex	cellular_component	protein-containing complex	3	1	0.0536862	0.317593
GO:0031417	NatC complex	cellular_component	protein-containing complex	3	1	0.0536862	0.317593
GO:0072487	MSL complex	cellular_component	protein-containing complex	3	1	0.0536862	0.317593
GO:0090533	cation-transporting ATPase complex	cellular_component	protein-containing complex	3	1	0.0536862	0.317593
GO:0098533	ATPase dependent transmembrane transport complex	cellular_component	protein-containing complex	3	1	0.0536862	0.317593
GO:0033218	amide binding	molecular_function	binding	17	0.485714	0.0538158	0.317913
GO:0015980	energy derivation by oxidation of organic compounds	biological_process	cellular process	19	0.513514	0.0548222	0.322953
GO:0070161	anchoring junction	cellular_component	cellular anatomical entity	17	0.53125	0.054748	0.322953
GO:0016469	proton-transporting two-sector ATPase complex	cellular_component	protein-containing complex	12	0.571429	0.0555026	0.326504
GO:0010256	endomembrane system organization	biological_process	cellular process	22	0.5	0.055728	0.327373
GO:0020037	heme binding	molecular_function	binding	87	0.393665	0.0561431	0.329352
GO:0000981	DNA-binding transcription factor activity, RNA polymerase II-specific	molecular_function	transcription regulator activity	12	0.521739	0.0563488	0.329527
GO:0008483	transaminase activity	molecular_function	catalytic activity	12	0.521739	0.0563488	0.329527
GO:0022824	transmitter-gated ion channel activity	molecular_function	transporter activity	41	0.42268	0.0565641	0.329527
GO:0022835	transmitter-gated channel activity	molecular_function	transporter activity	41	0.42268	0.0565641	0.329527
GO:0045202	synapse	cellular_component	cellular anatomical entity	48	0.457143	0.0564813	0.329527
GO:0006261	DNA-dependent DNA replication	biological_process	cellular process	15	0.535714	0.0566483	0.329561
GO:0004857	enzyme inhibitor activity	molecular_function	molecular function regulator	56	0.408759	0.0567979	0.329976
GO:0018024	histone-lysine N-methyltransferase activity	molecular_function	catalytic activity	9	0.5625	0.0571037	0.331296
GO:0006606	protein import into nucleus	biological_process	cellular process	10	0.588235	0.0574361	0.331853
GO:0034504	protein localization to nucleus	biological_process	cellular process	10	0.588235	0.0574361	0.331853
GO:0051170	import into nucleus	biological_process	cellular process	10	0.588235	0.0574361	0.331853
GO:0015078	proton transmembrane transporter activity	molecular_function	transporter activity	20	0.465116	0.0615123	0.354918
GO:0008081	phosphoric diester hydrolase activity	molecular_function	catalytic activity	18	0.473684	0.0618686	0.356485
GO:1901615	organic hydroxy compound metabolic process	biological_process	metabolic process	41	0.455556	0.0627287	0.360947
GO:0016810	hydrolase activity, acting on carbon-nitrogen (but not peptide) bonds	molecular_function	catalytic activity	46	0.414414	0.063127	0.362743
GO:0048731	system development	biological_process	multicellular organismal process	54	0.442623	0.0634341	0.364011
GO:0007160	cell-matrix adhesion	biological_process	cellular process	26	0.481481	0.0644096	0.368605
GO:0031589	cell-substrate adhesion	biological_process	cellular process	26	0.481481	0.0644096	0.368605
GO:0001676	long-chain fatty acid metabolic process	biological_process	cellular process	4	0.8	0.067125	0.368619
GO:0003684	damaged DNA binding	molecular_function	binding	11	0.52381	0.0646177	0.368619
GO:0004843	thiol-dependent ubiquitin-specific protease activity	molecular_function	catalytic activity	11	0.52381	0.0646177	0.368619
GO:0006083	acetate metabolic process	biological_process	cellular process	4	0.8	0.067125	0.368619
GO:0006183	GTP biosynthetic process	biological_process	cellular process	4	0.8	0.067125	0.368619
GO:0006401	RNA catabolic process	biological_process	cellular process	20	0.5	0.0663325	0.368619
GO:0006544	glycine metabolic process	biological_process	cellular process	4	0.8	0.067125	0.368619
GO:0007059	chromosome segregation	biological_process	cellular process	17	0.515152	0.0653104	0.368619
GO:0009408	response to heat	biological_process	response to stimulus	4	0.8	0.067125	0.368619
GO:0009448	gamma-aminobutyric acid metabolic process	biological_process	cellular process	4	0.8	0.067125	0.368619
GO:0016255	attachment of GPI anchor to protein	biological_process	cellular process	4	0.8	0.067125	0.368619
GO:0030176	integral component of endoplasmic reticulum membrane	cellular_component	cellular anatomical entity	9	0.6	0.0670918	0.368619
GO:0030490	maturation of SSU-rRNA	biological_process	cellular process	4	0.8	0.067125	0.368619
GO:0031124	mRNA 3'-end processing	biological_process	cellular process	4	0.8	0.067125	0.368619
GO:0031227	intrinsic component of endoplasmic reticulum membrane	cellular_component	cellular anatomical entity	9	0.6	0.0670918	0.368619
GO:0032784	regulation of DNA-templated transcription, elongation	biological_process	biological regulation	4	0.8	0.067125	0.368619
GO:0033559	unsaturated fatty acid metabolic process	biological_process	cellular process	4	0.8	0.067125	0.368619
GO:0042493	response to drug	biological_process	response to stimulus	4	0.8	0.067125	0.368619
GO:0043903	regulation of symbiotic process	biological_process	biological regulation	4	0.8	0.067125	0.368619
GO:0045069	regulation of viral genome replication	biological_process	biological regulation	4	0.8	0.067125	0.368619
GO:0048863	stem cell differentiation	biological_process	cellular process	4	0.8	0.067125	0.368619
GO:0050792	regulation of viral process	biological_process	biological regulation	4	0.8	0.067125	0.368619
GO:0099536	synaptic signaling	biological_process	cellular process	8	0.615385	0.0652399	0.368619
GO:1901070	guanosine-containing compound biosynthetic process	biological_process	cellular process	4	0.8	0.067125	0.368619
GO:1903510	mucopolysaccharide metabolic process	biological_process	metabolic process	4	0.8	0.067125	0.368619
GO:1903900	regulation of viral life cycle	biological_process	biological regulation	4	0.8	0.067125	0.368619
GO:2000574	regulation of microtubule motor activity	biological_process	biological regulation	4	0.8	0.067125	0.368619
GO:2000576	positive regulation of microtubule motor activity	biological_process	biological regulation	4	0.8	0.067125	0.368619
GO:2000580	regulation of ATP-dependent microtubule motor activity, plus-end-directed	biological_process	biological regulation	4	0.8	0.067125	0.368619
GO:2000582	positive regulation of ATP-dependent microtubule motor activity, plus-end-directed	biological_process	biological regulation	4	0.8	0.067125	0.368619
GO:2000779	regulation of double-strand break repair	biological_process	biological regulation	4	0.8	0.067125	0.368619
GO:0010564	regulation of cell cycle process	biological_process	biological regulation	28	0.474576	0.0678402	0.372061
GO:0000381	regulation of alternative mRNA splicing, via spliceosome	biological_process	biological regulation	5	0.714286	0.071462	0.372062
GO:0004383	guanylate cyclase activity	molecular_function	catalytic activity	15	0.483871	0.0702026	0.372062
GO:0005882	intermediate filament	cellular_component	intracellular	8	0.615385	0.0707943	0.372062
GO:0006119	oxidative phosphorylation	biological_process	cellular process	6	0.666667	0.0711289	0.372062
GO:0006352	DNA-templated transcription, initiation	biological_process	cellular process	16	0.516129	0.0713724	0.372062
GO:0006473	protein acetylation	biological_process	cellular process	6	0.666667	0.0711289	0.372062
GO:0006563	L-serine metabolic process	biological_process	cellular process	5	0.714286	0.071462	0.372062
GO:0006874	cellular calcium ion homeostasis	biological_process	biological regulation	5	0.714286	0.071462	0.372062
GO:0007268	chemical synaptic transmission	biological_process	cellular process	7	0.636364	0.0686737	0.372062
GO:0007338	single fertilization	biological_process	multi-organism process	5	0.714286	0.071462	0.372062
GO:0009086	methionine biosynthetic process	biological_process	cellular process	5	0.714286	0.071462	0.372062
GO:0009150	purine ribonucleotide metabolic process	biological_process	cellular process	30	0.46875	0.0707737	0.372062
GO:0009566	fertilization	biological_process	multi-organism process	5	0.714286	0.071462	0.372062
GO:0014070	response to organic cyclic compound	biological_process	response to stimulus	5	0.714286	0.071462	0.372062
GO:0016571	histone methylation	biological_process	cellular process	5	0.714286	0.071462	0.372062
GO:0016573	histone acetylation	biological_process	cellular process	5	0.714286	0.071462	0.372062
GO:0016773	phosphotransferase activity, alcohol group as acceptor	molecular_function	catalytic activity	201	0.371534	0.068941	0.372062
GO:0018149	peptide cross-linking	biological_process	cellular process	6	0.666667	0.0711289	0.372062
GO:0030120	vesicle coat	cellular_component	protein-containing complex	8	0.615385	0.0707943	0.372062
GO:0030137	COPI-coated vesicle	cellular_component	intracellular	4	0.8	0.0706949	0.372062
GO:0030663	COPI-coated vesicle membrane	cellular_component	intracellular	4	0.8	0.0706949	0.372062
GO:0033043	regulation of organelle organization	biological_process	biological regulation	30	0.46875	0.0707737	0.372062
GO:0034308	primary alcohol metabolic process	biological_process	metabolic process	5	0.714286	0.071462	0.372062
GO:0034655	nucleobase-containing compound catabolic process	biological_process	cellular process	30	0.46875	0.0707737	0.372062
GO:0035267	NuA4 histone acetyltransferase complex	cellular_component	protein-containing complex	4	0.8	0.0706949	0.372062
GO:0042773	ATP synthesis coupled electron transport	biological_process	cellular process	6	0.666667	0.0711289	0.372062
GO:0043123	positive regulation of I-kappaB kinase/NF-kappaB signaling	biological_process	biological regulation	6	0.666667	0.0711289	0.372062
GO:0045111	intermediate filament cytoskeleton	cellular_component	intracellular	8	0.615385	0.0707943	0.372062
GO:0045321	leukocyte activation	biological_process	cellular process	5	0.714286	0.071462	0.372062
GO:0045333	cellular respiration	biological_process	cellular process	16	0.516129	0.0713724	0.372062
GO:0045786	negative regulation of cell cycle	biological_process	biological regulation	16	0.516129	0.0713724	0.372062
GO:0046906	tetrapyrrole binding	molecular_function	binding	88	0.389381	0.0703348	0.372062
GO:0048024	regulation of mRNA splicing, via spliceosome	biological_process	biological regulation	5	0.714286	0.071462	0.372062
GO:0055074	calcium ion homeostasis	biological_process	biological regulation	5	0.714286	0.071462	0.372062
GO:0072503	cellular divalent inorganic cation homeostasis	biological_process	biological regulation	5	0.714286	0.071462	0.372062
GO:0072507	divalent inorganic cation homeostasis	biological_process	biological regulation	5	0.714286	0.071462	0.372062
GO:0098771	inorganic ion homeostasis	biological_process	biological regulation	16	0.516129	0.0713724	0.372062
GO:0098916	anterograde trans-synaptic signaling	biological_process	cellular process	7	0.636364	0.0686737	0.372062
GO:0099537	trans-synaptic signaling	biological_process	cellular process	7	0.636364	0.0686737	0.372062
GO:1901659	glycosyl compound biosynthetic process	biological_process	metabolic process	5	0.714286	0.071462	0.372062
GO:1902652	secondary alcohol metabolic process	biological_process	metabolic process	5	0.714286	0.071462	0.372062
GO:0005216	ion channel activity	molecular_function	transporter activity	162	0.375	0.0716305	0.372117
GO:0016407	acetyltransferase activity	molecular_function	catalytic activity	34	0.425	0.0718261	0.372117
GO:0016410	N-acyltransferase activity	molecular_function	catalytic activity	34	0.425	0.0718261	0.372117
GO:0051640	organelle localization	biological_process	cellular process	22	0.488889	0.0717894	0.372117
GO:0004674	protein serine/threonine kinase activity	molecular_function	catalytic activity	66	0.39759	0.0720623	0.372883
GO:0048646	anatomical structure formation involved in morphogenesis	biological_process	developmental process	12	0.545455	0.0732919	0.37878
GO:0016604	nuclear body	cellular_component	intracellular	7	0.636364	0.0739889	0.381446
GO:0030660	Golgi-associated vesicle membrane	cellular_component	intracellular	7	0.636364	0.0739889	0.381446
GO:0031304	intrinsic component of mitochondrial inner membrane	cellular_component	intracellular	5	0.714286	0.0758567	0.39012
GO:0031305	integral component of mitochondrial inner membrane	cellular_component	intracellular	5	0.714286	0.0758567	0.39012
GO:0098742	cell-cell adhesion via plasma-membrane adhesion molecules	biological_process	cellular process	45	0.445545	0.0762561	0.391696
GO:0006402	mRNA catabolic process	biological_process	biological regulation	15	0.517241	0.0780706	0.39907
GO:0019220	regulation of phosphate metabolic process	biological_process	biological regulation	15	0.517241	0.0780706	0.39907
GO:0051174	regulation of phosphorus metabolic process	biological_process	biological regulation	15	0.517241	0.0780706	0.39907
GO:0060548	negative regulation of cell death	biological_process	biological regulation	15	0.517241	0.0780706	0.39907
GO:0006066	alcohol metabolic process	biological_process	metabolic process	18	0.5	0.079202	0.404362
GO:0071949	FAD binding	molecular_function	binding	18	0.461538	0.0793654	0.404706
GO:0065008	regulation of biological quality	biological_process	biological regulation	97	0.418103	0.0798834	0.406855
GO:0008235	metalloexopeptidase activity	molecular_function	catalytic activity	16	0.470588	0.0803788	0.40839
GO:0030594	neurotransmitter receptor activity	molecular_function	molecular transducer activity	42	0.411765	0.0803622	0.40839
GO:1990204	oxidoreductase complex	cellular_component	protein-containing complex	12	0.545455	0.0811944	0.412037
GO:0052689	carboxylic ester hydrolase activity	molecular_function	catalytic activity	49	0.404959	0.0822882	0.417085
GO:0016634	oxidoreductase activity, acting on the CH-CH group of donors, oxygen as acceptor	molecular_function	catalytic activity	6	0.6	0.0844318	0.426476
GO:0019208	phosphatase regulator activity	molecular_function	molecular function regulator	6	0.6	0.0844318	0.426476
GO:0098805	whole membrane	cellular_component	cellular anatomical entity	62	0.43662	0.0844446	0.426476
GO:0005694	chromosome	cellular_component	intracellular	114	0.419118	0.0846623	0.427063
GO:0016877	ligase activity, forming carbon-sulfur bonds	molecular_function	catalytic activity	9	0.529412	0.0855512	0.431031
GO:0043085	positive regulation of catalytic activity	biological_process	biological regulation	17	0.5	0.0866643	0.436117
GO:0000819	sister chromatid segregation	biological_process	cellular process	10	0.555556	0.0871897	0.437194
GO:0001932	regulation of protein phosphorylation	biological_process	biological regulation	10	0.555556	0.0871897	0.437194
GO:0072359	circulatory system development	biological_process	multicellular organismal process	10	0.555556	0.0871897	0.437194
GO:0010033	response to organic substance	biological_process	response to stimulus	32	0.457143	0.0882824	0.442147
GO:0000226	microtubule cytoskeleton organization	biological_process	cellular process	34	0.453333	0.0901247	0.450838
GO:0008083	growth factor activity	molecular_function	molecular function regulator	11	0.5	0.0905541	0.450844
GO:0016310	phosphorylation	biological_process	cellular process	27	0.465517	0.0905523	0.450844
GO:0050661	NADP binding	molecular_function	binding	17	0.459459	0.0902613	0.450844
GO:0051537	2 iron, 2 sulfur cluster binding	molecular_function	binding	11	0.5	0.0905541	0.450844
GO:0003729	mRNA binding	molecular_function	binding	15	0.46875	0.0917815	0.455877
GO:0008484	sulfuric ester hydrolase activity	molecular_function	catalytic activity	15	0.46875	0.0917815	0.455877
GO:0016769	transferase activity, transferring nitrogenous groups	molecular_function	catalytic activity	13	0.481481	0.0921433	0.456597
GO:0051539	4 iron, 4 sulfur cluster binding	molecular_function	binding	13	0.481481	0.0921433	0.456597
GO:0003997	acyl-CoA oxidase activity	molecular_function	catalytic activity	5	0.625	0.0957805	0.467471
GO:0006694	steroid biosynthetic process	biological_process	metabolic process	9	0.5625	0.0951222	0.467471
GO:0016615	malate dehydrogenase activity	molecular_function	catalytic activity	5	0.625	0.0957805	0.467471
GO:0016742	hydroxymethyl-, formyl- and related transferase activity	molecular_function	catalytic activity	5	0.625	0.0957805	0.467471
GO:0022836	gated channel activity	molecular_function	transporter activity	122	0.376543	0.0954157	0.467471
GO:0030029	actin filament-based process	biological_process	cellular process	31	0.455882	0.0955414	0.467471
GO:0030036	actin cytoskeleton organization	biological_process	cellular process	31	0.455882	0.0955414	0.467471
GO:0030551	cyclic nucleotide binding	molecular_function	binding	5	0.625	0.0957805	0.467471
GO:0042273	ribosomal large subunit biogenesis	biological_process	cellular process	9	0.5625	0.0951222	0.467471
GO:0045505	dynein intermediate chain binding	molecular_function	binding	5	0.625	0.0957805	0.467471
GO:0050664	oxidoreductase activity, acting on NAD(P)H, oxygen as acceptor	molecular_function	catalytic activity	5	0.625	0.0957805	0.467471
GO:0103025	alpha-amylase activity (releasing maltohexaose)	molecular_function	catalytic activity	5	0.625	0.0957805	0.467471
GO:0140142	nucleocytoplasmic carrier activity	molecular_function	transporter activity	5	0.625	0.0957805	0.467471
GO:0016836	hydro-lyase activity	molecular_function	catalytic activity	25	0.431034	0.0959647	0.467828
GO:0003724	RNA helicase activity	molecular_function	catalytic activity	8	0.533333	0.0988576	0.480818
GO:0015252	proton channel activity	molecular_function	transporter activity	8	0.533333	0.0988576	0.480818
GO:0000076	DNA replication checkpoint	biological_process	biological regulation	2	1	0.138279	0.48116
GO:0000098	sulfur amino acid catabolic process	biological_process	cellular process	2	1	0.138279	0.48116
GO:0000103	sulfate assimilation	biological_process	cellular process	2	1	0.138279	0.48116
GO:0000132	establishment of mitotic spindle orientation	biological_process	cellular process	2	1	0.138279	0.48116
GO:0000151	ubiquitin ligase complex	cellular_component	protein-containing complex	18	0.486486	0.115422	0.48116
GO:0000164	protein phosphatase type 1 complex	cellular_component	protein-containing complex	2	1	0.142335	0.48116
GO:0000347	THO complex	cellular_component	protein-containing complex	2	1	0.142335	0.48116
GO:0000350	generation of catalytic spliceosome for second transesterification step	biological_process	cellular process	2	1	0.138279	0.48116
GO:0000380	alternative mRNA splicing, via spliceosome	biological_process	cellular process	2	1	0.138279	0.48116
GO:0000387	spliceosomal snRNP assembly	biological_process	cellular process	5	0.625	0.133132	0.48116
GO:0000393	spliceosomal conformational changes to generate catalytic conformation	biological_process	cellular process	2	1	0.138279	0.48116
GO:0000444	MIS12/MIND type complex	cellular_component	protein-containing complex	2	1	0.142335	0.48116
GO:0000466	maturation of 5.8S rRNA from tricistronic rRNA transcript (SSU-rRNA, 5.8S rRNA, LSU-rRNA)	biological_process	cellular process	2	1	0.138279	0.48116
GO:0000469	cleavage involved in rRNA processing	biological_process	cellular process	2	1	0.138279	0.48116
GO:0000492	box C/D snoRNP assembly	biological_process	cellular process	2	1	0.138279	0.48116
GO:0000910	cytokinesis	biological_process	cellular process	7	0.583333	0.113075	0.48116
GO:0000940	condensed chromosome outer kinetochore	cellular_component	protein-containing complex	2	1	0.142335	0.48116
GO:0000956	nuclear-transcribed mRNA catabolic process	biological_process	biological regulation	14	0.5	0.114327	0.48116
GO:0000974	Prp19 complex	cellular_component	protein-containing complex	2	1	0.142335	0.48116
GO:0001523	retinoid metabolic process	biological_process	cellular process	2	1	0.138279	0.48116
GO:0001534	radial spoke	cellular_component	protein-containing complex	2	1	0.142335	0.48116
GO:0001650	fibrillar center	cellular_component	intracellular	2	1	0.142335	0.48116
GO:0001735	prenylcysteine oxidase activity	molecular_function	catalytic activity	2	1	0.11615	0.48116
GO:0001764	neuron migration	biological_process	cellular process	2	1	0.138279	0.48116
GO:0003002	regionalization	biological_process	multicellular organismal process	4	0.666667	0.142566	0.48116
GO:0003143	embryonic heart tube morphogenesis	biological_process	multicellular organismal process	2	1	0.138279	0.48116
GO:0003774	motor activity	molecular_function	catalytic activity	50	0.393701	0.121928	0.48116
GO:0003796	lysozyme activity	molecular_function	catalytic activity	7	0.538462	0.114652	0.48116
GO:0003868	4-hydroxyphenylpyruvate dioxygenase activity	molecular_function	catalytic activity	2	1	0.11615	0.48116
GO:0003896	DNA primase activity	molecular_function	catalytic activity	2	1	0.11615	0.48116
GO:0004013	adenosylhomocysteinase activity	molecular_function	catalytic activity	2	1	0.11615	0.48116
GO:0004020	adenylylsulfate kinase activity	molecular_function	catalytic activity	2	1	0.11615	0.48116
GO:0004127	cytidylate kinase activity	molecular_function	catalytic activity	2	1	0.11615	0.48116
GO:0004128	cytochrome-b5 reductase activity, acting on NAD(P)H	molecular_function	catalytic activity	2	1	0.11615	0.48116
GO:0004181	metallocarboxypeptidase activity	molecular_function	catalytic activity	8	0.5	0.140611	0.48116
GO:0004185	serine-type carboxypeptidase activity	molecular_function	catalytic activity	3	0.75	0.117857	0.48116
GO:0004252	serine-type endopeptidase activity	molecular_function	catalytic activity	48	0.4	0.101878	0.48116
GO:0004332	fructose-bisphosphate aldolase activity	molecular_function	catalytic activity	2	1	0.11615	0.48116
GO:0004367	glycerol-3-phosphate dehydrogenase [NAD+] activity	molecular_function	catalytic activity	2	1	0.11615	0.48116
GO:0004372	glycine hydroxymethyltransferase activity	molecular_function	catalytic activity	2	1	0.11615	0.48116
GO:0004427	inorganic diphosphatase activity	molecular_function	catalytic activity	2	1	0.11615	0.48116
GO:0004450	isocitrate dehydrogenase (NADP+) activity	molecular_function	catalytic activity	2	1	0.11615	0.48116
GO:0004462	lactoylglutathione lyase activity	molecular_function	catalytic activity	3	0.75	0.117857	0.48116
GO:0004566	beta-glucuronidase activity	molecular_function	catalytic activity	2	1	0.11615	0.48116
GO:0004602	glutathione peroxidase activity	molecular_function	antioxidant activity	4	0.666667	0.107663	0.48116
GO:0004605	phosphatidate cytidylyltransferase activity	molecular_function	catalytic activity	2	1	0.11615	0.48116
GO:0004609	phosphatidylserine decarboxylase activity	molecular_function	catalytic activity	2	1	0.11615	0.48116
GO:0004616	phosphogluconate dehydrogenase (decarboxylating) activity	molecular_function	catalytic activity	2	1	0.11615	0.48116
GO:0004692	cGMP-dependent protein kinase activity	molecular_function	catalytic activity	2	1	0.11615	0.48116
GO:0004703	G protein-coupled receptor kinase activity	molecular_function	catalytic activity	2	1	0.11615	0.48116
GO:0004745	retinol dehydrogenase activity	molecular_function	catalytic activity	2	1	0.11615	0.48116
GO:0004760	serine-pyruvate transaminase activity	molecular_function	catalytic activity	2	1	0.11615	0.48116
GO:0004779	sulfate adenylyltransferase activity	molecular_function	catalytic activity	2	1	0.11615	0.48116
GO:0004781	sulfate adenylyltransferase (ATP) activity	molecular_function	catalytic activity	2	1	0.11615	0.48116
GO:0004816	asparagine-tRNA ligase activity	molecular_function	catalytic activity	2	1	0.11615	0.48116
GO:0004820	glycine-tRNA ligase activity	molecular_function	catalytic activity	2	1	0.11615	0.48116
GO:0004984	olfactory receptor activity	molecular_function	molecular transducer activity	3	0.75	0.117857	0.48116
GO:0004993	G protein-coupled serotonin receptor activity	molecular_function	molecular transducer activity	2	1	0.11615	0.48116
GO:0005242	inward rectifier potassium channel activity	molecular_function	transporter activity	4	0.666667	0.107663	0.48116
GO:0005272	sodium channel activity	molecular_function	transporter activity	10	0.47619	0.140758	0.48116
GO:0005283	amino acid:sodium symporter activity	molecular_function	transporter activity	2	1	0.11615	0.48116
GO:0005343	organic acid:sodium symporter activity	molecular_function	transporter activity	2	1	0.11615	0.48116
GO:0005416	amino acid:cation symporter activity	molecular_function	transporter activity	2	1	0.11615	0.48116
GO:0005534	galactose binding	molecular_function	binding	3	0.75	0.117857	0.48116
GO:0005537	mannose binding	molecular_function	binding	2	1	0.11615	0.48116
GO:0005635	nuclear envelope	cellular_component	intracellular	15	0.5	0.11603	0.48116
GO:0005672	transcription factor TFIIA complex	cellular_component	protein-containing complex	2	1	0.142335	0.48116
GO:0005732	small nucleolar ribonucleoprotein complex	cellular_component	protein-containing complex	5	0.625	0.140453	0.48116
GO:0005774	vacuolar membrane	cellular_component	intracellular	7	0.583333	0.121045	0.48116
GO:0005815	microtubule organizing center	cellular_component	intracellular	21	0.466667	0.139238	0.48116
GO:0005828	kinetochore microtubule	cellular_component	intracellular	2	1	0.142335	0.48116
GO:0005833	hemoglobin complex	cellular_component	protein-containing complex	2	1	0.142335	0.48116
GO:0005834	heterotrimeric G-protein complex	cellular_component	protein-containing complex	2	1	0.142335	0.48116
GO:0005838	proteasome regulatory particle	cellular_component	protein-containing complex	5	0.625	0.140453	0.48116
GO:0005868	cytoplasmic dynein complex	cellular_component	protein-containing complex	5	0.625	0.140453	0.48116
GO:0005901	caveola	cellular_component	cellular anatomical entity	13	0.5	0.138345	0.48116
GO:0005923	bicellular tight junction	cellular_component	cellular anatomical entity	2	1	0.142335	0.48116
GO:0005929	cilium	cellular_component	cellular anatomical entity	31	0.455882	0.112784	0.48116
GO:0006040	amino sugar metabolic process	biological_process	metabolic process	5	0.625	0.133132	0.48116
GO:0006094	gluconeogenesis	biological_process	metabolic process	5	0.625	0.133132	0.48116
GO:0006098	pentose-phosphate shunt	biological_process	cellular process	4	0.666667	0.142566	0.48116
GO:0006099	tricarboxylic acid cycle	biological_process	cellular process	10	0.526316	0.124593	0.48116
GO:0006101	citrate metabolic process	biological_process	cellular process	2	1	0.138279	0.48116
GO:0006102	isocitrate metabolic process	biological_process	cellular process	2	1	0.138279	0.48116
GO:0006114	glycerol biosynthetic process	biological_process	cellular process	2	1	0.138279	0.48116
GO:0006228	UTP biosynthetic process	biological_process	cellular process	4	0.666667	0.142566	0.48116
GO:0006241	CTP biosynthetic process	biological_process	cellular process	6	0.6	0.12298	0.48116
GO:0006282	regulation of DNA repair	biological_process	biological regulation	5	0.625	0.133132	0.48116
GO:0006283	transcription-coupled nucleotide-excision repair	biological_process	cellular process	2	1	0.138279	0.48116
GO:0006418	tRNA aminoacylation for protein translation	biological_process	cellular process	20	0.47619	0.108082	0.48116
GO:0006421	asparaginyl-tRNA aminoacylation	biological_process	cellular process	2	1	0.138279	0.48116
GO:0006426	glycyl-tRNA aminoacylation	biological_process	cellular process	2	1	0.138279	0.48116
GO:0006475	internal protein amino acid acetylation	biological_process	cellular process	5	0.625	0.133132	0.48116
GO:0006487	protein N-linked glycosylation	biological_process	cellular process	4	0.666667	0.142566	0.48116
GO:0006488	dolichol-linked oligosaccharide biosynthetic process	biological_process	cellular process	2	1	0.138279	0.48116
GO:0006525	arginine metabolic process	biological_process	cellular process	2	1	0.138279	0.48116
GO:0006526	arginine biosynthetic process	biological_process	cellular process	2	1	0.138279	0.48116
GO:0006546	glycine catabolic process	biological_process	cellular process	2	1	0.138279	0.48116
GO:0006643	membrane lipid metabolic process	biological_process	cellular process	28	0.451613	0.121211	0.48116
GO:0006646	phosphatidylethanolamine biosynthetic process	biological_process	cellular process	2	1	0.138279	0.48116
GO:0006662	glycerol ether metabolic process	biological_process	metabolic process	4	0.666667	0.142566	0.48116
GO:0006720	isoprenoid metabolic process	biological_process	cellular process	7	0.583333	0.113075	0.48116
GO:0006721	terpenoid metabolic process	biological_process	cellular process	2	1	0.138279	0.48116
GO:0006740	NADPH regeneration	biological_process	cellular process	4	0.666667	0.142566	0.48116
GO:0006836	neurotransmitter transport	biological_process	localization	5	0.625	0.133132	0.48116
GO:0006839	mitochondrial transport	biological_process	localization	12	0.5	0.138536	0.48116
GO:0006893	Golgi to plasma membrane transport	biological_process	cellular process	2	1	0.138279	0.48116
GO:0007009	plasma membrane organization	biological_process	cellular process	14	0.5	0.114327	0.48116
GO:0007018	microtubule-based movement	biological_process	cellular process	45	0.428571	0.134161	0.48116
GO:0007033	vacuole organization	biological_process	cellular process	5	0.625	0.133132	0.48116
GO:0007156	homophilic cell adhesion via plasma membrane adhesion molecules	biological_process	cellular process	43	0.434343	0.117697	0.48116
GO:0007157	heterophilic cell-cell adhesion via plasma membrane cell adhesion molecules	biological_process	cellular process	2	1	0.138279	0.48116
GO:0007219	Notch signaling pathway	biological_process	biological regulation	17	0.485714	0.112023	0.48116
GO:0007269	neurotransmitter secretion	biological_process	biological regulation	4	0.666667	0.142566	0.48116
GO:0007340	acrosome reaction	biological_process	multi-organism process	2	1	0.138279	0.48116
GO:0007379	segment specification	biological_process	multicellular organismal process	2	1	0.138279	0.48116
GO:0007519	skeletal muscle tissue development	biological_process	multicellular organismal process	2	1	0.138279	0.48116
GO:0008053	mitochondrial fusion	biological_process	cellular process	2	1	0.138279	0.48116
GO:0008080	N-acetyltransferase activity	molecular_function	catalytic activity	32	0.415584	0.103712	0.48116
GO:0008156	negative regulation of DNA replication	biological_process	biological regulation	2	1	0.138279	0.48116
GO:0008192	RNA guanylyltransferase activity	molecular_function	catalytic activity	2	1	0.11615	0.48116
GO:0008239	dipeptidyl-peptidase activity	molecular_function	catalytic activity	3	0.75	0.117857	0.48116
GO:0008418	protein-N-terminal asparagine amidohydrolase activity	molecular_function	catalytic activity	2	1	0.11615	0.48116
GO:0008430	selenium binding	molecular_function	binding	2	1	0.11615	0.48116
GO:0008453	alanine-glyoxylate transaminase activity	molecular_function	catalytic activity	2	1	0.11615	0.48116
GO:0008836	diaminopimelate decarboxylase activity	molecular_function	catalytic activity	2	1	0.11615	0.48116
GO:0009013	succinate-semialdehyde dehydrogenase [NAD(P)+] activity	molecular_function	catalytic activity	2	1	0.11615	0.48116
GO:0009039	urease activity	molecular_function	catalytic activity	2	1	0.11615	0.48116
GO:0009045	xylose isomerase activity	molecular_function	catalytic activity	2	1	0.11615	0.48116
GO:0009070	serine family amino acid biosynthetic process	biological_process	cellular process	5	0.625	0.133132	0.48116
GO:0009071	serine family amino acid catabolic process	biological_process	cellular process	2	1	0.138279	0.48116
GO:0009083	branched-chain amino acid catabolic process	biological_process	cellular process	2	1	0.138279	0.48116
GO:0009092	homoserine metabolic process	biological_process	cellular process	2	1	0.138279	0.48116
GO:0009221	pyrimidine deoxyribonucleotide biosynthetic process	biological_process	cellular process	2	1	0.138279	0.48116
GO:0009254	peptidoglycan turnover	biological_process	metabolic process	2	1	0.138279	0.48116
GO:0009259	ribonucleotide metabolic process	biological_process	cellular process	32	0.444444	0.124127	0.48116
GO:0009265	2'-deoxyribonucleotide biosynthetic process	biological_process	cellular process	2	1	0.138279	0.48116
GO:0009331	glycerol-3-phosphate dehydrogenase complex	cellular_component	protein-containing complex	2	1	0.142335	0.48116
GO:0009450	gamma-aminobutyric acid catabolic process	biological_process	cellular process	2	1	0.138279	0.48116
GO:0009617	response to bacterium	biological_process	response to stimulus	9	0.529412	0.137519	0.48116
GO:0009743	response to carbohydrate	biological_process	response to stimulus	2	1	0.138279	0.48116
GO:0009746	response to hexose	biological_process	response to stimulus	2	1	0.138279	0.48116
GO:0009749	response to glucose	biological_process	response to stimulus	2	1	0.138279	0.48116
GO:0009790	embryo development	biological_process	multicellular organismal process	10	0.526316	0.124593	0.48116
GO:0009880	embryonic pattern specification	biological_process	multicellular organismal process	2	1	0.138279	0.48116
GO:0010039	response to iron ion	biological_process	response to stimulus	2	1	0.138279	0.48116
GO:0010040	response to iron(II) ion	biological_process	response to stimulus	2	1	0.138279	0.48116
GO:0010605	negative regulation of macromolecule metabolic process	biological_process	biological regulation	50	0.42735	0.124587	0.48116
GO:0010769	regulation of cell morphogenesis involved in differentiation	biological_process	biological regulation	2	1	0.138279	0.48116
GO:0012510	trans-Golgi network transport vesicle membrane	cellular_component	intracellular	2	1	0.142335	0.48116
GO:0014069	postsynaptic density	cellular_component	cellular anatomical entity	2	1	0.142335	0.48116
GO:0015019	heparan-alpha-glucosaminide N-acetyltransferase activity	molecular_function	catalytic activity	2	1	0.11615	0.48116
GO:0015054	gastrin receptor activity	molecular_function	molecular transducer activity	3	0.75	0.117857	0.48116
GO:0015276	ligand-gated ion channel activity	molecular_function	transporter activity	93	0.375	0.140873	0.48116
GO:0016018	cyclosporin A binding	molecular_function	binding	2	1	0.11615	0.48116
GO:0016024	CDP-diacylglycerol biosynthetic process	biological_process	cellular process	2	1	0.138279	0.48116
GO:0016101	diterpenoid metabolic process	biological_process	cellular process	2	1	0.138279	0.48116
GO:0016174	NAD(P)H oxidase (H(2)O(2)-forming activity	molecular_function	catalytic activity	2	1	0.11615	0.48116
GO:0016286	small conductance calcium-activated potassium channel activity	molecular_function	transporter activity	3	0.75	0.117857	0.48116
GO:0016427	tRNA (cytosine) methyltransferase activity	molecular_function	catalytic activity	2	1	0.11615	0.48116
GO:0016435	rRNA (guanine) methyltransferase activity	molecular_function	catalytic activity	2	1	0.11615	0.48116
GO:0016471	vacuolar proton-transporting V-type ATPase complex	cellular_component	protein-containing complex	2	1	0.142335	0.48116
GO:0016628	oxidoreductase activity, acting on the CH-CH group of donors, NAD or NADP as acceptor	molecular_function	catalytic activity	6	0.545455	0.133578	0.48116
GO:0016653	oxidoreductase activity, acting on NAD(P)H, heme protein as acceptor	molecular_function	catalytic activity	3	0.75	0.117857	0.48116
GO:0016715	oxidoreductase activity, acting on paired donors, with incorporation or reduction of molecular oxygen, reduced ascorbate as one donor, and incorporation of one atom of oxygen	molecular_function	catalytic activity	16	0.444444	0.128562	0.48116
GO:0016725	oxidoreductase activity, acting on CH or CH2 groups	molecular_function	catalytic activity	2	1	0.11615	0.48116
GO:0016748	succinyltransferase activity	molecular_function	catalytic activity	2	1	0.11615	0.48116
GO:0016802	trialkylsulfonium hydrolase activity	molecular_function	catalytic activity	2	1	0.11615	0.48116
GO:0016822	hydrolase activity, acting on acid carbon-carbon bonds	molecular_function	catalytic activity	2	1	0.11615	0.48116
GO:0016823	hydrolase activity, acting on acid carbon-carbon bonds, in ketonic substances	molecular_function	catalytic activity	2	1	0.11615	0.48116
GO:0016835	carbon-oxygen lyase activity	molecular_function	catalytic activity	26	0.412698	0.14201	0.48116
GO:0016854	racemase and epimerase activity	molecular_function	catalytic activity	6	0.545455	0.133578	0.48116
GO:0016863	intramolecular oxidoreductase activity, transposing C=C bonds	molecular_function	catalytic activity	2	1	0.11615	0.48116
GO:0016874	ligase activity	molecular_function	catalytic activity	59	0.388158	0.1253	0.48116
GO:0016971	flavin-linked sulfhydryl oxidase activity	molecular_function	catalytic activity	2	1	0.11615	0.48116
GO:0016972	thiol oxidase activity	molecular_function	catalytic activity	2	1	0.11615	0.48116
GO:0017108	5'-flap endonuclease activity	molecular_function	catalytic activity	2	1	0.11615	0.48116
GO:0017137	Rab GTPase binding	molecular_function	binding	7	0.538462	0.114652	0.48116
GO:0018022	peptidyl-lysine methylation	biological_process	cellular process	4	0.666667	0.142566	0.48116
GO:0018126	protein hydroxylation	biological_process	cellular process	2	1	0.138279	0.48116
GO:0018208	peptidyl-proline modification	biological_process	cellular process	2	1	0.138279	0.48116
GO:0018364	peptidyl-glutamine methylation	biological_process	cellular process	2	1	0.138279	0.48116
GO:0018393	internal peptidyl-lysine acetylation	biological_process	cellular process	5	0.625	0.133132	0.48116
GO:0018394	peptidyl-lysine acetylation	biological_process	cellular process	5	0.625	0.133132	0.48116
GO:0018904	ether metabolic process	biological_process	metabolic process	4	0.666667	0.142566	0.48116
GO:0019206	nucleoside kinase activity	molecular_function	catalytic activity	4	0.666667	0.107663	0.48116
GO:0019210	kinase inhibitor activity	molecular_function	molecular function regulator	3	0.75	0.117857	0.48116
GO:0019264	glycine biosynthetic process from serine	biological_process	cellular process	2	1	0.138279	0.48116
GO:0019319	hexose biosynthetic process	biological_process	metabolic process	5	0.625	0.133132	0.48116
GO:0019346	transsulfuration	biological_process	cellular process	2	1	0.138279	0.48116
GO:0019401	alditol biosynthetic process	biological_process	cellular process	2	1	0.138279	0.48116
GO:0019428	allantoin biosynthetic process	biological_process	cellular process	2	1	0.138279	0.48116
GO:0019543	propionate catabolic process	biological_process	cellular process	2	1	0.138279	0.48116
GO:0019627	urea metabolic process	biological_process	cellular process	2	1	0.138279	0.48116
GO:0019634	organic phosphonate metabolic process	biological_process	cellular process	2	1	0.138279	0.48116
GO:0019673	GDP-mannose metabolic process	biological_process	cellular process	2	1	0.138279	0.48116
GO:0019693	ribose phosphate metabolic process	biological_process	cellular process	32	0.444444	0.124127	0.48116
GO:0019700	organic phosphonate catabolic process	biological_process	cellular process	2	1	0.138279	0.48116
GO:0019897	extrinsic component of plasma membrane	cellular_component	cellular anatomical entity	2	1	0.142335	0.48116
GO:0019900	kinase binding	molecular_function	binding	8	0.5	0.140611	0.48116
GO:0022834	ligand-gated channel activity	molecular_function	transporter activity	93	0.375	0.140873	0.48116
GO:0022898	regulation of transmembrane transporter activity	biological_process	biological regulation	6	0.6	0.12298	0.48116
GO:0022904	respiratory electron transport chain	biological_process	cellular process	6	0.6	0.12298	0.48116
GO:0023061	signal release	biological_process	cellular process	4	0.666667	0.142566	0.48116
GO:0030008	TRAPP complex	cellular_component	protein-containing complex	2	1	0.142335	0.48116
GO:0030130	clathrin coat of trans-Golgi network vesicle	cellular_component	protein-containing complex	2	1	0.142335	0.48116
GO:0030140	trans-Golgi network transport vesicle	cellular_component	intracellular	2	1	0.142335	0.48116
GO:0030151	molybdenum ion binding	molecular_function	binding	4	0.666667	0.107663	0.48116
GO:0030328	prenylcysteine catabolic process	biological_process	cellular process	2	1	0.138279	0.48116
GO:0030329	prenylcysteine metabolic process	biological_process	cellular process	2	1	0.138279	0.48116
GO:0030512	negative regulation of transforming growth factor beta receptor signaling pathway	biological_process	biological regulation	2	1	0.138279	0.48116
GO:0030515	snoRNA binding	molecular_function	binding	4	0.666667	0.107663	0.48116
GO:0030553	cGMP binding	molecular_function	binding	2	1	0.11615	0.48116
GO:0030595	leukocyte chemotaxis	biological_process	cellular process	2	1	0.138279	0.48116
GO:0030619	U1 snRNA binding	molecular_function	binding	2	1	0.11615	0.48116
GO:0030662	coated vesicle membrane	cellular_component	intracellular	8	0.571429	0.111852	0.48116
GO:0030686	90S preribosome	cellular_component	protein-containing complex	2	1	0.142335	0.48116
GO:0030991	intraciliary transport particle A	cellular_component	protein-containing complex	2	1	0.142335	0.48116
GO:0031078	histone deacetylase activity (H3-K14 specific)	molecular_function	catalytic activity	2	1	0.11615	0.48116
GO:0031080	nuclear pore outer ring	cellular_component	protein-containing complex	2	1	0.142335	0.48116
GO:0031213	RSF complex	cellular_component	protein-containing complex	2	1	0.142335	0.48116
GO:0031234	extrinsic component of cytoplasmic side of plasma membrane	cellular_component	intracellular	2	1	0.142335	0.48116
GO:0031300	intrinsic component of organelle membrane	cellular_component	cellular anatomical entity	16	0.5	0.106483	0.48116
GO:0031301	integral component of organelle membrane	cellular_component	cellular anatomical entity	16	0.5	0.106483	0.48116
GO:0031647	regulation of protein stability	biological_process	biological regulation	2	1	0.138279	0.48116
GO:0031967	organelle envelope	cellular_component	intracellular	60	0.425532	0.135477	0.48116
GO:0031975	envelope	cellular_component	cellular anatomical entity	60	0.425532	0.135477	0.48116
GO:0032041	NAD-dependent histone deacetylase activity (H3-K14 specific)	molecular_function	catalytic activity	2	1	0.11615	0.48116
GO:0032259	methylation	biological_process	metabolic process	68	0.417178	0.130068	0.48116
GO:0032279	asymmetric synapse	cellular_component	cellular anatomical entity	2	1	0.142335	0.48116
GO:0032409	regulation of transporter activity	biological_process	biological regulation	6	0.6	0.12298	0.48116
GO:0032412	regulation of ion transmembrane transporter activity	biological_process	biological regulation	6	0.6	0.12298	0.48116
GO:0032501	multicellular organismal process	biological_process	multicellular organismal process	132	0.404908	0.114868	0.48116
GO:0033260	nuclear DNA replication	biological_process	cellular process	2	1	0.138279	0.48116
GO:0033500	carbohydrate homeostasis	biological_process	biological regulation	5	0.625	0.133132	0.48116
GO:0033897	ribonuclease T2 activity	molecular_function	catalytic activity	2	1	0.11615	0.48116
GO:0033993	response to lipid	biological_process	response to stimulus	4	0.666667	0.142566	0.48116
GO:0034284	response to monosaccharide	biological_process	response to stimulus	2	1	0.138279	0.48116
GO:0034754	cellular hormone metabolic process	biological_process	biological regulation	2	1	0.138279	0.48116
GO:0034770	histone H4-K20 methylation	biological_process	cellular process	2	1	0.138279	0.48116
GO:0034773	histone H4-K20 trimethylation	biological_process	cellular process	2	1	0.138279	0.48116
GO:0035050	embryonic heart tube development	biological_process	multicellular organismal process	2	1	0.138279	0.48116
GO:0035082	axoneme assembly	biological_process	cellular process	6	0.6	0.12298	0.48116
GO:0035145	exon-exon junction complex	cellular_component	protein-containing complex	2	1	0.142335	0.48116
GO:0035272	exocrine system development	biological_process	multicellular organismal process	2	1	0.138279	0.48116
GO:0035690	cellular response to drug	biological_process	cellular process	2	1	0.138279	0.48116
GO:0035869	ciliary transition zone	cellular_component	cellular anatomical entity	2	1	0.142335	0.48116
GO:0035966	response to topologically incorrect protein	biological_process	response to stimulus	4	0.666667	0.142566	0.48116
GO:0036002	pre-mRNA binding	molecular_function	binding	3	0.75	0.117857	0.48116
GO:0040013	negative regulation of locomotion	biological_process	biological regulation	4	0.666667	0.142566	0.48116
GO:0042110	T cell activation	biological_process	cellular process	2	1	0.138279	0.48116
GO:0042219	cellular modified amino acid catabolic process	biological_process	metabolic process	5	0.625	0.133132	0.48116
GO:0042221	response to chemical	biological_process	response to stimulus	49	0.426087	0.132857	0.48116
GO:0042277	peptide binding	molecular_function	binding	6	0.545455	0.133578	0.48116
GO:0042284	sphingolipid delta-4 desaturase activity	molecular_function	catalytic activity	2	1	0.11615	0.48116
GO:0042302	structural constituent of cuticle	molecular_function	structural molecule activity	3	0.75	0.117857	0.48116
GO:0042572	retinol metabolic process	biological_process	biological regulation	2	1	0.138279	0.48116
GO:0042592	homeostatic process	biological_process	biological regulation	63	0.417219	0.140462	0.48116
GO:0042593	glucose homeostasis	biological_process	biological regulation	5	0.625	0.133132	0.48116
GO:0042775	mitochondrial ATP synthesis coupled electron transport	biological_process	cellular process	5	0.625	0.133132	0.48116
GO:0042799	histone methyltransferase activity (H4-K20 specific)	molecular_function	catalytic activity	2	1	0.11615	0.48116
GO:0042802	identical protein binding	molecular_function	binding	14	0.466667	0.104946	0.48116
GO:0042803	protein homodimerization activity	molecular_function	binding	6	0.545455	0.133578	0.48116
GO:0042816	vitamin B6 metabolic process	biological_process	cellular process	5	0.625	0.133132	0.48116
GO:0042819	vitamin B6 biosynthetic process	biological_process	cellular process	5	0.625	0.133132	0.48116
GO:0043065	positive regulation of apoptotic process	biological_process	biological regulation	6	0.6	0.12298	0.48116
GO:0043068	positive regulation of programmed cell death	biological_process	biological regulation	6	0.6	0.12298	0.48116
GO:0043243	positive regulation of protein-containing complex disassembly	biological_process	biological regulation	2	1	0.138279	0.48116
GO:0043248	proteasome assembly	biological_process	cellular process	4	0.666667	0.142566	0.48116
GO:0043296	apical junction complex	cellular_component	cellular anatomical entity	2	1	0.142335	0.48116
GO:0043419	urea catabolic process	biological_process	cellular process	2	1	0.138279	0.48116
GO:0043486	histone exchange	biological_process	cellular process	2	1	0.138279	0.48116
GO:0043621	protein self-association	molecular_function	binding	2	1	0.11615	0.48116
GO:0044249	cellular biosynthetic process	biological_process	cellular process	371	0.389706	0.118604	0.48116
GO:0044265	cellular macromolecule catabolic process	biological_process	cellular process	76	0.413043	0.137587	0.48116
GO:0044273	sulfur compound catabolic process	biological_process	cellular process	5	0.625	0.133132	0.48116
GO:0044665	MLL1/2 complex	cellular_component	protein-containing complex	2	1	0.142335	0.48116
GO:0044786	cell cycle DNA replication	biological_process	cellular process	2	1	0.138279	0.48116
GO:0044853	plasma membrane raft	cellular_component	cellular anatomical entity	13	0.5	0.138345	0.48116
GO:0045048	protein insertion into ER membrane	biological_process	cellular process	2	1	0.138279	0.48116
GO:0045070	positive regulation of viral genome replication	biological_process	biological regulation	2	1	0.138279	0.48116
GO:0045738	negative regulation of DNA repair	biological_process	biological regulation	2	1	0.138279	0.48116
GO:0045859	regulation of protein kinase activity	biological_process	biological regulation	8	0.571429	0.103754	0.48116
GO:0046036	CTP metabolic process	biological_process	cellular process	6	0.6	0.12298	0.48116
GO:0046051	UTP metabolic process	biological_process	cellular process	4	0.666667	0.142566	0.48116
GO:0046168	glycerol-3-phosphate catabolic process	biological_process	cellular process	2	1	0.138279	0.48116
GO:0046327	glycerol biosynthetic process from pyruvate	biological_process	cellular process	2	1	0.138279	0.48116
GO:0046337	phosphatidylethanolamine metabolic process	biological_process	cellular process	2	1	0.138279	0.48116
GO:0046341	CDP-diacylglycerol metabolic process	biological_process	cellular process	2	1	0.138279	0.48116
GO:0046364	monosaccharide biosynthetic process	biological_process	metabolic process	5	0.625	0.133132	0.48116
GO:0046365	monosaccharide catabolic process	biological_process	metabolic process	2	1	0.138279	0.48116
GO:0046385	deoxyribose phosphate biosynthetic process	biological_process	cellular process	2	1	0.138279	0.48116
GO:0046474	glycerophospholipid biosynthetic process	biological_process	cellular process	15	0.5	0.104108	0.48116
GO:0046486	glycerolipid metabolic process	biological_process	cellular process	24	0.461538	0.116219	0.48116
GO:0046527	glucosyltransferase activity	molecular_function	catalytic activity	3	0.75	0.117857	0.48116
GO:0046649	lymphocyte activation	biological_process	cellular process	2	1	0.138279	0.48116
GO:0046695	SLIK (SAGA-like) complex	cellular_component	protein-containing complex	2	1	0.142335	0.48116
GO:0046912	transferase activity, transferring acyl groups, acyl groups converted into alkyl on transfer	molecular_function	catalytic activity	2	1	0.11615	0.48116
GO:0047636	alanopine dehydrogenase activity	molecular_function	catalytic activity	2	1	0.11615	0.48116
GO:0047952	glycerol-3-phosphate dehydrogenase [NAD(P)+] activity	molecular_function	catalytic activity	2	1	0.11615	0.48116
GO:0048256	flap endonuclease activity	molecular_function	catalytic activity	2	1	0.11615	0.48116
GO:0048284	organelle fusion	biological_process	cellular process	2	1	0.138279	0.48116
GO:0048384	retinoic acid receptor signaling pathway	biological_process	biological regulation	2	1	0.138279	0.48116
GO:0048514	blood vessel morphogenesis	biological_process	multicellular organismal process	4	0.666667	0.142566	0.48116
GO:0048524	positive regulation of viral process	biological_process	biological regulation	2	1	0.138279	0.48116
GO:0050665	hydrogen peroxide biosynthetic process	biological_process	cellular process	2	1	0.138279	0.48116
GO:0050667	homocysteine metabolic process	biological_process	cellular process	2	1	0.138279	0.48116
GO:0050821	protein stabilization	biological_process	biological regulation	2	1	0.138279	0.48116
GO:0051020	GTPase binding	molecular_function	binding	42	0.4	0.11963	0.48116
GO:0051053	negative regulation of DNA metabolic process	biological_process	biological regulation	4	0.666667	0.142566	0.48116
GO:0051087	chaperone binding	molecular_function	binding	6	0.545455	0.133578	0.48116
GO:0051092	positive regulation of NF-kappaB transcription factor activity	biological_process	biological regulation	2	1	0.138279	0.48116
GO:0051156	glucose 6-phosphate metabolic process	biological_process	cellular process	4	0.666667	0.142566	0.48116
GO:0051223	regulation of protein transport	biological_process	biological regulation	5	0.625	0.133132	0.48116
GO:0051225	spindle assembly	biological_process	cellular process	4	0.666667	0.142566	0.48116
GO:0051271	negative regulation of cellular component movement	biological_process	biological regulation	4	0.666667	0.142566	0.48116
GO:0051294	establishment of spindle orientation	biological_process	cellular process	2	1	0.138279	0.48116
GO:0051560	mitochondrial calcium ion homeostasis	biological_process	biological regulation	2	1	0.138279	0.48116
GO:0051702	interaction with symbiont	biological_process	interspecies interaction between organisms	2	1	0.138279	0.48116
GO:0051879	Hsp90 protein binding	molecular_function	binding	2	1	0.11615	0.48116
GO:0051920	peroxiredoxin activity	molecular_function	antioxidant activity	3	0.75	0.117857	0.48116
GO:0055065	metal ion homeostasis	biological_process	biological regulation	13	0.5	0.12574	0.48116
GO:0060021	roof of mouth development	biological_process	developmental process	2	1	0.138279	0.48116
GO:0060218	hematopoietic stem cell differentiation	biological_process	cellular process	2	1	0.138279	0.48116
GO:0060326	cell chemotaxis	biological_process	cellular process	2	1	0.138279	0.48116
GO:0060538	skeletal muscle organ development	biological_process	multicellular organismal process	2	1	0.138279	0.48116
GO:0061575	cyclin-dependent protein serine/threonine kinase activator activity	molecular_function	molecular function regulator	2	1	0.11615	0.48116
GO:0061631	ubiquitin conjugating enzyme activity	molecular_function	catalytic activity	3	0.75	0.117857	0.48116
GO:0061640	cytoskeleton-dependent cytokinesis	biological_process	cellular process	7	0.583333	0.113075	0.48116
GO:0061650	ubiquitin-like protein conjugating enzyme activity	molecular_function	catalytic activity	4	0.666667	0.107663	0.48116
GO:0065002	intracellular protein transmembrane transport	biological_process	cellular process	6	0.6	0.12298	0.48116
GO:0070160	tight junction	cellular_component	cellular anatomical entity	2	1	0.142335	0.48116
GO:0070201	regulation of establishment of protein localization	biological_process	biological regulation	5	0.625	0.133132	0.48116
GO:0070325	lipoprotein particle receptor binding	molecular_function	binding	2	1	0.11615	0.48116
GO:0070449	elongin complex	cellular_component	protein-containing complex	2	1	0.142335	0.48116
GO:0070555	response to interleukin-1	biological_process	response to stimulus	2	1	0.138279	0.48116
GO:0070568	guanylyltransferase activity	molecular_function	catalytic activity	2	1	0.11615	0.48116
GO:0070670	response to interleukin-4	biological_process	response to stimulus	2	1	0.138279	0.48116
GO:0070840	dynein complex binding	molecular_function	binding	2	1	0.11615	0.48116
GO:0071322	cellular response to carbohydrate stimulus	biological_process	cellular process	2	1	0.138279	0.48116
GO:0071326	cellular response to monosaccharide stimulus	biological_process	cellular process	2	1	0.138279	0.48116
GO:0071331	cellular response to hexose stimulus	biological_process	cellular process	2	1	0.138279	0.48116
GO:0071333	cellular response to glucose stimulus	biological_process	biological regulation	2	1	0.138279	0.48116
GO:0071339	MLL1 complex	cellular_component	protein-containing complex	2	1	0.142335	0.48116
GO:0071347	cellular response to interleukin-1	biological_process	cellular process	2	1	0.138279	0.48116
GO:0071353	cellular response to interleukin-4	biological_process	cellular process	2	1	0.138279	0.48116
GO:0071407	cellular response to organic cyclic compound	biological_process	cellular process	2	1	0.138279	0.48116
GO:0071806	protein transmembrane transport	biological_process	cellular process	6	0.6	0.12298	0.48116
GO:0071824	protein-DNA complex subunit organization	biological_process	cellular process	43	0.43	0.134656	0.48116
GO:0071900	regulation of protein serine/threonine kinase activity	biological_process	biological regulation	5	0.625	0.133132	0.48116
GO:0071941	nitrogen cycle metabolic process	biological_process	metabolic process	2	1	0.138279	0.48116
GO:0072669	tRNA-splicing ligase complex	cellular_component	protein-containing complex	2	1	0.142335	0.48116
GO:0080135	regulation of cellular response to stress	biological_process	biological regulation	8	0.571429	0.103754	0.48116
GO:0089701	U2AF complex	cellular_component	protein-containing complex	2	1	0.142335	0.48116
GO:0090087	regulation of peptide transport	biological_process	biological regulation	5	0.625	0.133132	0.48116
GO:0090382	phagosome maturation	biological_process	cellular process	2	1	0.138279	0.48116
GO:0090571	RNA polymerase II transcription repressor complex	cellular_component	protein-containing complex	2	1	0.142335	0.48116
GO:0090734	site of DNA damage	cellular_component	intracellular	2	1	0.142335	0.48116
GO:0097255	R2TP complex	cellular_component	protein-containing complex	2	1	0.142335	0.48116
GO:0098518	polynucleotide phosphatase activity	molecular_function	catalytic activity	2	1	0.11615	0.48116
GO:0098793	presynapse	cellular_component	cellular anatomical entity	6	0.6	0.130705	0.48116
GO:0098796	membrane protein complex	cellular_component	protein-containing complex	93	0.420814	0.101038	0.48116
GO:0098798	mitochondrial protein complex	cellular_component	protein-containing complex	21	0.466667	0.139238	0.48116
GO:0098876	vesicle-mediated transport to the plasma membrane	biological_process	cellular process	2	1	0.138279	0.48116
GO:0098978	glutamatergic synapse	cellular_component	cellular anatomical entity	2	1	0.142335	0.48116
GO:0098984	neuron to neuron synapse	cellular_component	cellular anatomical entity	2	1	0.142335	0.48116
GO:0099572	postsynaptic specialization	cellular_component	cellular anatomical entity	2	1	0.142335	0.48116
GO:0099589	serotonin receptor activity	molecular_function	molecular transducer activity	2	1	0.11615	0.48116
GO:0099643	signal release from synapse	biological_process	cellular process	4	0.666667	0.142566	0.48116
GO:1901016	regulation of potassium ion transmembrane transporter activity	biological_process	biological regulation	5	0.625	0.133132	0.48116
GO:1901379	regulation of potassium ion transmembrane transport	biological_process	biological regulation	5	0.625	0.133132	0.48116
GO:1901576	organic substance biosynthetic process	biological_process	metabolic process	392	0.388889	0.121794	0.48116
GO:1902969	mitotic DNA replication	biological_process	cellular process	2	1	0.138279	0.48116
GO:1903845	negative regulation of cellular response to transforming growth factor beta stimulus	biological_process	biological regulation	2	1	0.138279	0.48116
GO:1903902	positive regulation of viral life cycle	biological_process	biological regulation	2	1	0.138279	0.48116
GO:1904062	regulation of cation transmembrane transport	biological_process	biological regulation	6	0.6	0.12298	0.48116
GO:1905360	GTPase complex	cellular_component	protein-containing complex	2	1	0.142335	0.48116
GO:2000146	negative regulation of cell motility	biological_process	biological regulation	4	0.666667	0.142566	0.48116
GO:2000780	negative regulation of double-strand break repair	biological_process	biological regulation	2	1	0.138279	0.48116
GO:2001020	regulation of response to DNA damage stimulus	biological_process	biological regulation	6	0.6	0.12298	0.48116
GO:2001021	negative regulation of response to DNA damage stimulus	biological_process	biological regulation	2	1	0.138279	0.48116
GO:2001257	regulation of cation channel activity	biological_process	biological regulation	6	0.6	0.12298	0.48116
GO:0031982	vesicle	cellular_component	cellular anatomical entity	51	0.428571	0.143538	0.484052
GO:0000018	regulation of DNA recombination	biological_process	biological regulation	3	0.75	0.1483	0.484967
GO:0000463	maturation of LSU-rRNA from tricistronic rRNA transcript (SSU-rRNA, 5.8S rRNA, LSU-rRNA)	biological_process	cellular process	3	0.75	0.1483	0.484967
GO:0000491	small nucleolar ribonucleoprotein complex assembly	biological_process	cellular process	3	0.75	0.1483	0.484967
GO:0001525	angiogenesis	biological_process	multicellular organismal process	3	0.75	0.1483	0.484967
GO:0002828	regulation of type 2 immune response	biological_process	biological regulation	3	0.75	0.1483	0.484967
GO:0006067	ethanol metabolic process	biological_process	metabolic process	3	0.75	0.1483	0.484967
GO:0006536	glutamate metabolic process	biological_process	cellular process	3	0.75	0.1483	0.484967
GO:0006638	neutral lipid metabolic process	biological_process	cellular process	3	0.75	0.1483	0.484967
GO:0006639	acylglycerol metabolic process	biological_process	cellular process	3	0.75	0.1483	0.484967
GO:0006641	triglyceride metabolic process	biological_process	cellular process	3	0.75	0.1483	0.484967
GO:0006692	prostanoid metabolic process	biological_process	cellular process	3	0.75	0.1483	0.484967
GO:0006693	prostaglandin metabolic process	biological_process	cellular process	3	0.75	0.1483	0.484967
GO:0006805	xenobiotic metabolic process	biological_process	cellular process	3	0.75	0.1483	0.484967
GO:0006814	sodium ion transport	biological_process	localization	3	0.75	0.1483	0.484967
GO:0006895	Golgi to endosome transport	biological_process	cellular process	3	0.75	0.1483	0.484967
GO:0007040	lysosome organization	biological_process	cellular process	3	0.75	0.1483	0.484967
GO:0007064	mitotic sister chromatid cohesion	biological_process	cellular process	3	0.75	0.1483	0.484967
GO:0009064	glutamine family amino acid metabolic process	biological_process	cellular process	14	0.482759	0.148166	0.484967
GO:0009410	response to xenobiotic stimulus	biological_process	response to stimulus	3	0.75	0.1483	0.484967
GO:0009952	anterior/posterior pattern specification	biological_process	multicellular organismal process	3	0.75	0.1483	0.484967
GO:0019321	pentose metabolic process	biological_process	metabolic process	3	0.75	0.1483	0.484967
GO:0019369	arachidonic acid metabolic process	biological_process	cellular process	3	0.75	0.1483	0.484967
GO:0019432	triglyceride biosynthetic process	biological_process	cellular process	3	0.75	0.1483	0.484967
GO:0030212	hyaluronan metabolic process	biological_process	cellular process	3	0.75	0.1483	0.484967
GO:0030488	tRNA methylation	biological_process	cellular process	3	0.75	0.1483	0.484967
GO:0035601	protein deacylation	biological_process	cellular process	3	0.75	0.1483	0.484967
GO:0042026	protein refolding	biological_process	cellular process	3	0.75	0.1483	0.484967
GO:0045005	DNA-dependent DNA replication maintenance of fidelity	biological_process	cellular process	3	0.75	0.1483	0.484967
GO:0046456	icosanoid biosynthetic process	biological_process	cellular process	3	0.75	0.1483	0.484967
GO:0046460	neutral lipid biosynthetic process	biological_process	cellular process	3	0.75	0.1483	0.484967
GO:0046463	acylglycerol biosynthetic process	biological_process	cellular process	3	0.75	0.1483	0.484967
GO:0050650	chondroitin sulfate proteoglycan biosynthetic process	biological_process	cellular process	3	0.75	0.1483	0.484967
GO:0050654	chondroitin sulfate proteoglycan metabolic process	biological_process	cellular process	3	0.75	0.1483	0.484967
GO:0051051	negative regulation of transport	biological_process	biological regulation	3	0.75	0.1483	0.484967
GO:0071466	cellular response to xenobiotic stimulus	biological_process	cellular process	3	0.75	0.1483	0.484967
GO:0080171	lytic vacuole organization	biological_process	cellular process	3	0.75	0.1483	0.484967
GO:0098732	macromolecule deacylation	biological_process	metabolic process	3	0.75	0.1483	0.484967
GO:1901565	organonitrogen compound catabolic process	biological_process	metabolic process	96	0.40678	0.14504	0.484967
GO:1901570	fatty acid derivative biosynthetic process	biological_process	metabolic process	3	0.75	0.1483	0.484967
GO:0000808	origin recognition complex	cellular_component	protein-containing complex	4	0.666667	0.149256	0.485832
GO:0005665	RNA polymerase II, core complex	cellular_component	protein-containing complex	4	0.666667	0.149256	0.485832
GO:0042555	MCM complex	cellular_component	protein-containing complex	4	0.666667	0.149256	0.485832
GO:0042765	GPI-anchor transamidase complex	cellular_component	protein-containing complex	4	0.666667	0.149256	0.485832
GO:0045095	keratin filament	cellular_component	intracellular	4	0.666667	0.149256	0.485832
GO:0048188	Set1C/COMPASS complex	cellular_component	protein-containing complex	4	0.666667	0.149256	0.485832
GO:0010558	negative regulation of macromolecule biosynthetic process	biological_process	biological regulation	21	0.456522	0.149722	0.486223
GO:0045934	negative regulation of nucleobase-containing compound metabolic process	biological_process	biological regulation	21	0.456522	0.149722	0.486223
GO:2000113	negative regulation of cellular macromolecule biosynthetic process	biological_process	biological regulation	21	0.456522	0.149722	0.486223
GO:0030414	peptidase inhibitor activity	molecular_function	molecular function regulator	50	0.387597	0.151074	0.490234
GO:0031570	DNA integrity checkpoint	biological_process	biological regulation	8	0.533333	0.152165	0.493016
GO:1901135	carbohydrate derivative metabolic process	biological_process	metabolic process	157	0.397468	0.152148	0.493016
GO:0000314	organellar small ribosomal subunit	cellular_component	protein-containing complex	3	0.75	0.154006	0.494792
GO:0000315	organellar large ribosomal subunit	cellular_component	protein-containing complex	3	0.75	0.154006	0.494792
GO:0000407	phagophore assembly site	cellular_component	intracellular	3	0.75	0.154006	0.494792
GO:0005682	U5 snRNP	cellular_component	protein-containing complex	3	0.75	0.154006	0.494792
GO:0005684	U2-type spliceosomal complex	cellular_component	protein-containing complex	3	0.75	0.154006	0.494792
GO:0005750	mitochondrial respiratory chain complex III	cellular_component	protein-containing complex	3	0.75	0.154006	0.494792
GO:0005762	mitochondrial large ribosomal subunit	cellular_component	protein-containing complex	3	0.75	0.154006	0.494792
GO:0005763	mitochondrial small ribosomal subunit	cellular_component	protein-containing complex	3	0.75	0.154006	0.494792
GO:0036064	ciliary basal body	cellular_component	intracellular	3	0.75	0.154006	0.494792
GO:0045275	respiratory chain complex III	cellular_component	protein-containing complex	3	0.75	0.154006	0.494792
GO:0098562	cytoplasmic side of membrane	cellular_component	cellular anatomical entity	3	0.75	0.154006	0.494792
GO:0003714	transcription corepressor activity	molecular_function	transcription regulator activity	5	0.555556	0.156553	0.500304
GO:0004556	alpha-amylase activity	molecular_function	catalytic activity	5	0.555556	0.156553	0.500304
GO:0004784	superoxide dismutase activity	molecular_function	antioxidant activity	5	0.555556	0.156553	0.500304
GO:0016160	amylase activity	molecular_function	catalytic activity	5	0.555556	0.156553	0.500304
GO:0016721	oxidoreductase activity, acting on superoxide radicals as acceptor	molecular_function	catalytic activity	5	0.555556	0.156553	0.500304
GO:0016842	amidine-lyase activity	molecular_function	catalytic activity	5	0.555556	0.156553	0.500304
GO:0055085	transmembrane transport	biological_process	cellular process	31	0.43662	0.156146	0.500304
GO:0007155	cell adhesion	biological_process	cellular process	82	0.40796	0.158977	0.507667
GO:0008047	enzyme activator activity	molecular_function	molecular function regulator	22	0.415094	0.159151	0.507837
GO:0098609	cell-cell adhesion	biological_process	cellular process	46	0.422018	0.160802	0.512717
GO:0043933	protein-containing complex subunit organization	biological_process	cellular process	114	0.401408	0.161823	0.515582
GO:0017048	Rho GTPase binding	molecular_function	binding	9	0.473684	0.163035	0.517359
GO:0043038	amino acid activation	biological_process	cellular process	20	0.454545	0.163071	0.517359
GO:0043039	tRNA aminoacylation	biological_process	cellular process	20	0.454545	0.163071	0.517359
GO:0043066	negative regulation of apoptotic process	biological_process	biological regulation	13	0.481481	0.163118	0.517359
GO:0043069	negative regulation of programmed cell death	biological_process	biological regulation	13	0.481481	0.163118	0.517359
GO:1901681	sulfur compound binding	molecular_function	binding	9	0.473684	0.163035	0.517359
GO:0008134	transcription factor binding	molecular_function	binding	7	0.5	0.164219	0.520067
GO:0008536	Ran GTPase binding	molecular_function	binding	7	0.5	0.164219	0.520067
GO:0005813	centrosome	cellular_component	intracellular	11	0.5	0.166105	0.52525
GO:0051015	actin filament binding	molecular_function	binding	14	0.4375	0.166052	0.52525
GO:0065003	protein-containing complex assembly	biological_process	cellular process	110	0.40146	0.166398	0.525782
GO:0061134	peptidase regulator activity	molecular_function	molecular function regulator	50	0.384615	0.167088	0.527568
GO:0061024	membrane organization	biological_process	cellular process	26	0.440678	0.167732	0.529202
GO:0022900	electron transport chain	biological_process	cellular process	7	0.538462	0.168883	0.531641
GO:0048598	embryonic morphogenesis	biological_process	multicellular organismal process	7	0.538462	0.168883	0.531641
GO:1903311	regulation of mRNA metabolic process	biological_process	biological regulation	7	0.538462	0.168883	0.531641
GO:0009060	aerobic respiration	biological_process	cellular process	10	0.5	0.169258	0.532026
GO:0072593	reactive oxygen species metabolic process	biological_process	cellular process	10	0.5	0.169258	0.532026
GO:0006753	nucleoside phosphate metabolic process	biological_process	cellular process	54	0.415385	0.1725	0.541811
GO:0004500	dopamine beta-monooxygenase activity	molecular_function	catalytic activity	12	0.444444	0.174464	0.547571
GO:0019637	organophosphate metabolic process	biological_process	cellular process	117	0.399317	0.176182	0.552554
GO:0001765	membrane raft assembly	biological_process	cellular process	12	0.48	0.179904	0.559643
GO:0005798	Golgi-associated vesicle	cellular_component	intracellular	7	0.538462	0.179671	0.559643
GO:0006887	exocytosis	biological_process	cellular process	12	0.48	0.179904	0.559643
GO:0022610	biological adhesion	biological_process	biological adhesion	83	0.404878	0.17917	0.559643
GO:0031579	membrane raft organization	biological_process	cellular process	12	0.48	0.179904	0.559643
GO:0044091	membrane biogenesis	biological_process	cellular process	12	0.48	0.179904	0.559643
GO:0044854	plasma membrane raft assembly	biological_process	cellular process	12	0.48	0.179904	0.559643
GO:0044857	plasma membrane raft organization	biological_process	cellular process	12	0.48	0.179904	0.559643
GO:0070836	caveola assembly	biological_process	cellular process	12	0.48	0.179904	0.559643
GO:0071709	membrane assembly	biological_process	cellular process	12	0.48	0.179904	0.559643
GO:0099503	secretory vesicle	cellular_component	intracellular	7	0.538462	0.179671	0.559643
GO:0007005	mitochondrion organization	biological_process	cellular process	27	0.435484	0.181355	0.563324
GO:0007264	small GTPase mediated signal transduction	biological_process	biological regulation	25	0.438596	0.181328	0.563324
GO:0009117	nucleotide metabolic process	biological_process	cellular process	53	0.414062	0.182787	0.567354
GO:0001607	neuromedin U receptor activity	molecular_function	molecular transducer activity	4	0.571429	0.184957	0.5697
GO:0004348	glucosylceramidase activity	molecular_function	catalytic activity	4	0.571429	0.184957	0.5697
GO:0004435	phosphatidylinositol phospholipase C activity	molecular_function	catalytic activity	4	0.571429	0.184957	0.5697
GO:0004629	phospholipase C activity	molecular_function	catalytic activity	4	0.571429	0.184957	0.5697
GO:0009892	negative regulation of metabolic process	biological_process	biological regulation	51	0.414634	0.185031	0.5697
GO:0010997	anaphase-promoting complex binding	molecular_function	binding	4	0.571429	0.184957	0.5697
GO:0015108	chloride transmembrane transporter activity	molecular_function	transporter activity	4	0.571429	0.184957	0.5697
GO:0016846	carbon-sulfur lyase activity	molecular_function	catalytic activity	4	0.571429	0.184957	0.5697
GO:0032182	ubiquitin-like protein binding	molecular_function	binding	4	0.571429	0.184957	0.5697
GO:0055106	ubiquitin-protein transferase regulator activity	molecular_function	molecular function regulator	4	0.571429	0.184957	0.5697
GO:0097027	ubiquitin-protein transferase activator activity	molecular_function	molecular function regulator	4	0.571429	0.184957	0.5697
GO:0000281	mitotic cytokinesis	biological_process	cellular process	6	0.545455	0.188148	0.573845
GO:0001944	vasculature development	biological_process	multicellular organismal process	6	0.545455	0.188148	0.573845
GO:0006766	vitamin metabolic process	biological_process	metabolic process	6	0.545455	0.188148	0.573845
GO:0007088	regulation of mitotic nuclear division	biological_process	biological regulation	6	0.545455	0.188148	0.573845
GO:0009148	pyrimidine nucleoside triphosphate biosynthetic process	biological_process	cellular process	6	0.545455	0.188148	0.573845
GO:0009208	pyrimidine ribonucleoside triphosphate metabolic process	biological_process	cellular process	6	0.545455	0.188148	0.573845
GO:0009209	pyrimidine ribonucleoside triphosphate biosynthetic process	biological_process	cellular process	6	0.545455	0.188148	0.573845
GO:0010959	regulation of metal ion transport	biological_process	biological regulation	6	0.545455	0.188148	0.573845
GO:0043122	regulation of I-kappaB kinase/NF-kappaB signaling	biological_process	biological regulation	6	0.545455	0.188148	0.573845
GO:0051347	positive regulation of transferase activity	biological_process	biological regulation	9	0.5	0.187848	0.573845
GO:0051783	regulation of nuclear division	biological_process	biological regulation	6	0.545455	0.188148	0.573845
GO:0072358	cardiovascular system development	biological_process	multicellular organismal process	6	0.545455	0.188148	0.573845
GO:1901699	cellular response to nitrogen compound	biological_process	cellular process	6	0.545455	0.188148	0.573845
GO:0008172	S-methyltransferase activity	molecular_function	catalytic activity	8	0.470588	0.189554	0.577714
GO:0050660	flavin adenine dinucleotide binding	molecular_function	binding	47	0.382114	0.190297	0.579559
GO:0006575	cellular modified amino acid metabolic process	biological_process	cellular process	16	0.457143	0.191072	0.5815
GO:0008242	omega peptidase activity	molecular_function	catalytic activity	23	0.403509	0.193788	0.587642
GO:0016667	oxidoreductase activity, acting on a sulfur group of donors	molecular_function	catalytic activity	23	0.403509	0.193788	0.587642
GO:0045892	negative regulation of transcription, DNA-templated	biological_process	biological regulation	18	0.45	0.193768	0.587642
GO:1902679	negative regulation of RNA biosynthetic process	biological_process	biological regulation	18	0.45	0.193768	0.587642
GO:1903507	negative regulation of nucleic acid-templated transcription	biological_process	biological regulation	18	0.45	0.193768	0.587642
GO:0008654	phospholipid biosynthetic process	biological_process	cellular process	20	0.444444	0.195297	0.591791
GO:0065004	protein-DNA complex assembly	biological_process	cellular process	41	0.418367	0.19621	0.593705
GO:1901362	organic cyclic compound biosynthetic process	biological_process	metabolic process	134	0.39528	0.196095	0.593705
GO:0000075	cell cycle checkpoint	biological_process	biological regulation	11	0.478261	0.198834	0.600351
GO:0018205	peptidyl-lysine modification	biological_process	cellular process	11	0.478261	0.198834	0.600351
GO:0033044	regulation of chromosome organization	biological_process	biological regulation	11	0.478261	0.198834	0.600351
GO:0016849	phosphorus-oxygen lyase activity	molecular_function	catalytic activity	17	0.414634	0.200871	0.606066
GO:0035770	ribonucleoprotein granule	cellular_component	intracellular	9	0.5	0.201346	0.606631
GO:0036464	cytoplasmic ribonucleoprotein granule	cellular_component	intracellular	9	0.5	0.201346	0.606631
GO:0004721	phosphoprotein phosphatase activity	molecular_function	catalytic activity	55	0.376712	0.202064	0.607937
GO:0031410	cytoplasmic vesicle	cellular_component	intracellular	47	0.419643	0.202213	0.607937
GO:0097708	intracellular vesicle	cellular_component	intracellular	47	0.419643	0.202213	0.607937
GO:1901700	response to oxygen-containing compound	biological_process	response to stimulus	13	0.464286	0.205403	0.617089
GO:0007399	nervous system development	biological_process	multicellular organismal process	29	0.426471	0.208175	0.624969
GO:0006793	phosphorus metabolic process	biological_process	cellular process	134	0.394118	0.208388	0.625163
GO:0001775	cell activation	biological_process	cellular process	5	0.555556	0.210636	0.625228
GO:0006308	DNA catabolic process	biological_process	cellular process	5	0.555556	0.210636	0.625228
GO:0006888	endoplasmic reticulum to Golgi vesicle-mediated transport	biological_process	cellular process	8	0.5	0.209208	0.625228
GO:0007507	heart development	biological_process	multicellular organismal process	5	0.555556	0.210636	0.625228
GO:0009110	vitamin biosynthetic process	biological_process	cellular process	5	0.555556	0.210636	0.625228
GO:0042364	water-soluble vitamin biosynthetic process	biological_process	cellular process	5	0.555556	0.210636	0.625228
GO:0042742	defense response to bacterium	biological_process	response to stimulus	8	0.5	0.209208	0.625228
GO:0043094	cellular metabolic compound salvage	biological_process	cellular process	5	0.555556	0.210636	0.625228
GO:0043244	regulation of protein-containing complex disassembly	biological_process	biological regulation	5	0.555556	0.210636	0.625228
GO:0043266	regulation of potassium ion transport	biological_process	biological regulation	5	0.555556	0.210636	0.625228
GO:0051052	regulation of DNA metabolic process	biological_process	biological regulation	8	0.5	0.209208	0.625228
GO:0051345	positive regulation of hydrolase activity	biological_process	biological regulation	8	0.5	0.209208	0.625228
GO:0055072	iron ion homeostasis	biological_process	biological regulation	8	0.5	0.209208	0.625228
GO:0071417	cellular response to organonitrogen compound	biological_process	cellular process	5	0.555556	0.210636	0.625228
GO:1990542	mitochondrial transmembrane transport	biological_process	cellular process	5	0.555556	0.210636	0.625228
GO:0000049	tRNA binding	molecular_function	binding	9	0.45	0.210927	0.625651
GO:0005230	extracellular ligand-gated ion channel activity	molecular_function	transporter activity	86	0.367521	0.211476	0.626838
GO:0009063	cellular amino acid catabolic process	biological_process	cellular process	21	0.4375	0.212454	0.627969
GO:0009451	RNA modification	biological_process	cellular process	21	0.4375	0.212454	0.627969
GO:0031327	negative regulation of cellular biosynthetic process	biological_process	biological regulation	21	0.4375	0.212454	0.627969
GO:0051253	negative regulation of RNA metabolic process	biological_process	biological regulation	19	0.44186	0.212352	0.627969
GO:0006974	cellular response to DNA damage stimulus	biological_process	cellular process	86	0.4	0.2131	0.629439
GO:0005048	signal sequence binding	molecular_function	binding	3	0.6	0.221074	0.644405
GO:0008198	ferrous iron binding	molecular_function	binding	3	0.6	0.221074	0.644405
GO:0008312	7S RNA binding	molecular_function	binding	3	0.6	0.221074	0.644405
GO:0008519	ammonium transmembrane transporter activity	molecular_function	transporter activity	3	0.6	0.221074	0.644405
GO:0008603	cAMP-dependent protein kinase regulator activity	molecular_function	molecular function regulator	3	0.6	0.221074	0.644405
GO:0015018	galactosylgalactosylxylosylprotein 3-beta-glucuronosyltransferase activity	molecular_function	catalytic activity	3	0.6	0.221074	0.644405
GO:0016607	nuclear speck	cellular_component	intracellular	5	0.555556	0.220926	0.644405
GO:0016624	oxidoreductase activity, acting on the aldehyde or oxo group of donors, disulfide as acceptor	molecular_function	catalytic activity	3	0.6	0.221074	0.644405
GO:0016668	oxidoreductase activity, acting on a sulfur group of donors, NAD(P) as acceptor	molecular_function	catalytic activity	3	0.6	0.221074	0.644405
GO:0016679	oxidoreductase activity, acting on diphenols and related substances as donors	molecular_function	catalytic activity	3	0.6	0.221074	0.644405
GO:0016714	oxidoreductase activity, acting on paired donors, with incorporation or reduction of molecular oxygen, reduced pteridine as one donor, and incorporation of one atom of oxygen	molecular_function	catalytic activity	3	0.6	0.221074	0.644405
GO:0030976	thiamine pyrophosphate binding	molecular_function	binding	3	0.6	0.221074	0.644405
GO:0032592	integral component of mitochondrial membrane	cellular_component	intracellular	5	0.555556	0.220926	0.644405
GO:0042288	MHC class I protein binding	molecular_function	binding	3	0.6	0.221074	0.644405
GO:0042887	amide transmembrane transporter activity	molecular_function	transporter activity	3	0.6	0.221074	0.644405
GO:0046933	proton-transporting ATP synthase activity, rotational mechanism	molecular_function	transporter activity	3	0.6	0.221074	0.644405
GO:0061608	nuclear import signal receptor activity	molecular_function	transporter activity	3	0.6	0.221074	0.644405
GO:0098573	intrinsic component of mitochondrial membrane	cellular_component	intracellular	5	0.555556	0.220926	0.644405
GO:1902911	protein kinase complex	cellular_component	protein-containing complex	5	0.555556	0.220926	0.644405
GO:0019901	protein kinase binding	molecular_function	binding	7	0.466667	0.22141	0.644936
GO:0006351	transcription, DNA-templated	biological_process	cellular process	53	0.407692	0.222609	0.647506
GO:0030135	coated vesicle	cellular_component	intracellular	8	0.5	0.222753	0.647506
GO:0097659	nucleic acid-templated transcription	biological_process	cellular process	53	0.407692	0.222609	0.647506
GO:0048518	positive regulation of biological process	biological_process	biological regulation	78	0.4	0.226518	0.657997
GO:0005887	integral component of plasma membrane	cellular_component	cellular anatomical entity	56	0.411765	0.227062	0.659123
GO:0015298	solute:cation antiporter activity	molecular_function	transporter activity	5	0.5	0.228674	0.661976
GO:0030171	voltage-gated proton channel activity	molecular_function	transporter activity	5	0.5	0.228674	0.661976
GO:0042813	Wnt-activated receptor activity	molecular_function	molecular transducer activity	5	0.5	0.228674	0.661976
GO:0060590	ATPase regulator activity	molecular_function	molecular function regulator	5	0.5	0.228674	0.661976
GO:0003779	actin binding	molecular_function	binding	47	0.376	0.228837	0.661993
GO:0019783	ubiquitin-like protein-specific protease activity	molecular_function	catalytic activity	20	0.4	0.229159	0.662013
GO:0032940	secretion by cell	biological_process	cellular process	14	0.451613	0.229473	0.662013
GO:0101005	ubiquitinyl hydrolase activity	molecular_function	catalytic activity	20	0.4	0.229159	0.662013
GO:0140352	export from cell	biological_process	cellular process	14	0.451613	0.229473	0.662013
GO:0048522	positive regulation of cellular process	biological_process	biological regulation	71	0.40113	0.230082	0.663318
GO:0072330	monocarboxylic acid biosynthetic process	biological_process	cellular process	16	0.444444	0.230819	0.664985
GO:0032774	RNA biosynthetic process	biological_process	cellular process	54	0.406015	0.231393	0.666183
GO:0000255	allantoin metabolic process	biological_process	cellular process	4	0.571429	0.237371	0.666537
GO:0001505	regulation of neurotransmitter levels	biological_process	biological regulation	4	0.571429	0.237371	0.666537
GO:0006012	galactose metabolic process	biological_process	metabolic process	4	0.571429	0.237371	0.666537
GO:0006108	malate metabolic process	biological_process	cellular process	4	0.571429	0.237371	0.666537
GO:0006303	double-strand break repair via nonhomologous end joining	biological_process	cellular process	4	0.571429	0.237371	0.666537
GO:0006739	NADP metabolic process	biological_process	metabolic process	4	0.571429	0.237371	0.666537
GO:0006760	folic acid-containing compound metabolic process	biological_process	cellular process	4	0.571429	0.237371	0.666537
GO:0006879	cellular iron ion homeostasis	biological_process	biological regulation	7	0.5	0.234012	0.666537
GO:0007006	mitochondrial membrane organization	biological_process	cellular process	4	0.571429	0.237371	0.666537
GO:0007163	establishment or maintenance of cell polarity	biological_process	cellular process	4	0.571429	0.237371	0.666537
GO:0008283	cell population proliferation	biological_process	cellular process	4	0.571429	0.237371	0.666537
GO:0009266	response to temperature stimulus	biological_process	response to stimulus	4	0.571429	0.237371	0.666537
GO:0010562	positive regulation of phosphorus metabolic process	biological_process	biological regulation	7	0.5	0.234012	0.666537
GO:0016740	transferase activity	molecular_function	catalytic activity	891	0.347233	0.232507	0.666537
GO:0018130	heterocycle biosynthetic process	biological_process	cellular process	113	0.393728	0.235598	0.666537
GO:0031145	anaphase-promoting complex-dependent catabolic process	biological_process	cellular process	4	0.571429	0.237371	0.666537
GO:0031226	intrinsic component of plasma membrane	cellular_component	cellular anatomical entity	57	0.410072	0.236499	0.666537
GO:0032482	Rab protein signal transduction	biological_process	biological regulation	4	0.571429	0.237371	0.666537
GO:0042147	retrograde transport, endosome to Golgi	biological_process	cellular process	4	0.571429	0.237371	0.666537
GO:0042822	pyridoxal phosphate metabolic process	biological_process	cellular process	4	0.571429	0.237371	0.666537
GO:0042823	pyridoxal phosphate biosynthetic process	biological_process	cellular process	4	0.571429	0.237371	0.666537
GO:0043408	regulation of MAPK cascade	biological_process	biological regulation	4	0.571429	0.237371	0.666537
GO:0043605	cellular amide catabolic process	biological_process	cellular process	4	0.571429	0.237371	0.666537
GO:0045055	regulated exocytosis	biological_process	cellular process	4	0.571429	0.237371	0.666537
GO:0045292	mRNA cis splicing, via spliceosome	biological_process	cellular process	4	0.571429	0.237371	0.666537
GO:0045937	positive regulation of phosphate metabolic process	biological_process	biological regulation	7	0.5	0.234012	0.666537
GO:0046184	aldehyde biosynthetic process	biological_process	cellular process	4	0.571429	0.237371	0.666537
GO:0046916	cellular transition metal ion homeostasis	biological_process	biological regulation	7	0.5	0.234012	0.666537
GO:0048732	gland development	biological_process	multicellular organismal process	4	0.571429	0.237371	0.666537
GO:0051205	protein insertion into membrane	biological_process	cellular process	4	0.571429	0.237371	0.666537
GO:0051438	regulation of ubiquitin-protein transferase activity	biological_process	biological regulation	4	0.571429	0.237371	0.666537
GO:0051443	positive regulation of ubiquitin-protein transferase activity	biological_process	biological regulation	4	0.571429	0.237371	0.666537
GO:0098590	plasma membrane region	cellular_component	cellular anatomical entity	48	0.413793	0.234971	0.666537
GO:1901616	organic hydroxy compound catabolic process	biological_process	metabolic process	4	0.571429	0.237371	0.666537
GO:1901879	regulation of protein depolymerization	biological_process	biological regulation	4	0.571429	0.237371	0.666537
GO:1904666	regulation of ubiquitin protein ligase activity	biological_process	biological regulation	4	0.571429	0.237371	0.666537
GO:1904668	positive regulation of ubiquitin protein ligase activity	biological_process	biological regulation	4	0.571429	0.237371	0.666537
GO:0009144	purine nucleoside triphosphate metabolic process	biological_process	cellular process	9	0.473684	0.244778	0.686422
GO:1901701	cellular response to oxygen-containing compound	biological_process	cellular process	9	0.473684	0.244778	0.686422
GO:0000784	nuclear chromosome, telomeric region	cellular_component	intracellular	4	0.571429	0.247122	0.689812
GO:0001101	response to acid chemical	biological_process	response to stimulus	3	0.6	0.270062	0.689812
GO:0001909	leukocyte mediated cytotoxicity	biological_process	cellular process	3	0.6	0.270062	0.689812
GO:0002228	natural killer cell mediated immunity	biological_process	response to stimulus	3	0.6	0.270062	0.689812
GO:0002263	cell activation involved in immune response	biological_process	cellular process	3	0.6	0.270062	0.689812
GO:0002274	myeloid leukocyte activation	biological_process	cellular process	3	0.6	0.270062	0.689812
GO:0002275	myeloid cell activation involved in immune response	biological_process	cellular process	3	0.6	0.270062	0.689812
GO:0002283	neutrophil activation involved in immune response	biological_process	cellular process	3	0.6	0.270062	0.689812
GO:0002366	leukocyte activation involved in immune response	biological_process	cellular process	3	0.6	0.270062	0.689812
GO:0002443	leukocyte mediated immunity	biological_process	immune system process	3	0.6	0.270062	0.689812
GO:0002444	myeloid leukocyte mediated immunity	biological_process	immune system process	3	0.6	0.270062	0.689812
GO:0002446	neutrophil mediated immunity	biological_process	immune system process	3	0.6	0.270062	0.689812
GO:0002449	lymphocyte mediated immunity	biological_process	immune system process	3	0.6	0.270062	0.689812
GO:0002791	regulation of peptide secretion	biological_process	biological regulation	3	0.6	0.270062	0.689812
GO:0003341	cilium movement	biological_process	cellular process	6	0.5	0.263221	0.689812
GO:0003713	transcription coactivator activity	molecular_function	transcription regulator activity	6	0.461538	0.260127	0.689812
GO:0003785	actin monomer binding	molecular_function	binding	2	0.666667	0.269296	0.689812
GO:0003867	4-aminobutyrate transaminase activity	molecular_function	catalytic activity	2	0.666667	0.269296	0.689812
GO:0003978	UDP-glucose 4-epimerase activity	molecular_function	catalytic activity	2	0.666667	0.269296	0.689812
GO:0003994	aconitate hydratase activity	molecular_function	catalytic activity	2	0.666667	0.269296	0.689812
GO:0004016	adenylate cyclase activity	molecular_function	catalytic activity	2	0.666667	0.269296	0.689812
GO:0004034	aldose 1-epimerase activity	molecular_function	catalytic activity	2	0.666667	0.269296	0.689812
GO:0004040	amidase activity	molecular_function	catalytic activity	2	0.666667	0.269296	0.689812
GO:0004045	aminoacyl-tRNA hydrolase activity	molecular_function	catalytic activity	2	0.666667	0.269296	0.689812
GO:0004069	L-aspartate:2-oxoglutarate aminotransferase activity	molecular_function	catalytic activity	2	0.666667	0.269296	0.689812
GO:0004144	diacylglycerol O-acyltransferase activity	molecular_function	catalytic activity	2	0.666667	0.269296	0.689812
GO:0004333	fumarate hydratase activity	molecular_function	catalytic activity	2	0.666667	0.269296	0.689812
GO:0004335	galactokinase activity	molecular_function	catalytic activity	2	0.666667	0.269296	0.689812
GO:0004347	glucose-6-phosphate isomerase activity	molecular_function	catalytic activity	2	0.666667	0.269296	0.689812
GO:0004525	ribonuclease III activity	molecular_function	catalytic activity	2	0.666667	0.269296	0.689812
GO:0004565	beta-galactosidase activity	molecular_function	catalytic activity	2	0.666667	0.269296	0.689812
GO:0004610	phosphoacetylglucosamine mutase activity	molecular_function	catalytic activity	2	0.666667	0.269296	0.689812
GO:0004661	protein geranylgeranyltransferase activity	molecular_function	catalytic activity	2	0.666667	0.269296	0.689812
GO:0004666	prostaglandin-endoperoxide synthase activity	molecular_function	catalytic activity	2	0.666667	0.269296	0.689812
GO:0004792	thiosulfate sulfurtransferase activity	molecular_function	catalytic activity	2	0.666667	0.269296	0.689812
GO:0004814	arginine-tRNA ligase activity	molecular_function	catalytic activity	2	0.666667	0.269296	0.689812
GO:0004848	ureidoglycolate hydrolase activity	molecular_function	catalytic activity	2	0.666667	0.269296	0.689812
GO:0004860	protein kinase inhibitor activity	molecular_function	molecular function regulator	2	0.666667	0.269296	0.689812
GO:0004866	endopeptidase inhibitor activity	molecular_function	molecular function regulator	43	0.373913	0.255155	0.689812
GO:0005049	nuclear export signal receptor activity	molecular_function	transporter activity	2	0.666667	0.269296	0.689812
GO:0005112	Notch binding	molecular_function	binding	2	0.666667	0.269296	0.689812
GO:0005178	integrin binding	molecular_function	binding	2	0.666667	0.269296	0.689812
GO:0005267	potassium channel activity	molecular_function	transporter activity	30	0.379747	0.267571	0.689812
GO:0005549	odorant binding	molecular_function	binding	2	0.666667	0.269296	0.689812
GO:0005666	RNA polymerase III complex	cellular_component	protein-containing complex	4	0.571429	0.247122	0.689812
GO:0005802	trans-Golgi network	cellular_component	intracellular	4	0.571429	0.247122	0.689812
GO:0006085	acetyl-CoA biosynthetic process	biological_process	cellular process	3	0.6	0.270062	0.689812
GO:0006122	mitochondrial electron transport, ubiquinol to cytochrome c	biological_process	cellular process	3	0.6	0.270062	0.689812
GO:0006270	DNA replication initiation	biological_process	cellular process	6	0.5	0.263221	0.689812
GO:0006633	fatty acid biosynthetic process	biological_process	cellular process	15	0.441176	0.252188	0.689812
GO:0006650	glycerophospholipid metabolic process	biological_process	cellular process	20	0.425532	0.267892	0.689812
GO:0006664	glycolipid metabolic process	biological_process	cellular process	20	0.425532	0.267892	0.689812
GO:0006796	phosphate-containing compound metabolic process	biological_process	cellular process	130	0.39039	0.254949	0.689812
GO:0006928	movement of cell or subcellular component	biological_process	cellular process	56	0.402878	0.248855	0.689812
GO:0006986	response to unfolded protein	biological_process	response to stimulus	3	0.6	0.270062	0.689812
GO:0007029	endoplasmic reticulum organization	biological_process	cellular process	3	0.6	0.270062	0.689812
GO:0007517	muscle organ development	biological_process	multicellular organismal process	3	0.6	0.270062	0.689812
GO:0008203	cholesterol metabolic process	biological_process	metabolic process	3	0.6	0.270062	0.689812
GO:0008285	negative regulation of cell population proliferation	biological_process	biological regulation	3	0.6	0.270062	0.689812
GO:0008395	steroid hydroxylase activity	molecular_function	catalytic activity	2	0.666667	0.269296	0.689812
GO:0008474	palmitoyl-(protein) hydrolase activity	molecular_function	catalytic activity	2	0.666667	0.269296	0.689812
GO:0008569	ATP-dependent microtubule motor activity, minus-end-directed	molecular_function	catalytic activity	2	0.666667	0.269296	0.689812
GO:0009147	pyrimidine nucleoside triphosphate metabolic process	biological_process	cellular process	6	0.5	0.263221	0.689812
GO:0009394	2'-deoxyribonucleotide metabolic process	biological_process	cellular process	3	0.6	0.270062	0.689812
GO:0010638	positive regulation of organelle organization	biological_process	biological regulation	11	0.458333	0.249856	0.689812
GO:0010942	positive regulation of cell death	biological_process	biological regulation	6	0.5	0.263221	0.689812
GO:0015296	anion:cation symporter activity	molecular_function	transporter activity	2	0.666667	0.269296	0.689812
GO:0015377	cation:chloride symporter activity	molecular_function	transporter activity	2	0.666667	0.269296	0.689812
GO:0015925	galactosidase activity	molecular_function	catalytic activity	2	0.666667	0.269296	0.689812
GO:0016682	oxidoreductase activity, acting on diphenols and related substances as donors, oxygen as acceptor	molecular_function	catalytic activity	2	0.666667	0.269296	0.689812
GO:0016712	oxidoreductase activity, acting on paired donors, with incorporation or reduction of molecular oxygen, reduced flavin or flavoprotein as one donor, and incorporation of one atom of oxygen	molecular_function	catalytic activity	6	0.461538	0.260127	0.689812
GO:0017004	cytochrome complex assembly	biological_process	cellular process	3	0.6	0.270062	0.689812
GO:0017022	myosin binding	molecular_function	binding	2	0.666667	0.269296	0.689812
GO:0017150	tRNA dihydrouridine synthase activity	molecular_function	catalytic activity	2	0.666667	0.269296	0.689812
GO:0017176	phosphatidylinositol N-acetylglucosaminyltransferase activity	molecular_function	catalytic activity	2	0.666667	0.269296	0.689812
GO:0019692	deoxyribose phosphate metabolic process	biological_process	cellular process	3	0.6	0.270062	0.689812
GO:0019843	rRNA binding	molecular_function	binding	6	0.461538	0.260127	0.689812
GO:0022884	macromolecule transmembrane transporter activity	molecular_function	transporter activity	2	0.666667	0.269296	0.689812
GO:0030148	sphingolipid biosynthetic process	biological_process	cellular process	3	0.6	0.270062	0.689812
GO:0030246	carbohydrate binding	molecular_function	binding	145	0.357143	0.256846	0.689812
GO:0030291	protein serine/threonine kinase inhibitor activity	molecular_function	molecular function regulator	2	0.666667	0.269296	0.689812
GO:0030336	negative regulation of cell migration	biological_process	biological regulation	3	0.6	0.270062	0.689812
GO:0030431	sleep	biological_process	multicellular organismal process	3	0.6	0.270062	0.689812
GO:0031386	protein tag	molecular_function	protein tag	2	0.666667	0.269296	0.689812
GO:0031514	motile cilium	cellular_component	cellular anatomical entity	14	0.451613	0.249263	0.689812
GO:0031667	response to nutrient levels	biological_process	response to stimulus	3	0.6	0.270062	0.689812
GO:0031965	nuclear membrane	cellular_component	intracellular	4	0.571429	0.247122	0.689812
GO:0032008	positive regulation of TOR signaling	biological_process	biological regulation	3	0.6	0.270062	0.689812
GO:0032222	regulation of synaptic transmission, cholinergic	biological_process	biological regulation	3	0.6	0.270062	0.689812
GO:0032296	double-stranded RNA-specific ribonuclease activity	molecular_function	catalytic activity	2	0.666667	0.269296	0.689812
GO:0032411	positive regulation of transporter activity	biological_process	biological regulation	3	0.6	0.270062	0.689812
GO:0032414	positive regulation of ion transmembrane transporter activity	biological_process	biological regulation	3	0.6	0.270062	0.689812
GO:0033108	mitochondrial respiratory chain complex assembly	biological_process	cellular process	6	0.5	0.263221	0.689812
GO:0034511	U3 snoRNA binding	molecular_function	binding	2	0.666667	0.269296	0.689812
GO:0034767	positive regulation of ion transmembrane transport	biological_process	biological regulation	3	0.6	0.270062	0.689812
GO:0034968	histone lysine methylation	biological_process	cellular process	3	0.6	0.270062	0.689812
GO:0035312	5'-3' exodeoxyribonuclease activity	molecular_function	catalytic activity	2	0.666667	0.269296	0.689812
GO:0035384	thioester biosynthetic process	biological_process	cellular process	3	0.6	0.270062	0.689812
GO:0036230	granulocyte activation	biological_process	cellular process	3	0.6	0.270062	0.689812
GO:0042119	neutrophil activation	biological_process	cellular process	3	0.6	0.270062	0.689812
GO:0042176	regulation of protein catabolic process	biological_process	biological regulation	6	0.5	0.263221	0.689812
GO:0042267	natural killer cell mediated cytotoxicity	biological_process	cellular process	3	0.6	0.270062	0.689812
GO:0042327	positive regulation of phosphorylation	biological_process	biological regulation	6	0.5	0.263221	0.689812
GO:0042575	DNA polymerase complex	cellular_component	protein-containing complex	4	0.571429	0.247122	0.689812
GO:0042826	histone deacetylase binding	molecular_function	binding	2	0.666667	0.269296	0.689812
GO:0043044	ATP-dependent chromatin remodeling	biological_process	cellular process	3	0.6	0.270062	0.689812
GO:0043268	positive regulation of potassium ion transport	biological_process	biological regulation	3	0.6	0.270062	0.689812
GO:0043270	positive regulation of ion transport	biological_process	biological regulation	3	0.6	0.270062	0.689812
GO:0043299	leukocyte degranulation	biological_process	cellular process	3	0.6	0.270062	0.689812
GO:0043312	neutrophil degranulation	biological_process	cellular process	3	0.6	0.270062	0.689812
GO:0043539	protein serine/threonine kinase activator activity	molecular_function	molecular function regulator	2	0.666667	0.269296	0.689812
GO:0043588	skin development	biological_process	multicellular organismal process	3	0.6	0.270062	0.689812
GO:0044270	cellular nitrogen compound catabolic process	biological_process	cellular process	41	0.405941	0.269537	0.689812
GO:0046174	polyol catabolic process	biological_process	metabolic process	3	0.6	0.270062	0.689812
GO:0047390	glycerophosphocholine cholinephosphodiesterase activity	molecular_function	catalytic activity	2	0.666667	0.269296	0.689812
GO:0047617	acyl-CoA hydrolase activity	molecular_function	catalytic activity	2	0.666667	0.269296	0.689812
GO:0050385	ureidoglycolate lyase activity	molecular_function	catalytic activity	2	0.666667	0.269296	0.689812
GO:0050684	regulation of mRNA processing	biological_process	biological regulation	6	0.5	0.263221	0.689812
GO:0050708	regulation of protein secretion	biological_process	biological regulation	3	0.6	0.270062	0.689812
GO:0050777	negative regulation of immune response	biological_process	biological regulation	3	0.6	0.270062	0.689812
GO:0050790	regulation of catalytic activity	biological_process	biological regulation	30	0.416667	0.250595	0.689812
GO:0051014	actin filament severing	biological_process	cellular process	3	0.6	0.270062	0.689812
GO:0051018	protein kinase A binding	molecular_function	binding	2	0.666667	0.269296	0.689812
GO:0051493	regulation of cytoskeleton organization	biological_process	biological regulation	15	0.441176	0.252188	0.689812
GO:0060537	muscle tissue development	biological_process	developmental process	3	0.6	0.270062	0.689812
GO:0061135	endopeptidase regulator activity	molecular_function	molecular function regulator	43	0.373913	0.255155	0.689812
GO:0061629	RNA polymerase II-specific DNA-binding transcription factor binding	molecular_function	binding	2	0.666667	0.269296	0.689812
GO:0065009	regulation of molecular function	biological_process	biological regulation	38	0.408602	0.262987	0.689812
GO:0070063	RNA polymerase binding	molecular_function	binding	2	0.666667	0.269296	0.689812
GO:0070290	N-acylphosphatidylethanolamine-specific phospholipase D activity	molecular_function	catalytic activity	2	0.666667	0.269296	0.689812
GO:0070567	cytidylyltransferase activity	molecular_function	catalytic activity	2	0.666667	0.269296	0.689812
GO:0071616	acyl-CoA biosynthetic process	biological_process	cellular process	3	0.6	0.270062	0.689812
GO:0097199	cysteine-type endopeptidase activity involved in apoptotic signaling pathway	molecular_function	catalytic activity	2	0.666667	0.269296	0.689812
GO:0098599	palmitoyl hydrolase activity	molecular_function	catalytic activity	2	0.666667	0.269296	0.689812
GO:0102158	very-long-chain 3-hydroxyacyl-CoA dehydratase activity	molecular_function	catalytic activity	2	0.666667	0.269296	0.689812
GO:0102343	3-hydroxy-arachidoyl-CoA dehydratase activity	molecular_function	catalytic activity	2	0.666667	0.269296	0.689812
GO:0102344	3-hydroxy-behenoyl-CoA dehydratase activity	molecular_function	catalytic activity	2	0.666667	0.269296	0.689812
GO:0102345	3-hydroxy-lignoceroyl-CoA dehydratase activity	molecular_function	catalytic activity	2	0.666667	0.269296	0.689812
GO:0140297	DNA-binding transcription factor binding	molecular_function	binding	2	0.666667	0.269296	0.689812
GO:1901018	positive regulation of potassium ion transmembrane transporter activity	biological_process	biological regulation	3	0.6	0.270062	0.689812
GO:1901381	positive regulation of potassium ion transmembrane transport	biological_process	biological regulation	3	0.6	0.270062	0.689812
GO:1903409	reactive oxygen species biosynthetic process	biological_process	cellular process	3	0.6	0.270062	0.689812
GO:1903509	liposaccharide metabolic process	biological_process	metabolic process	20	0.425532	0.267892	0.689812
GO:1903818	positive regulation of voltage-gated potassium channel activity	biological_process	biological regulation	3	0.6	0.270062	0.689812
GO:1904064	positive regulation of cation transmembrane transport	biological_process	biological regulation	3	0.6	0.270062	0.689812
GO:1990939	ATP-dependent microtubule motor activity	molecular_function	catalytic activity	2	0.666667	0.269296	0.689812
GO:2001259	positive regulation of cation channel activity	biological_process	biological regulation	3	0.6	0.270062	0.689812
GO:1901136	carbohydrate derivative catabolic process	biological_process	metabolic process	18	0.428571	0.270948	0.691656
GO:0043235	receptor complex	cellular_component	protein-containing complex	13	0.448276	0.271966	0.693833
GO:0009205	purine ribonucleoside triphosphate metabolic process	biological_process	cellular process	8	0.470588	0.272932	0.695621
GO:0015079	potassium ion transmembrane transporter activity	molecular_function	transporter activity	31	0.378049	0.272997	0.695621
GO:0004359	glutaminase activity	molecular_function	catalytic activity	4	0.5	0.274133	0.69599
GO:0004549	tRNA-specific ribonuclease activity	molecular_function	catalytic activity	4	0.5	0.274133	0.69599
GO:0005768	endosome	cellular_component	intracellular	15	0.441176	0.273926	0.69599
GO:0015299	solute:proton antiporter activity	molecular_function	transporter activity	4	0.5	0.274133	0.69599
GO:0042162	telomeric DNA binding	molecular_function	binding	4	0.5	0.274133	0.69599
GO:0090482	vitamin transmembrane transporter activity	molecular_function	transporter activity	4	0.5	0.274133	0.69599
GO:0009719	response to endogenous stimulus	biological_process	response to stimulus	14	0.4375	0.275748	0.69967
GO:0005766	primary lysosome	cellular_component	intracellular	3	0.6	0.278972	0.700674
GO:0005775	vacuolar lumen	cellular_component	intracellular	3	0.6	0.278972	0.700674
GO:0005905	clathrin-coated pit	cellular_component	cellular anatomical entity	3	0.6	0.278972	0.700674
GO:0008021	synaptic vesicle	cellular_component	intracellular	3	0.6	0.278972	0.700674
GO:0016514	SWI/SNF complex	cellular_component	protein-containing complex	3	0.6	0.278972	0.700674
GO:0030125	clathrin vesicle coat	cellular_component	protein-containing complex	3	0.6	0.278972	0.700674
GO:0030132	clathrin coat of coated pit	cellular_component	protein-containing complex	3	0.6	0.278972	0.700674
GO:0030665	clathrin-coated vesicle membrane	cellular_component	intracellular	3	0.6	0.278972	0.700674
GO:0031983	vesicle lumen	cellular_component	cellular anatomical entity	3	0.6	0.278972	0.700674
GO:0034774	secretory granule lumen	cellular_component	intracellular	3	0.6	0.278972	0.700674
GO:0035578	azurophil granule lumen	cellular_component	intracellular	3	0.6	0.278972	0.700674
GO:0042582	azurophil granule	cellular_component	intracellular	3	0.6	0.278972	0.700674
GO:0045298	tubulin complex	cellular_component	protein-containing complex	3	0.6	0.278972	0.700674
GO:0048500	signal recognition particle	cellular_component	protein-containing complex	3	0.6	0.278972	0.700674
GO:0060205	cytoplasmic vesicle lumen	cellular_component	intracellular	3	0.6	0.278972	0.700674
GO:0070069	cytochrome complex	cellular_component	protein-containing complex	3	0.6	0.278972	0.700674
GO:0070382	exocytic vesicle	cellular_component	intracellular	3	0.6	0.278972	0.700674
GO:0000070	mitotic sister chromatid segregation	biological_process	cellular process	7	0.466667	0.305628	0.702448
GO:0000184	nuclear-transcribed mRNA catabolic process, nonsense-mediated decay	biological_process	biological regulation	5	0.5	0.298292	0.702448
GO:0000451	rRNA 2'-O-methylation	biological_process	cellular process	2	0.666667	0.312032	0.702448
GO:0000453	enzyme-directed rRNA 2'-O-methylation	biological_process	cellular process	2	0.666667	0.312032	0.702448
GO:0000462	maturation of SSU-rRNA from tricistronic rRNA transcript (SSU-rRNA, 5.8S rRNA, LSU-rRNA)	biological_process	cellular process	2	0.666667	0.312032	0.702448
GO:0001516	prostaglandin biosynthetic process	biological_process	cellular process	2	0.666667	0.312032	0.702448
GO:0001732	formation of cytoplasmic translation initiation complex	biological_process	cellular process	5	0.5	0.298292	0.702448
GO:0002028	regulation of sodium ion transport	biological_process	biological regulation	2	0.666667	0.312032	0.702448
GO:0002437	inflammatory response to antigenic stimulus	biological_process	response to stimulus	2	0.666667	0.312032	0.702448
GO:0002695	negative regulation of leukocyte activation	biological_process	biological regulation	2	0.666667	0.312032	0.702448
GO:0002792	negative regulation of peptide secretion	biological_process	biological regulation	2	0.666667	0.312032	0.702448
GO:0002829	negative regulation of type 2 immune response	biological_process	biological regulation	2	0.666667	0.312032	0.702448
GO:0003007	heart morphogenesis	biological_process	multicellular organismal process	2	0.666667	0.312032	0.702448
GO:0004112	cyclic-nucleotide phosphodiesterase activity	molecular_function	catalytic activity	5	0.454545	0.307921	0.702448
GO:0004114	3',5'-cyclic-nucleotide phosphodiesterase activity	molecular_function	catalytic activity	5	0.454545	0.307921	0.702448
GO:0004198	calcium-dependent cysteine-type endopeptidase activity	molecular_function	catalytic activity	8	0.421053	0.303593	0.702448
GO:0005102	signaling receptor binding	molecular_function	binding	59	0.364198	0.289968	0.702448
GO:0005261	cation channel activity	molecular_function	transporter activity	77	0.359813	0.300537	0.702448
GO:0005740	mitochondrial envelope	cellular_component	intracellular	45	0.405405	0.301109	0.702448
GO:0005758	mitochondrial intermembrane space	cellular_component	intracellular	5	0.5	0.311146	0.702448
GO:0005852	eukaryotic translation initiation factor 3 complex	cellular_component	protein-containing complex	5	0.5	0.311146	0.702448
GO:0005930	axoneme	cellular_component	intracellular	5	0.5	0.311146	0.702448
GO:0006120	mitochondrial electron transport, NADH to ubiquinone	biological_process	cellular process	2	0.666667	0.312032	0.702448
GO:0006171	cAMP biosynthetic process	biological_process	cellular process	2	0.666667	0.312032	0.702448
GO:0006284	base-excision repair	biological_process	cellular process	5	0.5	0.298292	0.702448
GO:0006376	mRNA splice site selection	biological_process	cellular process	2	0.666667	0.312032	0.702448
GO:0006378	mRNA polyadenylation	biological_process	cellular process	2	0.666667	0.312032	0.702448
GO:0006379	mRNA cleavage	biological_process	cellular process	2	0.666667	0.312032	0.702448
GO:0006383	transcription by RNA polymerase III	biological_process	cellular process	5	0.5	0.298292	0.702448
GO:0006384	transcription initiation from RNA polymerase III promoter	biological_process	cellular process	2	0.666667	0.312032	0.702448
GO:0006420	arginyl-tRNA aminoacylation	biological_process	cellular process	2	0.666667	0.312032	0.702448
GO:0006458	'de novo' protein folding	biological_process	cellular process	2	0.666667	0.312032	0.702448
GO:0006515	protein quality control for misfolded or incompletely synthesized proteins	biological_process	cellular process	2	0.666667	0.312032	0.702448
GO:0006545	glycine biosynthetic process	biological_process	cellular process	2	0.666667	0.312032	0.702448
GO:0006547	histidine metabolic process	biological_process	cellular process	2	0.666667	0.312032	0.702448
GO:0006548	histidine catabolic process	biological_process	cellular process	2	0.666667	0.312032	0.702448
GO:0006636	unsaturated fatty acid biosynthetic process	biological_process	cellular process	2	0.666667	0.312032	0.702448
GO:0006677	glycosylceramide metabolic process	biological_process	cellular process	2	0.666667	0.312032	0.702448
GO:0006695	cholesterol biosynthetic process	biological_process	metabolic process	2	0.666667	0.312032	0.702448
GO:0006767	water-soluble vitamin metabolic process	biological_process	metabolic process	5	0.5	0.298292	0.702448
GO:0006777	Mo-molybdopterin cofactor biosynthetic process	biological_process	cellular process	2	0.666667	0.312032	0.702448
GO:0006919	activation of cysteine-type endopeptidase activity involved in apoptotic process	biological_process	biological regulation	2	0.666667	0.312032	0.702448
GO:0007224	smoothened signaling pathway	biological_process	biological regulation	5	0.5	0.298292	0.702448
GO:0007265	Ras protein signal transduction	biological_process	biological regulation	7	0.466667	0.305628	0.702448
GO:0007626	locomotory behavior	biological_process	behavior	2	0.666667	0.312032	0.702448
GO:0008217	regulation of blood pressure	biological_process	biological regulation	2	0.666667	0.312032	0.702448
GO:0008299	isoprenoid biosynthetic process	biological_process	cellular process	5	0.5	0.298292	0.702448
GO:0008361	regulation of cell size	biological_process	biological regulation	2	0.666667	0.312032	0.702448
GO:0008643	carbohydrate transport	biological_process	localization	15	0.428571	0.298024	0.702448
GO:0009081	branched-chain amino acid metabolic process	biological_process	cellular process	2	0.666667	0.312032	0.702448
GO:0009133	nucleoside diphosphate biosynthetic process	biological_process	cellular process	2	0.666667	0.312032	0.702448
GO:0009162	deoxyribonucleoside monophosphate metabolic process	biological_process	cellular process	2	0.666667	0.312032	0.702448
GO:0009219	pyrimidine deoxyribonucleotide metabolic process	biological_process	cellular process	2	0.666667	0.312032	0.702448
GO:0009725	response to hormone	biological_process	response to stimulus	7	0.466667	0.305628	0.702448
GO:0009890	negative regulation of biosynthetic process	biological_process	biological regulation	21	0.42	0.285273	0.702448
GO:0009894	regulation of catabolic process	biological_process	biological regulation	11	0.44	0.304818	0.702448
GO:0009895	negative regulation of catabolic process	biological_process	biological regulation	2	0.666667	0.312032	0.702448
GO:0010629	negative regulation of gene expression	biological_process	biological regulation	42	0.4	0.30698	0.702448
GO:0010824	regulation of centrosome duplication	biological_process	biological regulation	2	0.666667	0.312032	0.702448
GO:0010965	regulation of mitotic sister chromatid separation	biological_process	biological regulation	5	0.5	0.298292	0.702448
GO:0010972	negative regulation of G2/M transition of mitotic cell cycle	biological_process	biological regulation	2	0.666667	0.312032	0.702448
GO:0014033	neural crest cell differentiation	biological_process	cellular process	2	0.666667	0.312032	0.702448
GO:0014706	striated muscle tissue development	biological_process	developmental process	2	0.666667	0.312032	0.702448
GO:0016229	steroid dehydrogenase activity	molecular_function	catalytic activity	5	0.454545	0.307921	0.702448
GO:0016282	eukaryotic 43S preinitiation complex	cellular_component	protein-containing complex	5	0.5	0.311146	0.702448
GO:0016782	transferase activity, transferring sulfur-containing groups	molecular_function	catalytic activity	49	0.365672	0.299907	0.702448
GO:0017015	regulation of transforming growth factor beta receptor signaling pathway	biological_process	biological regulation	2	0.666667	0.312032	0.702448
GO:0017144	drug metabolic process	biological_process	cellular process	2	0.666667	0.312032	0.702448
GO:0019239	deaminase activity	molecular_function	catalytic activity	11	0.407407	0.293947	0.702448
GO:0019371	cyclooxygenase pathway	biological_process	cellular process	2	0.666667	0.312032	0.702448
GO:0019520	aldonic acid metabolic process	biological_process	cellular process	2	0.666667	0.312032	0.702448
GO:0019521	D-gluconate metabolic process	biological_process	cellular process	2	0.666667	0.312032	0.702448
GO:0019556	histidine catabolic process to glutamate and formamide	biological_process	cellular process	2	0.666667	0.312032	0.702448
GO:0019626	short-chain fatty acid catabolic process	biological_process	cellular process	2	0.666667	0.312032	0.702448
GO:0019720	Mo-molybdopterin cofactor metabolic process	biological_process	cellular process	2	0.666667	0.312032	0.702448
GO:0019867	outer membrane	cellular_component	cellular anatomical entity	12	0.444444	0.297126	0.702448
GO:0022624	proteasome accessory complex	cellular_component	protein-containing complex	5	0.5	0.311146	0.702448
GO:0022843	voltage-gated cation channel activity	molecular_function	transporter activity	28	0.378378	0.284775	0.702448
GO:0030071	regulation of mitotic metaphase/anaphase transition	biological_process	biological regulation	5	0.5	0.298292	0.702448
GO:0030163	protein catabolic process	biological_process	metabolic process	51	0.398438	0.294725	0.702448
GO:0031056	regulation of histone modification	biological_process	biological regulation	2	0.666667	0.312032	0.702448
GO:0031090	organelle membrane	cellular_component	cellular anatomical entity	186	0.390756	0.283031	0.702448
GO:0031297	replication fork processing	biological_process	cellular process	2	0.666667	0.312032	0.702448
GO:0031330	negative regulation of cellular catabolic process	biological_process	biological regulation	2	0.666667	0.312032	0.702448
GO:0031970	organelle envelope lumen	cellular_component	intracellular	5	0.5	0.311146	0.702448
GO:0032206	positive regulation of telomere maintenance	biological_process	biological regulation	2	0.666667	0.312032	0.702448
GO:0032212	positive regulation of telomere maintenance via telomerase	biological_process	biological regulation	2	0.666667	0.312032	0.702448
GO:0032388	positive regulation of intracellular transport	biological_process	biological regulation	2	0.666667	0.312032	0.702448
GO:0032446	protein modification by small protein conjugation	biological_process	cellular process	24	0.413793	0.296617	0.702448
GO:0032872	regulation of stress-activated MAPK cascade	biological_process	biological regulation	2	0.666667	0.312032	0.702448
GO:0033045	regulation of sister chromatid segregation	biological_process	biological regulation	5	0.5	0.298292	0.702448
GO:0033047	regulation of mitotic sister chromatid segregation	biological_process	biological regulation	5	0.5	0.298292	0.702448
GO:0033157	regulation of intracellular protein transport	biological_process	biological regulation	2	0.666667	0.312032	0.702448
GO:0033290	eukaryotic 48S preinitiation complex	cellular_component	protein-containing complex	5	0.5	0.311146	0.702448
GO:0033554	cellular response to stress	biological_process	cellular process	90	0.38961	0.308265	0.702448
GO:0033674	positive regulation of kinase activity	biological_process	biological regulation	5	0.5	0.298292	0.702448
GO:0034097	response to cytokine	biological_process	response to stimulus	7	0.466667	0.305628	0.702448
GO:0034404	nucleobase-containing small molecule biosynthetic process	biological_process	cellular process	9	0.45	0.306567	0.702448
GO:0034654	nucleobase-containing compound biosynthetic process	biological_process	cellular process	98	0.388889	0.306662	0.702448
GO:0036459	thiol-dependent ubiquitinyl hydrolase activity	molecular_function	catalytic activity	19	0.387755	0.289835	0.702448
GO:0038166	angiotensin-activated signaling pathway	biological_process	biological regulation	2	0.666667	0.312032	0.702448
GO:0042177	negative regulation of protein catabolic process	biological_process	biological regulation	2	0.666667	0.312032	0.702448
GO:0042732	D-xylose metabolic process	biological_process	metabolic process	2	0.666667	0.312032	0.702448
GO:0042737	drug catabolic process	biological_process	cellular process	2	0.666667	0.312032	0.702448
GO:0042738	exogenous drug catabolic process	biological_process	cellular process	2	0.666667	0.312032	0.702448
GO:0043101	purine-containing compound salvage	biological_process	cellular process	2	0.666667	0.312032	0.702448
GO:0043370	regulation of CD4-positive, alpha-beta T cell differentiation	biological_process	biological regulation	2	0.666667	0.312032	0.702448
GO:0043371	negative regulation of CD4-positive, alpha-beta T cell differentiation	biological_process	biological regulation	2	0.666667	0.312032	0.702448
GO:0043487	regulation of RNA stability	biological_process	biological regulation	2	0.666667	0.312032	0.702448
GO:0043488	regulation of mRNA stability	biological_process	biological regulation	2	0.666667	0.312032	0.702448
GO:0043545	molybdopterin cofactor metabolic process	biological_process	cellular process	2	0.666667	0.312032	0.702448
GO:0043606	formamide metabolic process	biological_process	cellular process	2	0.666667	0.312032	0.702448
GO:0043627	response to estrogen	biological_process	response to stimulus	2	0.666667	0.312032	0.702448
GO:0043967	histone H4 acetylation	biological_process	cellular process	2	0.666667	0.312032	0.702448
GO:0045071	negative regulation of viral genome replication	biological_process	biological regulation	2	0.666667	0.312032	0.702448
GO:0045580	regulation of T cell differentiation	biological_process	biological regulation	2	0.666667	0.312032	0.702448
GO:0045581	negative regulation of T cell differentiation	biological_process	biological regulation	2	0.666667	0.312032	0.702448
GO:0045619	regulation of lymphocyte differentiation	biological_process	biological regulation	2	0.666667	0.312032	0.702448
GO:0045620	negative regulation of lymphocyte differentiation	biological_process	biological regulation	2	0.666667	0.312032	0.702448
GO:0045622	regulation of T-helper cell differentiation	biological_process	biological regulation	2	0.666667	0.312032	0.702448
GO:0045623	negative regulation of T-helper cell differentiation	biological_process	biological regulation	2	0.666667	0.312032	0.702448
GO:0045628	regulation of T-helper 2 cell differentiation	biological_process	biological regulation	2	0.666667	0.312032	0.702448
GO:0045629	negative regulation of T-helper 2 cell differentiation	biological_process	biological regulation	2	0.666667	0.312032	0.702448
GO:0045995	regulation of embryonic development	biological_process	biological regulation	2	0.666667	0.312032	0.702448
GO:0046058	cAMP metabolic process	biological_process	cellular process	2	0.666667	0.312032	0.702448
GO:0046457	prostanoid biosynthetic process	biological_process	cellular process	2	0.666667	0.312032	0.702448
GO:0046477	glycosylceramide catabolic process	biological_process	cellular process	2	0.666667	0.312032	0.702448
GO:0046500	S-adenosylmethionine metabolic process	biological_process	cellular process	2	0.666667	0.312032	0.702448
GO:0046605	regulation of centrosome cycle	biological_process	biological regulation	2	0.666667	0.312032	0.702448
GO:0046634	regulation of alpha-beta T cell activation	biological_process	biological regulation	2	0.666667	0.312032	0.702448
GO:0046636	negative regulation of alpha-beta T cell activation	biological_process	biological regulation	2	0.666667	0.312032	0.702448
GO:0046637	regulation of alpha-beta T cell differentiation	biological_process	biological regulation	2	0.666667	0.312032	0.702448
GO:0046639	negative regulation of alpha-beta T cell differentiation	biological_process	biological regulation	2	0.666667	0.312032	0.702448
GO:0048513	animal organ development	biological_process	multicellular organismal process	27	0.409091	0.305846	0.702448
GO:0048525	negative regulation of viral process	biological_process	biological regulation	2	0.666667	0.312032	0.702448
GO:0048701	embryonic cranial skeleton morphogenesis	biological_process	multicellular organismal process	2	0.666667	0.312032	0.702448
GO:0048703	embryonic viscerocranium morphogenesis	biological_process	multicellular organismal process	2	0.666667	0.312032	0.702448
GO:0048878	chemical homeostasis	biological_process	biological regulation	23	0.418182	0.280886	0.702448
GO:0050709	negative regulation of protein secretion	biological_process	biological regulation	2	0.666667	0.312032	0.702448
GO:0050768	negative regulation of neurogenesis	biological_process	biological regulation	2	0.666667	0.312032	0.702448
GO:0050776	regulation of immune response	biological_process	biological regulation	9	0.45	0.306567	0.702448
GO:0050866	negative regulation of cell activation	biological_process	biological regulation	2	0.666667	0.312032	0.702448
GO:0050868	negative regulation of T cell activation	biological_process	biological regulation	2	0.666667	0.312032	0.702448
GO:0050900	leukocyte migration	biological_process	cellular process	2	0.666667	0.312032	0.702448
GO:0051030	snRNA transport	biological_process	localization	2	0.666667	0.312032	0.702448
GO:0051043	regulation of membrane protein ectodomain proteolysis	biological_process	biological regulation	2	0.666667	0.312032	0.702448
GO:0051045	negative regulation of membrane protein ectodomain proteolysis	biological_process	biological regulation	2	0.666667	0.312032	0.702448
GO:0051048	negative regulation of secretion	biological_process	biological regulation	2	0.666667	0.312032	0.702448
GO:0051084	'de novo' posttranslational protein folding	biological_process	cellular process	2	0.666667	0.312032	0.702448
GO:0051125	regulation of actin nucleation	biological_process	biological regulation	2	0.666667	0.312032	0.702448
GO:0051189	prosthetic group metabolic process	biological_process	cellular process	2	0.666667	0.312032	0.702448
GO:0051224	negative regulation of protein transport	biological_process	biological regulation	2	0.666667	0.312032	0.702448
GO:0051250	negative regulation of lymphocyte activation	biological_process	biological regulation	2	0.666667	0.312032	0.702448
GO:0051960	regulation of nervous system development	biological_process	biological regulation	7	0.466667	0.305628	0.702448
GO:0051961	negative regulation of nervous system development	biological_process	biological regulation	2	0.666667	0.312032	0.702448
GO:0051983	regulation of chromosome segregation	biological_process	biological regulation	5	0.5	0.298292	0.702448
GO:0052652	cyclic purine nucleotide metabolic process	biological_process	cellular process	2	0.666667	0.312032	0.702448
GO:0052803	imidazole-containing compound metabolic process	biological_process	cellular process	2	0.666667	0.312032	0.702448
GO:0052805	imidazole-containing compound catabolic process	biological_process	cellular process	2	0.666667	0.312032	0.702448
GO:0055001	muscle cell development	biological_process	cellular process	2	0.666667	0.312032	0.702448
GO:0055002	striated muscle cell development	biological_process	cellular process	2	0.666667	0.312032	0.702448
GO:0060173	limb development	biological_process	multicellular organismal process	2	0.666667	0.312032	0.702448
GO:0060294	cilium movement involved in cell motility	biological_process	cellular process	2	0.666667	0.312032	0.702448
GO:0061013	regulation of mRNA catabolic process	biological_process	biological regulation	2	0.666667	0.312032	0.702448
GO:0061061	muscle structure development	biological_process	developmental process	5	0.5	0.298292	0.702448
GO:0070461	SAGA-type complex	cellular_component	protein-containing complex	5	0.5	0.311146	0.702448
GO:0070993	translation preinitiation complex	cellular_component	protein-containing complex	5	0.5	0.311146	0.702448
GO:0071310	cellular response to organic substance	biological_process	cellular process	19	0.422222	0.28964	0.702448
GO:0090316	positive regulation of intracellular protein transport	biological_process	biological regulation	2	0.666667	0.312032	0.702448
GO:0097014	ciliary plasm	cellular_component	intracellular	5	0.5	0.311146	0.702448
GO:0110154	RNA decapping	biological_process	cellular process	2	0.666667	0.312032	0.702448
GO:0110156	methylguanosine-cap decapping	biological_process	cellular process	2	0.666667	0.312032	0.702448
GO:0140014	mitotic nuclear division	biological_process	cellular process	7	0.466667	0.305628	0.702448
GO:1902099	regulation of metaphase/anaphase transition of cell cycle	biological_process	biological regulation	5	0.5	0.298292	0.702448
GO:1902106	negative regulation of leukocyte differentiation	biological_process	biological regulation	2	0.666667	0.312032	0.702448
GO:1902305	regulation of sodium ion transmembrane transport	biological_process	biological regulation	2	0.666667	0.312032	0.702448
GO:1902653	secondary alcohol biosynthetic process	biological_process	metabolic process	2	0.666667	0.312032	0.702448
GO:1902750	negative regulation of cell cycle G2/M phase transition	biological_process	biological regulation	2	0.666667	0.312032	0.702448
GO:1903037	regulation of leukocyte cell-cell adhesion	biological_process	biological regulation	2	0.666667	0.312032	0.702448
GO:1903038	negative regulation of leukocyte cell-cell adhesion	biological_process	biological regulation	2	0.666667	0.312032	0.702448
GO:1903531	negative regulation of secretion by cell	biological_process	biological regulation	2	0.666667	0.312032	0.702448
GO:1903844	regulation of cellular response to transforming growth factor beta stimulus	biological_process	biological regulation	2	0.666667	0.312032	0.702448
GO:1903901	negative regulation of viral life cycle	biological_process	biological regulation	2	0.666667	0.312032	0.702448
GO:1904358	positive regulation of telomere maintenance via telomere lengthening	biological_process	biological regulation	2	0.666667	0.312032	0.702448
GO:1904385	cellular response to angiotensin	biological_process	cellular process	2	0.666667	0.312032	0.702448
GO:1904888	cranial skeletal system development	biological_process	developmental process	2	0.666667	0.312032	0.702448
GO:1904950	negative regulation of establishment of protein localization	biological_process	biological regulation	2	0.666667	0.312032	0.702448
GO:1905818	regulation of chromosome separation	biological_process	biological regulation	5	0.5	0.298292	0.702448
GO:1990776	response to angiotensin	biological_process	response to stimulus	2	0.666667	0.312032	0.702448
GO:2000312	regulation of kainate selective glutamate receptor activity	biological_process	biological regulation	2	0.666667	0.312032	0.702448
GO:2000514	regulation of CD4-positive, alpha-beta T cell activation	biological_process	biological regulation	2	0.666667	0.312032	0.702448
GO:2000515	negative regulation of CD4-positive, alpha-beta T cell activation	biological_process	biological regulation	2	0.666667	0.312032	0.702448
GO:2000573	positive regulation of DNA biosynthetic process	biological_process	biological regulation	2	0.666667	0.312032	0.702448
GO:2000649	regulation of sodium ion transmembrane transporter activity	biological_process	biological regulation	2	0.666667	0.312032	0.702448
GO:0007015	actin filament organization	biological_process	cellular process	18	0.418605	0.313136	0.703805
GO:0009967	positive regulation of signal transduction	biological_process	biological regulation	18	0.418605	0.313136	0.703805
GO:0046700	heterocycle catabolic process	biological_process	cellular process	40	0.4	0.312921	0.703805
GO:0031324	negative regulation of cellular metabolic process	biological_process	biological regulation	30	0.405405	0.313515	0.704279
GO:0005244	voltage-gated ion channel activity	molecular_function	transporter activity	29	0.371795	0.319782	0.708906
GO:0005583	fibrillar collagen trimer	cellular_component	protein-containing complex	2	0.666667	0.319631	0.708906
GO:0005685	U1 snRNP	cellular_component	protein-containing complex	2	0.666667	0.319631	0.708906
GO:0005849	mRNA cleavage factor complex	cellular_component	protein-containing complex	2	0.666667	0.319631	0.708906
GO:0008622	epsilon DNA polymerase complex	cellular_component	protein-containing complex	2	0.666667	0.319631	0.708906
GO:0016814	hydrolase activity, acting on carbon-nitrogen (but not peptide) bonds, in cyclic amidines	molecular_function	catalytic activity	9	0.409091	0.319601	0.708906
GO:0022832	voltage-gated channel activity	molecular_function	transporter activity	29	0.371795	0.319782	0.708906
GO:0031082	BLOC complex	cellular_component	protein-containing complex	2	0.666667	0.319631	0.708906
GO:0031083	BLOC-1 complex	cellular_component	protein-containing complex	2	0.666667	0.319631	0.708906
GO:0031262	Ndc80 complex	cellular_component	protein-containing complex	2	0.666667	0.319631	0.708906
GO:0031515	tRNA (m1A) methyltransferase complex	cellular_component	protein-containing complex	2	0.666667	0.319631	0.708906
GO:0031617	NMS complex	cellular_component	protein-containing complex	2	0.666667	0.319631	0.708906
GO:0032797	SMN complex	cellular_component	protein-containing complex	2	0.666667	0.319631	0.708906
GO:0033179	proton-transporting V-type ATPase, V0 domain	cellular_component	protein-containing complex	2	0.666667	0.319631	0.708906
GO:0042151	nematocyst	cellular_component	intracellular	2	0.666667	0.319631	0.708906
GO:0042721	TIM22 mitochondrial import inner membrane insertion complex	cellular_component	protein-containing complex	2	0.666667	0.319631	0.708906
GO:0043527	tRNA methyltransferase complex	cellular_component	protein-containing complex	2	0.666667	0.319631	0.708906
GO:0044613	nuclear pore central transport channel	cellular_component	protein-containing complex	2	0.666667	0.319631	0.708906
GO:0045239	tricarboxylic acid cycle enzyme complex	cellular_component	protein-containing complex	2	0.666667	0.319631	0.708906
GO:0061617	MICOS complex	cellular_component	protein-containing complex	2	0.666667	0.319631	0.708906
GO:0071011	precatalytic spliceosome	cellular_component	protein-containing complex	2	0.666667	0.319631	0.708906
GO:0071013	catalytic step 2 spliceosome	cellular_component	protein-containing complex	2	0.666667	0.319631	0.708906
GO:0072546	ER membrane protein complex	cellular_component	protein-containing complex	2	0.666667	0.319631	0.708906
GO:0098643	banded collagen fibril	cellular_component	cellular anatomical entity	2	0.666667	0.319631	0.708906
GO:0098644	complex of collagen trimers	cellular_component	cellular anatomical entity	2	0.666667	0.319631	0.708906
GO:0030133	transport vesicle	cellular_component	intracellular	7	0.466667	0.321413	0.712148
GO:0006302	double-strand break repair	biological_process	cellular process	14	0.424242	0.324723	0.718436
GO:0046434	organophosphate catabolic process	biological_process	cellular process	14	0.424242	0.324723	0.718436
GO:0098802	plasma membrane signaling receptor complex	cellular_component	protein-containing complex	9	0.45	0.324763	0.718436
GO:0005198	structural molecule activity	molecular_function	structural molecule activity	89	0.356	0.326893	0.722769
GO:0018995	host cellular component	cellular_component	cellular anatomical entity	62	0.397436	0.328282	0.725078
GO:0043657	host cell	cellular_component	cellular anatomical entity	62	0.397436	0.328282	0.725078
GO:0042995	cell projection	cellular_component	cellular anatomical entity	38	0.404255	0.329473	0.727328
GO:0098813	nuclear chromosome segregation	biological_process	cellular process	12	0.428571	0.330524	0.729265
GO:0001671	ATPase activator activity	molecular_function	molecular function regulator	3	0.5	0.334485	0.731491
GO:0004535	poly(A)-specific ribonuclease activity	molecular_function	catalytic activity	3	0.5	0.334485	0.731491
GO:0004826	phenylalanine-tRNA ligase activity	molecular_function	catalytic activity	3	0.5	0.334485	0.731491
GO:0004965	G protein-coupled GABA receptor activity	molecular_function	molecular transducer activity	3	0.5	0.334485	0.731491
GO:0005088	Ras guanyl-nucleotide exchange factor activity	molecular_function	molecular function regulator	3	0.5	0.334485	0.731491
GO:0006281	DNA repair	biological_process	cellular process	77	0.388889	0.332996	0.731491
GO:0008318	protein prenyltransferase activity	molecular_function	catalytic activity	3	0.5	0.334485	0.731491
GO:0008409	5'-3' exonuclease activity	molecular_function	catalytic activity	3	0.5	0.334485	0.731491
GO:0015297	antiporter activity	molecular_function	transporter activity	6	0.428571	0.332059	0.731491
GO:0016175	superoxide-generating NADPH oxidase activity	molecular_function	catalytic activity	3	0.5	0.334485	0.731491
GO:0030552	cAMP binding	molecular_function	binding	3	0.5	0.334485	0.731491
GO:0031625	ubiquitin protein ligase binding	molecular_function	binding	10	0.4	0.33318	0.731491
GO:0036374	glutathione hydrolase activity	molecular_function	catalytic activity	3	0.5	0.334485	0.731491
GO:0042287	MHC protein binding	molecular_function	binding	3	0.5	0.334485	0.731491
GO:0043130	ubiquitin binding	molecular_function	binding	3	0.5	0.334485	0.731491
GO:0044389	ubiquitin-like protein ligase binding	molecular_function	binding	10	0.4	0.33318	0.731491
GO:0047429	nucleoside-triphosphate diphosphatase activity	molecular_function	catalytic activity	3	0.5	0.334485	0.731491
GO:0009199	ribonucleoside triphosphate metabolic process	biological_process	cellular process	10	0.434783	0.336099	0.734638
GO:0000027	ribosomal large subunit assembly	biological_process	cellular process	4	0.5	0.34161	0.739014
GO:0000245	spliceosomal complex assembly	biological_process	cellular process	4	0.5	0.34161	0.739014
GO:0000288	nuclear-transcribed mRNA catabolic process, deadenylation-dependent decay	biological_process	biological regulation	4	0.5	0.34161	0.739014
GO:0000726	non-recombinational repair	biological_process	cellular process	4	0.5	0.34161	0.739014
GO:0002252	immune effector process	biological_process	immune system process	8	0.444444	0.341	0.739014
GO:0006541	glutamine metabolic process	biological_process	cellular process	8	0.444444	0.341	0.739014
GO:0006778	porphyrin-containing compound metabolic process	biological_process	cellular process	4	0.5	0.34161	0.739014
GO:0006779	porphyrin-containing compound biosynthetic process	biological_process	cellular process	4	0.5	0.34161	0.739014
GO:0006813	potassium ion transport	biological_process	localization	4	0.5	0.34161	0.739014
GO:0009084	glutamine family amino acid biosynthetic process	biological_process	cellular process	4	0.5	0.34161	0.739014
GO:0009225	nucleotide-sugar metabolic process	biological_process	cellular process	4	0.5	0.34161	0.739014
GO:0016197	endosomal transport	biological_process	cellular process	8	0.444444	0.341	0.739014
GO:0044743	protein transmembrane import into intracellular organelle	biological_process	cellular process	4	0.5	0.34161	0.739014
GO:0045765	regulation of angiogenesis	biological_process	biological regulation	8	0.444444	0.341	0.739014
GO:0048562	embryonic organ morphogenesis	biological_process	multicellular organismal process	4	0.5	0.34161	0.739014
GO:0055076	transition metal ion homeostasis	biological_process	biological regulation	8	0.444444	0.341	0.739014
GO:0090305	nucleic acid phosphodiester bond hydrolysis	biological_process	cellular process	8	0.444444	0.341	0.739014
GO:1901342	regulation of vasculature development	biological_process	biological regulation	8	0.444444	0.341	0.739014
GO:1902115	regulation of organelle assembly	biological_process	biological regulation	4	0.5	0.34161	0.739014
GO:1902850	microtubule cytoskeleton organization involved in mitosis	biological_process	cellular process	4	0.5	0.34161	0.739014
GO:0000077	DNA damage checkpoint	biological_process	biological regulation	6	0.461538	0.344082	0.740559
GO:0005783	endoplasmic reticulum	cellular_component	intracellular	32	0.405063	0.343805	0.740559
GO:0006081	cellular aldehyde metabolic process	biological_process	cellular process	6	0.461538	0.344082	0.740559
GO:0006801	superoxide metabolic process	biological_process	cellular process	6	0.461538	0.344082	0.740559
GO:0009218	pyrimidine ribonucleotide metabolic process	biological_process	cellular process	6	0.461538	0.344082	0.740559
GO:0009220	pyrimidine ribonucleotide biosynthetic process	biological_process	cellular process	6	0.461538	0.344082	0.740559
GO:0031123	RNA 3'-end processing	biological_process	cellular process	6	0.461538	0.344082	0.740559
GO:0042255	ribosome assembly	biological_process	cellular process	6	0.461538	0.344082	0.740559
GO:0050767	regulation of neurogenesis	biological_process	biological regulation	6	0.461538	0.344082	0.740559
GO:0098794	postsynapse	cellular_component	cellular anatomical entity	32	0.405063	0.343805	0.740559
GO:0060589	nucleoside-triphosphatase regulator activity	molecular_function	molecular function regulator	16	0.380952	0.344415	0.740896
GO:0009628	response to abiotic stimulus	biological_process	response to stimulus	15	0.416667	0.346028	0.743987
GO:0016301	kinase activity	molecular_function	catalytic activity	296	0.347418	0.350629	0.752726
GO:0016840	carbon-nitrogen lyase activity	molecular_function	catalytic activity	7	0.411765	0.350542	0.752726
GO:0043021	ribonucleoprotein complex binding	molecular_function	binding	7	0.411765	0.350542	0.752726
GO:0031461	cullin-RING ubiquitin ligase complex	cellular_component	protein-containing complex	12	0.428571	0.352633	0.756643
GO:0005669	transcription factor TFIID complex	cellular_component	protein-containing complex	4	0.5	0.353791	0.757969
GO:0005814	centriole	cellular_component	intracellular	4	0.5	0.353791	0.757969
GO:0030141	secretory granule	cellular_component	intracellular	4	0.5	0.353791	0.757969
GO:0019438	aromatic compound biosynthetic process	biological_process	cellular process	120	0.383387	0.354243	0.758553
GO:0010647	positive regulation of cell communication	biological_process	biological regulation	18	0.409091	0.35698	0.763636
GO:0023056	positive regulation of signaling	biological_process	biological regulation	18	0.409091	0.35698	0.763636
GO:0003777	microtubule motor activity	molecular_function	catalytic activity	31	0.364706	0.358946	0.767111
GO:0099023	vesicle tethering complex	cellular_component	protein-containing complex	8	0.444444	0.358968	0.767111
GO:0009653	anatomical structure morphogenesis	biological_process	developmental process	31	0.397436	0.359546	0.767566
GO:0009986	cell surface	cellular_component	cellular anatomical entity	6	0.461538	0.359468	0.767566
GO:0004672	protein kinase activity	molecular_function	catalytic activity	167	0.349372	0.361031	0.770346
GO:0046983	protein dimerization activity	molecular_function	binding	72	0.35468	0.362681	0.77331
GO:1901361	organic cyclic compound catabolic process	biological_process	metabolic process	42	0.392523	0.362787	0.77331
GO:0004620	phospholipase activity	molecular_function	catalytic activity	32	0.363636	0.363122	0.773631
GO:0034728	nucleosome organization	biological_process	cellular process	34	0.395349	0.363785	0.774653
GO:0033643	host cell part	cellular_component	cellular anatomical entity	61	0.393548	0.365925	0.776461
GO:0033646	host intracellular part	cellular_component	cellular anatomical entity	61	0.393548	0.365925	0.776461
GO:0033647	host intracellular organelle	cellular_component	cellular anatomical entity	61	0.393548	0.365925	0.776461
GO:0033648	host intracellular membrane-bounded organelle	cellular_component	cellular anatomical entity	61	0.393548	0.365925	0.776461
GO:0042025	host cell nucleus	cellular_component	cellular anatomical entity	61	0.393548	0.365925	0.776461
GO:0043656	host intracellular region	cellular_component	cellular anatomical entity	61	0.393548	0.365925	0.776461
GO:0044087	regulation of cellular component biogenesis	biological_process	biological regulation	16	0.410256	0.365879	0.776461
GO:0003854	3-beta-hydroxy-delta5-steroid dehydrogenase activity	molecular_function	catalytic activity	4	0.444444	0.368196	0.778145
GO:0008374	O-acyltransferase activity	molecular_function	catalytic activity	4	0.444444	0.368196	0.778145
GO:0010485	H4 histone acetyltransferase activity	molecular_function	catalytic activity	4	0.444444	0.368196	0.778145
GO:0016805	dipeptidase activity	molecular_function	catalytic activity	4	0.444444	0.368196	0.778145
GO:0016857	racemase and epimerase activity, acting on carbohydrates and derivatives	molecular_function	catalytic activity	4	0.444444	0.368196	0.778145
GO:0033764	steroid dehydrogenase activity, acting on the CH-OH group of donors, NAD or NADP as acceptor	molecular_function	catalytic activity	4	0.444444	0.368196	0.778145
GO:0042393	histone binding	molecular_function	binding	4	0.444444	0.368196	0.778145
GO:1901981	phosphatidylinositol phosphate binding	molecular_function	binding	4	0.444444	0.368196	0.778145
GO:0005543	phospholipid binding	molecular_function	binding	20	0.37037	0.37135	0.783631
GO:0051656	establishment of organelle localization	biological_process	cellular process	9	0.428571	0.371272	0.783631
GO:0072525	pyridine-containing compound biosynthetic process	biological_process	cellular process	9	0.428571	0.371272	0.783631
GO:0048699	generation of neurons	biological_process	cellular process	19	0.404255	0.374428	0.78973
GO:0051130	positive regulation of cellular component organization	biological_process	biological regulation	14	0.411765	0.375499	0.791592
GO:0016417	S-acyltransferase activity	molecular_function	catalytic activity	9	0.391304	0.377667	0.795764
[truncated: 2,213 more rows]

## Sheet: D-veliger vs veliconcha
GO Term ID	GO Term	Level 1	Level 2	Term Candidate Gene Num	Rich Ratio	P value	Q value
GO:0005840	ribosome	cellular_component	intracellular	124	0.849315	4.02533e-41	1.62502e-37
GO:0003735	structural constituent of ribosome	molecular_function	structural molecule activity	104	0.845528	3.63744e-37	7.34218e-34
GO:0005622	intracellular	cellular_component	intracellular	1207	0.406808	1.03512e-35	1.39293e-32
GO:0006412	translation	biological_process	cellular process	130	0.726257	7.81016e-29	7.8824e-26
GO:0005198	structural molecule activity	molecular_function	structural molecule activity	157	0.628	3.20076e-28	2.58429e-25
GO:0043043	peptide biosynthetic process	biological_process	cellular process	133	0.71123	5.49886e-28	3.69981e-25
GO:0043604	amide biosynthetic process	biological_process	cellular process	138	0.69697	1.46602e-27	8.45473e-25
GO:0006518	peptide metabolic process	biological_process	cellular process	140	0.679612	3.41711e-26	1.72436e-23
GO:0043226	organelle	cellular_component	cellular anatomical entity	1062	0.3982	7.8705e-26	3.53036e-23
GO:0043603	cellular amide metabolic process	biological_process	cellular process	162	0.640316	9.99906e-26	4.03662e-23
GO:0043229	intracellular organelle	cellular_component	intracellular	1026	0.399533	2.28721e-25	8.39408e-23
GO:0003824	catalytic activity	molecular_function	catalytic activity	2247	0.335223	1.39481e-23	4.69237e-21
GO:0016491	oxidoreductase activity	molecular_function	catalytic activity	420	0.431211	3.83643e-21	1.19136e-18
GO:0043228	non-membrane-bounded organelle	cellular_component	cellular anatomical entity	374	0.460591	1.90284e-19	5.12118e-17
GO:0043232	intracellular non-membrane-bounded organelle	cellular_component	intracellular	374	0.460591	1.90284e-19	5.12118e-17
GO:0005739	mitochondrion	cellular_component	intracellular	148	0.587302	2.40994e-19	6.08059e-17
GO:0000166	nucleotide binding	molecular_function	binding	710	0.377861	4.27313e-17	9.07929e-15
GO:0005743	mitochondrial inner membrane	cellular_component	intracellular	54	0.818182	4.26941e-17	9.07929e-15
GO:1901265	nucleoside phosphate binding	molecular_function	binding	710	0.377861	4.27313e-17	9.07929e-15
GO:0036094	small molecule binding	molecular_function	binding	762	0.373713	5.08412e-17	1.02623e-14
GO:0019866	organelle inner membrane	cellular_component	intracellular	55	0.808824	5.88835e-17	1.13196e-14
GO:0097367	carbohydrate derivative binding	molecular_function	binding	701	0.375871	2.90995e-16	5.33975e-14
GO:0043168	anion binding	molecular_function	binding	733	0.371515	1.16751e-15	2.04924e-13
GO:0005737	cytoplasm	cellular_component	intracellular	553	0.411458	1.47479e-15	2.48073e-13
GO:0032553	ribonucleotide binding	molecular_function	binding	626	0.377108	7.8077e-15	1.23162e-12
GO:0032555	purine ribonucleotide binding	molecular_function	binding	623	0.377347	7.93217e-15	1.23162e-12
GO:0035639	purine ribonucleoside triphosphate binding	molecular_function	binding	615	0.377996	8.25427e-15	1.23417e-12
GO:0017076	purine nucleotide binding	molecular_function	binding	623	0.376663	1.21178e-14	1.74713e-12
GO:0005740	mitochondrial envelope	cellular_component	intracellular	74	0.666667	2.62334e-14	3.65187e-12
GO:0031966	mitochondrial membrane	cellular_component	intracellular	69	0.683168	3.04099e-14	4.09216e-12
GO:0031967	organelle envelope	cellular_component	intracellular	87	0.617021	1.30758e-13	1.6496e-11
GO:0031975	envelope	cellular_component	cellular anatomical entity	87	0.617021	1.30758e-13	1.6496e-11
GO:0098798	mitochondrial protein complex	cellular_component	protein-containing complex	38	0.844444	2.94723e-13	3.60544e-11
GO:0044391	ribosomal subunit	cellular_component	protein-containing complex	36	0.857143	5.00179e-13	5.93889e-11
GO:1901564	organonitrogen compound metabolic process	biological_process	metabolic process	476	0.415721	8.80361e-13	1.01543e-10
GO:0044271	cellular nitrogen compound biosynthetic process	biological_process	cellular process	228	0.473029	1.47673e-12	1.65599e-10
GO:0032991	protein-containing complex	cellular_component	protein-containing complex	498	0.404549	1.63126e-12	1.77984e-10
GO:0098800	inner mitochondrial membrane protein complex	cellular_component	protein-containing complex	28	0.933333	1.89723e-12	2.01556e-10
GO:1901566	organonitrogen compound biosynthetic process	biological_process	metabolic process	257	0.457295	5.28724e-12	5.47297e-10
GO:0003924	GTPase activity	molecular_function	catalytic activity	114	0.508929	9.4466e-12	9.53398e-10
GO:0010467	gene expression	biological_process	metabolic process	275	0.446429	2.4405e-11	2.403e-09
GO:0016817	hydrolase activity, acting on acid anhydrides	molecular_function	catalytic activity	282	0.40634	7.01113e-11	6.73904e-09
GO:0016462	pyrophosphatase activity	molecular_function	catalytic activity	280	0.406386	8.10092e-11	7.57952e-09
GO:0016818	hydrolase activity, acting on acid anhydrides, in phosphorus-containing anhydrides	molecular_function	catalytic activity	281	0.406069	8.26106e-11	7.57952e-09
GO:0009058	biosynthetic process	biological_process	metabolic process	432	0.408704	2.62451e-10	2.35448e-08
GO:0043227	membrane-bounded organelle	cellular_component	cellular anatomical entity	790	0.372466	3.04003e-10	2.66795e-08
GO:0017111	nucleoside-triphosphatase activity	molecular_function	catalytic activity	272	0.402367	5.10191e-10	4.38222e-08
GO:0043231	intracellular membrane-bounded organelle	cellular_component	intracellular	743	0.373742	6.24526e-10	5.25252e-08
GO:1901576	organic substance biosynthetic process	biological_process	metabolic process	411	0.407738	1.17897e-09	9.71325e-08
GO:0070469	respirasome	cellular_component	cellular anatomical entity	17	1	3.02119e-09	2.43931e-07
GO:0046034	ATP metabolic process	biological_process	metabolic process	29	0.805556	3.60068e-09	2.85019e-07
GO:0015934	large ribosomal subunit	cellular_component	protein-containing complex	19	0.95	4.1968e-09	3.1967e-07
GO:0044249	cellular biosynthetic process	biological_process	cellular process	388	0.407563	4.15306e-09	3.1967e-07
GO:0044281	small molecule metabolic process	biological_process	metabolic process	230	0.441459	4.37006e-09	3.26702e-07
GO:0032559	adenyl ribonucleotide binding	molecular_function	binding	474	0.364896	5.37145e-09	3.94264e-07
GO:0005524	ATP binding	molecular_function	binding	466	0.36549	5.75776e-09	4.15073e-07
GO:0030554	adenyl nucleotide binding	molecular_function	binding	474	0.364055	7.63371e-09	5.40654e-07
GO:0009056	catabolic process	biological_process	metabolic process	200	0.446429	1.68242e-08	1.17102e-06
GO:0000502	proteasome complex	cellular_component	protein-containing complex	32	0.727273	2.3903e-08	1.58191e-06
GO:1901575	organic substance catabolic process	biological_process	metabolic process	188	0.449761	2.36164e-08	1.58191e-06
GO:1905369	endopeptidase complex	cellular_component	protein-containing complex	32	0.727273	2.3903e-08	1.58191e-06
GO:0019001	guanyl nucleotide binding	molecular_function	binding	154	0.428969	2.76718e-08	1.77319e-06
GO:0032561	guanyl ribonucleotide binding	molecular_function	binding	154	0.428969	2.76718e-08	1.77319e-06
GO:0001883	purine nucleoside binding	molecular_function	binding	152	0.42577	6.08538e-08	3.72222e-06
GO:0005525	GTP binding	molecular_function	binding	152	0.42577	6.08538e-08	3.72222e-06
GO:0032550	purine ribonucleoside binding	molecular_function	binding	152	0.42577	6.08538e-08	3.72222e-06
GO:0001882	nucleoside binding	molecular_function	binding	153	0.425	6.33717e-08	3.76223e-06
GO:0032549	ribonucleoside binding	molecular_function	binding	153	0.425	6.33717e-08	3.76223e-06
GO:0098803	respiratory chain complex	cellular_component	protein-containing complex	14	1	9.67337e-08	5.65962e-06
GO:0019538	protein metabolic process	biological_process	metabolic process	312	0.408377	1.47946e-07	8.53223e-06
GO:0099080	supramolecular complex	cellular_component	cellular anatomical entity	77	0.52027	1.64779e-07	9.36921e-06
GO:0044248	cellular catabolic process	biological_process	cellular process	159	0.450425	2.68908e-07	1.50775e-05
GO:0005746	mitochondrial respirasome	cellular_component	intracellular	13	1	3.07041e-07	1.69798e-05
GO:0044267	cellular protein metabolic process	biological_process	cellular process	295	0.408587	3.23145e-07	1.76288e-05
GO:0005829	cytosol	cellular_component	intracellular	56	0.56	3.48975e-07	1.87842e-05
GO:0016651	oxidoreductase activity, acting on NAD(P)H	molecular_function	catalytic activity	24	0.705882	8.24544e-07	4.37985e-05
GO:0005839	proteasome core complex	cellular_component	protein-containing complex	12	1	9.74371e-07	5.10849e-05
GO:0022626	cytosolic ribosome	cellular_component	intracellular	14	0.933333	1.02443e-06	5.30208e-05
GO:0008238	exopeptidase activity	molecular_function	catalytic activity	39	0.573529	1.42791e-06	7.29678e-05
GO:1990904	ribonucleoprotein complex	cellular_component	protein-containing complex	69	0.511111	1.66445e-06	8.39924e-05
GO:1990204	oxidoreductase complex	cellular_component	protein-containing complex	18	0.818182	1.69281e-06	8.43688e-05
GO:0004364	glutathione transferase activity	molecular_function	catalytic activity	18	0.782609	1.76587e-06	8.69368e-05
GO:0005509	calcium ion binding	molecular_function	binding	309	0.366114	2.15651e-06	0.000104404
GO:0045333	cellular respiration	biological_process	cellular process	23	0.741935	2.17239e-06	0.000104404
GO:0006091	generation of precursor metabolites and energy	biological_process	cellular process	38	0.612903	2.62579e-06	0.000124709
GO:0005759	mitochondrial matrix	cellular_component	intracellular	24	0.705882	3.37109e-06	0.000158245
GO:0004298	threonine-type endopeptidase activity	molecular_function	catalytic activity	12	0.923077	3.94513e-06	0.000180983
GO:0055114	oxidation-reduction process	biological_process	metabolic process	51	0.554348	3.9331e-06	0.000180983
GO:0006754	ATP biosynthetic process	biological_process	cellular process	11	1	4.10067e-06	0.000181916
GO:0015985	energy coupled proton transport, down electrochemical gradient	biological_process	cellular process	11	1	4.10067e-06	0.000181916
GO:0015986	ATP synthesis coupled proton transport	biological_process	cellular process	11	1	4.10067e-06	0.000181916
GO:0009059	macromolecule biosynthetic process	biological_process	metabolic process	254	0.405751	4.48856e-06	0.000194842
GO:0034645	cellular macromolecule biosynthetic process	biological_process	cellular process	254	0.405751	4.48856e-06	0.000194842
GO:0015078	proton transmembrane transporter activity	molecular_function	transporter activity	27	0.627907	5.71125e-06	0.000242951
GO:1905368	peptidase complex	cellular_component	protein-containing complex	35	0.603448	5.71721e-06	0.000242951
GO:0030234	enzyme regulator activity	molecular_function	molecular function regulator	103	0.427386	6.45717e-06	0.000271537
GO:0045259	proton-transporting ATP synthase complex	cellular_component	protein-containing complex	10	1	9.80637e-06	0.000408127
GO:0006260	DNA replication	biological_process	cellular process	47	0.552941	1.02571e-05	0.00042253
GO:0009055	electron transfer activity	molecular_function	catalytic activity	27	0.613636	1.06435e-05	0.000434017
GO:0015935	small ribosomal subunit	cellular_component	protein-containing complex	17	0.772727	1.37051e-05	0.000553276
GO:0003723	RNA binding	molecular_function	binding	202	0.37757	1.51245e-05	0.000604532
GO:0003954	NADH dehydrogenase activity	molecular_function	catalytic activity	9	1	1.64257e-05	0.000613986
GO:0008137	NADH dehydrogenase (ubiquinone) activity	molecular_function	catalytic activity	9	1	1.64257e-05	0.000613986
GO:0016655	oxidoreductase activity, acting on NAD(P)H, quinone or similar compound as acceptor	molecular_function	catalytic activity	9	1	1.64257e-05	0.000613986
GO:0043436	oxoacid metabolic process	biological_process	cellular process	130	0.439189	1.60948e-05	0.000613986
GO:0043565	sequence-specific DNA binding	molecular_function	binding	111	0.414179	1.60172e-05	0.000613986
GO:0050136	NADH dehydrogenase (quinone) activity	molecular_function	catalytic activity	9	1	1.64257e-05	0.000613986
GO:1902494	catalytic complex	cellular_component	protein-containing complex	132	0.428571	1.61022e-05	0.000613986
GO:0006082	organic acid metabolic process	biological_process	cellular process	131	0.438127	1.72539e-05	0.000639029
GO:0022853	active ion transmembrane transporter activity	molecular_function	transporter activity	53	0.486239	1.77224e-05	0.000650412
GO:0019752	carboxylic acid metabolic process	biological_process	cellular process	129	0.438776	1.83365e-05	0.000666887
GO:0004497	monooxygenase activity	molecular_function	catalytic activity	95	0.424107	2.10411e-05	0.000751706
GO:0099513	polymeric cytoskeletal fiber	cellular_component	intracellular	55	0.509259	2.10332e-05	0.000751706
GO:0002181	cytoplasmic translation	biological_process	cellular process	13	0.866667	2.20579e-05	0.000781119
GO:0098772	molecular function regulator	molecular_function	molecular function regulator	150	0.391645	2.2347e-05	0.000784477
GO:0099081	supramolecular polymer	cellular_component	cellular anatomical entity	60	0.495868	2.57916e-05	0.00088992
GO:0099512	supramolecular fiber	cellular_component	cellular anatomical entity	60	0.495868	2.57916e-05	0.00088992
GO:0005634	nucleus	cellular_component	intracellular	486	0.364865	2.6349e-05	0.000901448
GO:0005856	cytoskeleton	cellular_component	intracellular	137	0.421538	3.01158e-05	0.00102166
GO:1902600	proton transmembrane transport	biological_process	cellular process	14	0.823529	3.21515e-05	0.00108163
GO:0006270	DNA replication initiation	biological_process	cellular process	11	0.916667	3.46279e-05	0.00115531
GO:0008237	metallopeptidase activity	molecular_function	catalytic activity	82	0.429319	4.47376e-05	0.00148037
GO:0015630	microtubule cytoskeleton	cellular_component	intracellular	83	0.456044	4.5606e-05	0.00149684
GO:0015980	energy derivation by oxidation of organic compounds	biological_process	cellular process	24	0.648649	5.02227e-05	0.00163507
GO:0051536	iron-sulfur cluster binding	molecular_function	binding	32	0.542373	5.70061e-05	0.00182646
GO:0051540	metal cluster binding	molecular_function	binding	32	0.542373	5.70061e-05	0.00182646
GO:0009057	macromolecule catabolic process	biological_process	metabolic process	101	0.446903	6.15029e-05	0.00195502
GO:0051539	4 iron, 4 sulfur cluster binding	molecular_function	binding	18	0.666667	6.76177e-05	0.0021326
GO:0003700	DNA-binding transcription factor activity	molecular_function	transcription regulator activity	120	0.397351	6.89678e-05	0.00215832
GO:0022804	active transmembrane transporter activity	molecular_function	transporter activity	83	0.423469	7.22012e-05	0.00224213
GO:0008509	anion transmembrane transporter activity	molecular_function	transporter activity	37	0.513889	7.29751e-05	0.00224886
GO:0007005	mitochondrion organization	biological_process	cellular process	35	0.564516	7.72347e-05	0.00236209
GO:0070003	threonine-type peptidase activity	molecular_function	catalytic activity	14	0.736842	8.47269e-05	0.00257175
GO:0005200	structural constituent of cytoskeleton	molecular_function	structural molecule activity	24	0.585366	9.66987e-05	0.00288476
GO:0005747	mitochondrial respiratory chain complex I	cellular_component	protein-containing complex	8	1	9.8612e-05	0.00288476
GO:0022625	cytosolic large ribosomal subunit	cellular_component	protein-containing complex	8	1	9.8612e-05	0.00288476
GO:0030964	NADH dehydrogenase complex	cellular_component	protein-containing complex	8	1	9.8612e-05	0.00288476
GO:0045271	respiratory chain complex I	cellular_component	protein-containing complex	8	1	9.8612e-05	0.00288476
GO:0005874	microtubule	cellular_component	intracellular	47	0.505376	0.000104267	0.00302825
GO:0070925	organelle assembly	biological_process	cellular process	49	0.510417	0.000109334	0.00315272
GO:0016782	transferase activity, transferring sulfur-containing groups	molecular_function	catalytic activity	60	0.447761	0.000111055	0.00317963
GO:0016765	transferase activity, transferring alkyl or aryl (other than methyl) groups	molecular_function	catalytic activity	23	0.589744	0.000115147	0.00327359
GO:0016043	cellular component organization	biological_process	cellular process	298	0.383526	0.000130185	0.00367522
GO:0016829	lyase activity	molecular_function	catalytic activity	81	0.417526	0.00015452	0.00433192
GO:0022900	electron transport chain	biological_process	cellular process	11	0.846154	0.000158579	0.00441506
GO:0008146	sulfotransferase activity	molecular_function	catalytic activity	54	0.45	0.000204422	0.00561397
GO:0015291	secondary active transmembrane transporter activity	molecular_function	transporter activity	54	0.45	0.000204422	0.00561397
GO:0070585	protein localization to mitochondrion	biological_process	cellular process	12	0.8	0.000209037	0.00566365
GO:0072655	establishment of protein localization to mitochondrion	biological_process	cellular process	12	0.8	0.000209037	0.00566365
GO:0071840	cellular component organization or biogenesis	biological_process	cellular process	318	0.379023	0.000210536	0.00566622
GO:0004180	carboxypeptidase activity	molecular_function	catalytic activity	19	0.612903	0.000224589	0.0060044
GO:0009205	purine ribonucleoside triphosphate metabolic process	biological_process	cellular process	13	0.764706	0.000246145	0.00653742
GO:0009144	purine nucleoside triphosphate metabolic process	biological_process	cellular process	14	0.736842	0.000269862	0.00712047
GO:0022904	respiratory electron transport chain	biological_process	cellular process	9	0.9	0.000278007	0.00728775
GO:0098660	inorganic ion transmembrane transport	biological_process	cellular process	15	0.714286	0.000281844	0.00729361
GO:0098662	inorganic cation transmembrane transport	biological_process	cellular process	15	0.714286	0.000281844	0.00729361
GO:0004674	protein serine/threonine kinase activity	molecular_function	catalytic activity	70	0.421687	0.000296191	0.00761606
GO:0098687	chromosomal region	cellular_component	intracellular	20	0.625	0.000304859	0.00778935
GO:0008235	metalloexopeptidase activity	molecular_function	catalytic activity	20	0.588235	0.000336258	0.00853757
GO:0019207	kinase regulator activity	molecular_function	molecular function regulator	16	0.64	0.000351093	0.0088585
GO:0005506	iron ion binding	molecular_function	binding	78	0.410526	0.000380111	0.0095311
GO:0072522	purine-containing compound biosynthetic process	biological_process	cellular process	26	0.577778	0.000388168	0.00967306
GO:0019887	protein kinase regulator activity	molecular_function	molecular function regulator	15	0.652174	0.000400168	0.00991091
GO:0051493	regulation of cytoskeleton organization	biological_process	biological regulation	21	0.617647	0.000405542	0.00998276
GO:0030163	protein catabolic process	biological_process	metabolic process	60	0.46875	0.00041621	0.0101833
GO:0016741	transferase activity, transferring one-carbon groups	molecular_function	catalytic activity	95	0.395833	0.000436211	0.0105448
GO:0016853	isomerase activity	molecular_function	catalytic activity	50	0.446429	0.00043452	0.0105448
GO:0022607	cellular component assembly	biological_process	cellular process	162	0.401985	0.000442881	0.0106075
GO:1901565	organonitrogen compound catabolic process	biological_process	metabolic process	101	0.427966	0.000444058	0.0106075
GO:0006996	organelle organization	biological_process	cellular process	209	0.390654	0.000454154	0.0107848
GO:0000775	chromosome, centromeric region	cellular_component	intracellular	14	0.7	0.000469839	0.0110875
GO:0140101	catalytic activity, acting on a tRNA	molecular_function	catalytic activity	38	0.475	0.000472392	0.0110875
GO:0016646	oxidoreductase activity, acting on the CH-NH group of donors, NAD or NADP as acceptor	molecular_function	catalytic activity	9	0.818182	0.000489456	0.0113559
GO:0016705	oxidoreductase activity, acting on paired donors, with incorporation or reduction of molecular oxygen	molecular_function	catalytic activity	107	0.387681	0.000488936	0.0113559
GO:0006626	protein targeting to mitochondrion	biological_process	cellular process	11	0.785714	0.000522039	0.0120427
GO:0072521	purine-containing compound metabolic process	biological_process	cellular process	38	0.513514	0.000538643	0.0123551
GO:0016645	oxidoreductase activity, acting on the CH-NH group of donors	molecular_function	catalytic activity	10	0.769231	0.000545262	0.0124363
GO:0004806	triglyceride lipase activity	molecular_function	catalytic activity	11	0.733333	0.000555005	0.0125874
GO:0044265	cellular macromolecule catabolic process	biological_process	cellular process	81	0.440217	0.000569971	0.0128546
GO:0009145	purine nucleoside triphosphate biosynthetic process	biological_process	cellular process	12	0.75	0.00058864	0.013129
GO:0009206	purine ribonucleoside triphosphate biosynthetic process	biological_process	cellular process	12	0.75	0.00058864	0.013129
GO:0006839	mitochondrial transport	biological_process	localization	16	0.666667	0.000596754	0.0132278
GO:0032787	monocarboxylic acid metabolic process	biological_process	cellular process	48	0.484848	0.000599627	0.0132278
GO:0098655	cation transmembrane transport	biological_process	cellular process	15	0.681818	0.000620545	0.0136149
GO:0004129	cytochrome-c oxidase activity	molecular_function	transporter activity	6	1	0.00064712	0.0139702
GO:0016675	oxidoreductase activity, acting on a heme group of donors	molecular_function	catalytic activity	6	1	0.00064712	0.0139702
GO:0016676	oxidoreductase activity, acting on a heme group of donors, oxygen as acceptor	molecular_function	catalytic activity	6	1	0.00064712	0.0139702
GO:0016787	hydrolase activity	molecular_function	catalytic activity	900	0.319262	0.000678855	0.0145773
GO:0031974	membrane-enclosed lumen	cellular_component	cellular anatomical entity	125	0.401929	0.000702254	0.0148429
GO:0043233	organelle lumen	cellular_component	cellular anatomical entity	125	0.401929	0.000702254	0.0148429
GO:0070013	intracellular organelle lumen	cellular_component	intracellular	125	0.401929	0.000702254	0.0148429
GO:0005815	microtubule organizing center	cellular_component	intracellular	25	0.555556	0.000728262	0.0153125
GO:0006119	oxidative phosphorylation	biological_process	cellular process	8	0.888889	0.000777243	0.0161739
GO:0042773	ATP synthesis coupled electron transport	biological_process	cellular process	8	0.888889	0.000777243	0.0161739
GO:0008047	enzyme activator activity	molecular_function	molecular function regulator	27	0.509434	0.000795935	0.0164779
GO:0006629	lipid metabolic process	biological_process	metabolic process	137	0.40413	0.000935241	0.0192631
GO:0042555	MCM complex	cellular_component	protein-containing complex	6	1	0.000990808	0.0202015
GO:0045263	proton-transporting ATP synthase complex, coupling factor F(o)	cellular_component	protein-containing complex	6	1	0.000990808	0.0202015
GO:0000313	organellar ribosome	cellular_component	intracellular	10	0.769231	0.00102242	0.0206376
GO:0005761	mitochondrial ribosome	cellular_component	intracellular	10	0.769231	0.00102242	0.0206376
GO:0000776	kinetochore	cellular_component	intracellular	11	0.733333	0.0010864	0.0212903
GO:0002183	cytoplasmic translational initiation	biological_process	cellular process	9	0.818182	0.00108577	0.0212903
GO:0006413	translational initiation	biological_process	cellular process	9	0.818182	0.00108577	0.0212903
GO:0009141	nucleoside triphosphate metabolic process	biological_process	cellular process	17	0.62963	0.00106548	0.0212903
GO:0015672	monovalent inorganic cation transport	biological_process	localization	17	0.62963	0.00106548	0.0212903
GO:0032886	regulation of microtubule-based process	biological_process	biological regulation	9	0.818182	0.00108577	0.0212903
GO:0008810	cellulase activity	molecular_function	catalytic activity	12	0.666667	0.00117432	0.022902
GO:0044085	cellular component biogenesis	biological_process	cellular process	182	0.389722	0.00120445	0.0233768
GO:0051128	regulation of cellular component organization	biological_process	biological regulation	41	0.488095	0.0012403	0.0239574
GO:0006164	purine nucleotide biosynthetic process	biological_process	cellular process	24	0.55814	0.00126814	0.0240351
GO:0009199	ribonucleoside triphosphate metabolic process	biological_process	cellular process	15	0.652174	0.00125096	0.0240351
GO:0009260	ribonucleotide biosynthetic process	biological_process	cellular process	27	0.54	0.00126651	0.0240351
GO:0046390	ribose phosphate biosynthetic process	biological_process	cellular process	27	0.54	0.00126651	0.0240351
GO:0004177	aminopeptidase activity	molecular_function	catalytic activity	18	0.5625	0.00137002	0.0258446
GO:0009259	ribonucleotide metabolic process	biological_process	cellular process	36	0.5	0.00140063	0.0260569
GO:0015294	solute:cation symporter activity	molecular_function	transporter activity	31	0.476923	0.00139773	0.0260569
GO:0019693	ribose phosphate metabolic process	biological_process	cellular process	36	0.5	0.00140063	0.0260569
GO:0015103	inorganic anion transmembrane transporter activity	molecular_function	transporter activity	20	0.540541	0.00146492	0.027128
GO:0008168	methyltransferase activity	molecular_function	catalytic activity	88	0.387665	0.00147366	0.0271651
GO:0016746	transferase activity, transferring acyl groups	molecular_function	catalytic activity	76	0.395833	0.001544	0.0283324
GO:0005515	protein binding	molecular_function	binding	328	0.336756	0.00160657	0.0293471
GO:0000981	DNA-binding transcription factor activity, RNA polymerase II-specific	molecular_function	transcription regulator activity	14	0.608696	0.00168431	0.0306287
GO:0016627	oxidoreductase activity, acting on the CH-CH group of donors	molecular_function	catalytic activity	23	0.511111	0.00180159	0.0326143
GO:0006163	purine nucleotide metabolic process	biological_process	cellular process	34	0.5	0.00188094	0.0338989
GO:0044282	small molecule catabolic process	biological_process	metabolic process	38	0.487179	0.00192372	0.0345157
GO:0016773	phosphotransferase activity, alcohol group as acceptor	molecular_function	catalytic activity	190	0.351201	0.00202475	0.0360234
GO:0034622	cellular protein-containing complex assembly	biological_process	cellular process	80	0.425532	0.00203452	0.0360234
GO:0044270	cellular nitrogen compound catabolic process	biological_process	cellular process	47	0.465347	0.00203226	0.0360234
GO:0022857	transmembrane transporter activity	molecular_function	transporter activity	384	0.331893	0.00205925	0.0363021
GO:0034220	ion transmembrane transport	biological_process	cellular process	16	0.615385	0.00211494	0.0371218
GO:0042775	mitochondrial ATP synthesis coupled electron transport	biological_process	cellular process	7	0.875	0.0021482	0.0375423
GO:0016052	carbohydrate catabolic process	biological_process	metabolic process	26	0.530612	0.00216313	0.0376403
GO:0047830	D-octopine dehydrogenase activity	molecular_function	catalytic activity	5	1	0.00220122	0.0381388
GO:0009152	purine ribonucleotide biosynthetic process	biological_process	cellular process	23	0.547619	0.00223768	0.0386048
GO:0005852	eukaryotic translation initiation factor 3 complex	cellular_component	protein-containing complex	8	0.8	0.00230255	0.0388928
GO:0016282	eukaryotic 43S preinitiation complex	cellular_component	protein-containing complex	8	0.8	0.00230255	0.0388928
GO:0033290	eukaryotic 48S preinitiation complex	cellular_component	protein-containing complex	8	0.8	0.00230255	0.0388928
GO:0043209	myelin sheath	cellular_component	cellular anatomical entity	8	0.8	0.00230255	0.0388928
GO:0070993	translation preinitiation complex	cellular_component	protein-containing complex	8	0.8	0.00230255	0.0388928
GO:0006508	proteolysis	biological_process	metabolic process	64	0.438356	0.00234458	0.0394379
GO:0007017	microtubule-based process	biological_process	cellular process	88	0.417062	0.00255848	0.0421826
GO:0009142	nucleoside triphosphate biosynthetic process	biological_process	cellular process	14	0.636364	0.00257045	0.0421826
GO:0009150	purine ribonucleotide metabolic process	biological_process	cellular process	32	0.5	0.00252874	0.0421826
GO:0009201	ribonucleoside triphosphate biosynthetic process	biological_process	cellular process	14	0.636364	0.00257045	0.0421826
GO:0031090	organelle membrane	cellular_component	cellular anatomical entity	179	0.37605	0.00252469	0.0421826
GO:0044275	cellular carbohydrate catabolic process	biological_process	cellular process	14	0.636364	0.00257045	0.0421826
GO:0015077	monovalent inorganic cation transmembrane transporter activity	molecular_function	transporter activity	82	0.384977	0.00262021	0.0427349
GO:0016747	transferase activity, transferring acyl groups other than amino-acyl groups	molecular_function	catalytic activity	65	0.398773	0.00262528	0.0427349
GO:0005215	transporter activity	molecular_function	transporter activity	402	0.329779	0.00265676	0.0430736
GO:0001732	formation of cytoplasmic translation initiation complex	biological_process	cellular process	8	0.8	0.00277419	0.044388
GO:0009060	aerobic respiration	biological_process	cellular process	13	0.65	0.00279127	0.044388
GO:0016616	oxidoreductase activity, acting on the CH-OH group of donors, NAD or NADP as acceptor	molecular_function	catalytic activity	26	0.481481	0.0027928	0.044388
GO:0070507	regulation of microtubule cytoskeleton organization	biological_process	biological regulation	8	0.8	0.00277419	0.044388
GO:0097711	ciliary basal body-plasma membrane docking	biological_process	cellular process	8	0.8	0.00277419	0.044388
GO:0030170	pyridoxal phosphate binding	molecular_function	binding	29	0.467742	0.00283721	0.0447415
GO:0070279	vitamin B6 binding	molecular_function	binding	29	0.467742	0.00283721	0.0447415
GO:0015293	symporter activity	molecular_function	transporter activity	36	0.444444	0.00285693	0.0448772
GO:0000278	mitotic cell cycle	biological_process	cellular process	33	0.492537	0.00297939	0.0464393
GO:0044242	cellular lipid catabolic process	biological_process	cellular process	21	0.552632	0.00297	0.0464393
GO:0000276	mitochondrial proton-transporting ATP synthase complex, coupling factor F(o)	cellular_component	protein-containing complex	5	1	0.00313967	0.0478296
GO:0005753	mitochondrial proton-transporting ATP synthase complex	cellular_component	protein-containing complex	5	1	0.00313967	0.0478296
GO:0015252	proton channel activity	molecular_function	transporter activity	10	0.666667	0.00310071	0.0478296
GO:0019773	proteasome core complex, alpha-subunit complex	cellular_component	protein-containing complex	5	1	0.00313967	0.0478296
GO:0070069	cytochrome complex	cellular_component	protein-containing complex	5	1	0.00313967	0.0478296
GO:1901682	sulfur compound transmembrane transporter activity	molecular_function	transporter activity	10	0.666667	0.00310071	0.0478296
GO:0010389	regulation of G2/M transition of mitotic cell cycle	biological_process	biological regulation	10	0.714286	0.00318279	0.0483042
GO:0019843	rRNA binding	molecular_function	binding	9	0.692308	0.00346598	0.0524051
GO:0006122	mitochondrial electron transport, ubiquinol to cytochrome c	biological_process	cellular process	5	1	0.00357406	0.0538376
GO:0004112	cyclic-nucleotide phosphodiesterase activity	molecular_function	catalytic activity	8	0.727273	0.00373714	0.0552157
GO:0004114	3',5'-cyclic-nucleotide phosphodiesterase activity	molecular_function	catalytic activity	8	0.727273	0.00373714	0.0552157
GO:0008289	lipid binding	molecular_function	binding	47	0.415929	0.00374761	0.0552157
GO:0016538	cyclin-dependent protein serine/threonine kinase regulator activity	molecular_function	molecular function regulator	8	0.727273	0.00373714	0.0552157
GO:0019200	carbohydrate kinase activity	molecular_function	catalytic activity	8	0.727273	0.00373714	0.0552157
GO:0019725	cellular homeostasis	biological_process	biological regulation	41	0.465909	0.00370967	0.0552157
GO:0004784	superoxide dismutase activity	molecular_function	antioxidant activity	7	0.777778	0.00378579	0.055374
GO:0016721	oxidoreductase activity, acting on superoxide radicals as acceptor	molecular_function	catalytic activity	7	0.777778	0.00378579	0.055374
GO:0022618	ribonucleoprotein complex assembly	biological_process	cellular process	22	0.536585	0.00388098	0.0563579
GO:0071826	ribonucleoprotein complex subunit organization	biological_process	cellular process	22	0.536585	0.00388098	0.0563579
GO:0016469	proton-transporting two-sector ATPase complex	cellular_component	protein-containing complex	13	0.619048	0.00402329	0.0582151
GO:0008138	protein tyrosine/serine/threonine phosphatase activity	molecular_function	catalytic activity	17	0.53125	0.00416705	0.0596539
GO:0030695	GTPase regulator activity	molecular_function	molecular function regulator	17	0.53125	0.00416705	0.0596539
GO:0140110	transcription regulator activity	molecular_function	transcription regulator activity	129	0.359331	0.00413864	0.0596539
GO:0006810	transport	biological_process	localization	246	0.371041	0.00423291	0.0602172
GO:0035556	intracellular signal transduction	biological_process	biological regulation	110	0.4	0.00423624	0.0602172
GO:0044257	cellular protein catabolic process	biological_process	cellular process	53	0.441667	0.004417	0.0625664
GO:0072594	establishment of protein localization to organelle	biological_process	cellular process	26	0.509804	0.00444985	0.0628113
GO:0051603	proteolysis involved in cellular protein catabolic process	biological_process	cellular process	48	0.448598	0.00455244	0.0640355
GO:0051726	regulation of cell cycle	biological_process	biological regulation	43	0.457447	0.00457016	0.0640616
GO:0022627	cytosolic small ribosomal subunit	cellular_component	protein-containing complex	6	0.857143	0.00505999	0.0699561
GO:0031304	intrinsic component of mitochondrial inner membrane	cellular_component	intracellular	6	0.857143	0.00505999	0.0699561
GO:0031305	integral component of mitochondrial inner membrane	cellular_component	intracellular	6	0.857143	0.00505999	0.0699561
GO:0055086	nucleobase-containing small molecule metabolic process	biological_process	cellular process	64	0.426667	0.00504976	0.0699561
GO:0005096	GTPase activator activity	molecular_function	molecular function regulator	16	0.533333	0.00512874	0.0701855
GO:0051234	establishment of localization	biological_process	localization	248	0.369598	0.00510516	0.0701855
GO:1901505	carbohydrate derivative transmembrane transporter activity	molecular_function	transporter activity	16	0.533333	0.00512874	0.0701855
GO:0008061	chitin binding	molecular_function	binding	69	0.385475	0.00524435	0.0715251
GO:0046700	heterocycle catabolic process	biological_process	cellular process	45	0.45	0.00549819	0.0747346
GO:0006099	tricarboxylic acid cycle	biological_process	cellular process	12	0.631579	0.00572824	0.077083
GO:0043648	dicarboxylic acid metabolic process	biological_process	cellular process	12	0.631579	0.00572824	0.077083
GO:0072329	monocarboxylic acid catabolic process	biological_process	cellular process	12	0.631579	0.00572824	0.077083
GO:0006414	translational elongation	biological_process	cellular process	6	0.857143	0.0058531	0.0782416
GO:0043605	cellular amide catabolic process	biological_process	cellular process	6	0.857143	0.0058531	0.0782416
GO:0099503	secretory vesicle	cellular_component	intracellular	9	0.692308	0.00590804	0.0787154
GO:0000295	adenine nucleotide transmembrane transporter activity	molecular_function	transporter activity	10	0.625	0.00609683	0.0791263
GO:0004181	metallocarboxypeptidase activity	molecular_function	catalytic activity	10	0.625	0.00609683	0.0791263
GO:0005346	purine ribonucleotide transmembrane transporter activity	molecular_function	transporter activity	10	0.625	0.00609683	0.0791263
GO:0008081	phosphoric diester hydrolase activity	molecular_function	catalytic activity	19	0.5	0.00599714	0.0791263
GO:0015215	nucleotide transmembrane transporter activity	molecular_function	transporter activity	10	0.625	0.00609683	0.0791263
GO:0015216	purine nucleotide transmembrane transporter activity	molecular_function	transporter activity	10	0.625	0.00609683	0.0791263
GO:0015370	solute:sodium symporter activity	molecular_function	transporter activity	28	0.451613	0.00611529	0.0791263
GO:0015605	organophosphate ester transmembrane transporter activity	molecular_function	transporter activity	10	0.625	0.00609683	0.0791263
GO:0016830	carbon-carbon lyase activity	molecular_function	catalytic activity	19	0.5	0.00599714	0.0791263
GO:0007186	G protein-coupled receptor signaling pathway	biological_process	biological regulation	26	0.5	0.00619677	0.0799244
GO:0030243	cellulose metabolic process	biological_process	cellular process	11	0.647059	0.006282	0.0800013
GO:0030245	cellulose catabolic process	biological_process	cellular process	11	0.647059	0.006282	0.0800013
GO:0051273	beta-glucan metabolic process	biological_process	cellular process	11	0.647059	0.006282	0.0800013
GO:0051275	beta-glucan catabolic process	biological_process	cellular process	11	0.647059	0.006282	0.0800013
GO:0046434	organophosphate catabolic process	biological_process	cellular process	18	0.545455	0.00697572	0.0885565
GO:0005813	centrosome	cellular_component	intracellular	13	0.590909	0.00701329	0.0887543
GO:0000086	G2/M transition of mitotic cell cycle	biological_process	cellular process	8	0.727273	0.00727664	0.0892882
GO:0000096	sulfur amino acid metabolic process	biological_process	cellular process	9	0.692308	0.00715547	0.0892882
GO:0003951	NAD+ kinase activity	molecular_function	catalytic activity	9	0.642857	0.00717831	0.0892882
GO:0008271	secondary active sulfate transmembrane transporter activity	molecular_function	transporter activity	9	0.642857	0.00717831	0.0892882
GO:0015116	sulfate transmembrane transporter activity	molecular_function	transporter activity	9	0.642857	0.00717831	0.0892882
GO:0019637	organophosphate metabolic process	biological_process	cellular process	115	0.392491	0.0070916	0.0892882
GO:0044262	cellular carbohydrate metabolic process	biological_process	cellular process	25	0.5	0.00720637	0.0892882
GO:0044770	cell cycle phase transition	biological_process	cellular process	8	0.727273	0.00727664	0.0892882
GO:0044772	mitotic cell cycle phase transition	biological_process	cellular process	8	0.727273	0.00727664	0.0892882
GO:0044839	cell cycle G2/M phase transition	biological_process	cellular process	8	0.727273	0.00727664	0.0892882
GO:0004143	diacylglycerol kinase activity	molecular_function	catalytic activity	4	1	0.00748639	0.0904867
GO:0008236	serine-type peptidase activity	molecular_function	catalytic activity	53	0.395522	0.00744234	0.0904867
GO:0016825	hydrolase activity, acting on acid phosphorus-nitrogen bonds	molecular_function	catalytic activity	53	0.395522	0.00744234	0.0904867
GO:0017171	serine hydrolase activity	molecular_function	catalytic activity	53	0.395522	0.00744234	0.0904867
GO:0051920	peroxiredoxin activity	molecular_function	antioxidant activity	4	1	0.00748639	0.0904867
GO:0005085	guanyl-nucleotide exchange factor activity	molecular_function	molecular function regulator	28	0.444444	0.00796791	0.0960192
GO:0003697	single-stranded DNA binding	molecular_function	binding	8	0.666667	0.00832353	0.100006
GO:0006793	phosphorus metabolic process	biological_process	cellular process	131	0.385294	0.00873144	0.104596
GO:0006066	alcohol metabolic process	biological_process	metabolic process	19	0.527778	0.00893474	0.1064
GO:0042325	regulation of phosphorylation	biological_process	biological regulation	13	0.590909	0.00891632	0.1064
GO:0008514	organic anion transmembrane transporter activity	molecular_function	transporter activity	17	0.5	0.00914379	0.108251
GO:0016831	carboxy-lyase activity	molecular_function	catalytic activity	17	0.5	0.00914379	0.108251
GO:0008175	tRNA methyltransferase activity	molecular_function	catalytic activity	7	0.7	0.00941051	0.110759
GO:0070006	metalloaminopeptidase activity	molecular_function	catalytic activity	7	0.7	0.00941051	0.110759
GO:0000439	transcription factor TFIIH core complex	cellular_component	protein-containing complex	4	1	0.0099469	0.114039
GO:0004697	protein kinase C activity	molecular_function	catalytic activity	5	0.833333	0.00997174	0.114039
GO:0005750	mitochondrial respiratory chain complex III	cellular_component	protein-containing complex	4	1	0.0099469	0.114039
GO:0016324	apical plasma membrane	cellular_component	cellular anatomical entity	4	1	0.0099469	0.114039
GO:0031314	extrinsic component of mitochondrial inner membrane	cellular_component	intracellular	4	1	0.0099469	0.114039
GO:0042287	MHC protein binding	molecular_function	binding	5	0.833333	0.00997174	0.114039
GO:0045177	apical part of cell	cellular_component	cellular anatomical entity	4	1	0.0099469	0.114039
GO:0045261	proton-transporting ATP synthase complex, catalytic core F(1)	cellular_component	protein-containing complex	4	1	0.0099469	0.114039
GO:0045275	respiratory chain complex III	cellular_component	protein-containing complex	4	1	0.0099469	0.114039
GO:0070008	serine-type exopeptidase activity	molecular_function	catalytic activity	5	0.833333	0.00997174	0.114039
GO:0003774	motor activity	molecular_function	catalytic activity	50	0.393701	0.0100948	0.114593
GO:0006090	pyruvate metabolic process	biological_process	cellular process	12	0.6	0.0101337	0.114593
GO:0009123	nucleoside monophosphate metabolic process	biological_process	cellular process	12	0.6	0.0101337	0.114593
GO:0044247	cellular polysaccharide catabolic process	biological_process	cellular process	12	0.6	0.0101337	0.114593
GO:0030551	cyclic nucleotide binding	molecular_function	binding	6	0.75	0.0101632	0.114605
GO:0006796	phosphate-containing compound metabolic process	biological_process	cellular process	128	0.384384	0.0103189	0.116037
GO:0015631	tubulin binding	molecular_function	binding	41	0.405941	0.010496	0.117701
GO:0006309	apoptotic DNA fragmentation	biological_process	cellular process	4	1	0.0110351	0.119487
GO:0006520	cellular amino acid metabolic process	biological_process	cellular process	70	0.409357	0.0110352	0.119487
GO:0006627	protein processing involved in protein targeting to mitochondrion	biological_process	cellular process	4	1	0.0110351	0.119487
GO:0006753	nucleoside phosphate metabolic process	biological_process	cellular process	55	0.423077	0.0108504	0.119487
GO:0006921	cellular component disassembly involved in execution phase of apoptosis	biological_process	cellular process	4	1	0.0110351	0.119487
GO:0007205	protein kinase C-activating G protein-coupled receptor signaling pathway	biological_process	biological regulation	4	1	0.0110351	0.119487
GO:0030262	apoptotic nuclear changes	biological_process	cellular process	4	1	0.0110351	0.119487
GO:0031400	negative regulation of protein modification process	biological_process	biological regulation	4	1	0.0110351	0.119487
GO:0033043	regulation of organelle organization	biological_process	biological regulation	30	0.46875	0.0108866	0.119487
GO:0034655	nucleobase-containing compound catabolic process	biological_process	cellular process	30	0.46875	0.0108866	0.119487
GO:0034982	mitochondrial protein processing	biological_process	cellular process	4	1	0.0110351	0.119487
GO:0044087	regulation of cellular component biogenesis	biological_process	biological regulation	20	0.512821	0.01104	0.119487
GO:0046033	AMP metabolic process	biological_process	cellular process	4	1	0.0110351	0.119487
GO:0030031	cell projection assembly	biological_process	cellular process	28	0.474576	0.0111864	0.120747
GO:0001932	regulation of protein phosphorylation	biological_process	biological regulation	11	0.611111	0.0114606	0.122075
GO:0007160	cell-matrix adhesion	biological_process	cellular process	26	0.481481	0.0113932	0.122075
GO:0009132	nucleoside diphosphate metabolic process	biological_process	cellular process	11	0.611111	0.0114606	0.122075
GO:0031589	cell-substrate adhesion	biological_process	cellular process	26	0.481481	0.0113932	0.122075
GO:0044272	sulfur compound biosynthetic process	biological_process	cellular process	11	0.611111	0.0114606	0.122075
GO:1901293	nucleoside phosphate biosynthetic process	biological_process	cellular process	38	0.447059	0.0115714	0.122931
GO:0008083	growth factor activity	molecular_function	molecular function regulator	12	0.545455	0.0118764	0.125182
GO:0016769	transferase activity, transferring nitrogenous groups	molecular_function	catalytic activity	14	0.518519	0.0118552	0.125182
GO:0051537	2 iron, 2 sulfur cluster binding	molecular_function	binding	12	0.545455	0.0118764	0.125182
GO:0005975	carbohydrate metabolic process	biological_process	metabolic process	132	0.381503	0.0122524	0.128809
GO:0009117	nucleotide metabolic process	biological_process	cellular process	54	0.421875	0.0122869	0.128837
GO:0044782	cilium organization	biological_process	cellular process	29	0.467742	0.0126113	0.131895
GO:0009135	purine nucleoside diphosphate metabolic process	biological_process	cellular process	10	0.625	0.0128708	0.132897
GO:0009179	purine ribonucleoside diphosphate metabolic process	biological_process	cellular process	10	0.625	0.0128708	0.132897
GO:0009185	ribonucleoside diphosphate metabolic process	biological_process	cellular process	10	0.625	0.0128708	0.132897
GO:0046031	ADP metabolic process	biological_process	cellular process	10	0.625	0.0128708	0.132897
GO:0051020	GTPase binding	molecular_function	binding	42	0.4	0.0128716	0.132897
GO:0016810	hydrolase activity, acting on carbon-nitrogen (but not peptide) bonds	molecular_function	catalytic activity	44	0.396396	0.0132477	0.135395
GO:0043230	extracellular organelle	cellular_component	cellular anatomical entity	8	0.666667	0.0132462	0.135395
GO:0070062	extracellular exosome	cellular_component	cellular anatomical entity	8	0.666667	0.0132462	0.135395
GO:1903561	extracellular vesicle	cellular_component	cellular anatomical entity	8	0.666667	0.0132462	0.135395
GO:0005347	ATP transmembrane transporter activity	molecular_function	transporter activity	9	0.6	0.0132947	0.135532
GO:1901361	organic cyclic compound catabolic process	biological_process	metabolic process	46	0.429907	0.0135724	0.138014
GO:0050660	flavin adenine dinucleotide binding	molecular_function	binding	48	0.390244	0.0138145	0.140123
GO:0005881	cytoplasmic microtubule	cellular_component	intracellular	5	0.833333	0.013884	0.140475
GO:0004222	metalloendopeptidase activity	molecular_function	catalytic activity	49	0.388889	0.0139217	0.140505
GO:0015932	nucleobase-containing compound transmembrane transporter activity	molecular_function	transporter activity	15	0.5	0.0140149	0.141093
GO:0016614	oxidoreductase activity, acting on CH-OH group of donors	molecular_function	catalytic activity	37	0.406593	0.0141321	0.141919
GO:0044283	small molecule biosynthetic process	biological_process	metabolic process	57	0.416058	0.0142121	0.142368
GO:0003690	double-stranded DNA binding	molecular_function	binding	25	0.438596	0.0142705	0.142537
GO:0009062	fatty acid catabolic process	biological_process	cellular process	9	0.642857	0.0143063	0.142537
GO:0022624	proteasome accessory complex	cellular_component	protein-containing complex	7	0.7	0.0143349	0.142537
GO:0032956	regulation of actin cytoskeleton organization	biological_process	biological regulation	13	0.565217	0.0144977	0.143449
GO:0032970	regulation of actin filament-based process	biological_process	biological regulation	13	0.565217	0.0144977	0.143449
GO:0000049	tRNA binding	molecular_function	binding	11	0.55	0.0146889	0.144632
GO:0016790	thiolester hydrolase activity	molecular_function	catalytic activity	11	0.55	0.0146889	0.144632
GO:0030141	secretory granule	cellular_component	intracellular	6	0.75	0.0148081	0.145451
GO:0015075	ion transmembrane transporter activity	molecular_function	transporter activity	210	0.333863	0.0151713	0.148297
GO:0045182	translation regulator activity	molecular_function	translation regulator activity	41	0.398058	0.0151705	0.148297
GO:0001678	cellular glucose homeostasis	biological_process	biological regulation	5	0.833333	0.0156582	0.149437
GO:0006812	cation transport	biological_process	localization	31	0.455882	0.0155582	0.149437
GO:0010257	NADH dehydrogenase complex assembly	biological_process	cellular process	5	0.833333	0.0156582	0.149437
GO:0022402	cell cycle process	biological_process	cellular process	42	0.43299	0.0155407	0.149437
GO:0032981	mitochondrial respiratory chain complex I assembly	biological_process	cellular process	5	0.833333	0.0156582	0.149437
GO:0033108	mitochondrial respiratory chain complex assembly	biological_process	cellular process	8	0.666667	0.0156511	0.149437
GO:0033993	response to lipid	biological_process	response to stimulus	5	0.833333	0.0156582	0.149437
GO:0046459	short-chain fatty acid metabolic process	biological_process	cellular process	5	0.833333	0.0156582	0.149437
GO:0050803	regulation of synapse structure or activity	biological_process	biological regulation	5	0.833333	0.0156582	0.149437
GO:0050807	regulation of synapse organization	biological_process	biological regulation	5	0.833333	0.0156582	0.149437
GO:0007049	cell cycle	biological_process	cellular process	52	0.419355	0.0157319	0.149787
GO:0006261	DNA-dependent DNA replication	biological_process	cellular process	15	0.535714	0.01644	0.155066
GO:0017038	protein import	biological_process	localization	15	0.535714	0.01644	0.155066
GO:0055082	cellular chemical homeostasis	biological_process	biological regulation	15	0.535714	0.01644	0.155066
GO:1901607	alpha-amino acid biosynthetic process	biological_process	cellular process	15	0.535714	0.01644	0.155066
GO:0009165	nucleotide biosynthetic process	biological_process	cellular process	37	0.440476	0.0164922	0.155196
GO:0000097	sulfur amino acid biosynthetic process	biological_process	cellular process	6	0.75	0.0169678	0.156748
GO:0006555	methionine metabolic process	biological_process	cellular process	6	0.75	0.0169678	0.156748
GO:0006836	neurotransmitter transport	biological_process	localization	6	0.75	0.0169678	0.156748
GO:0033500	carbohydrate homeostasis	biological_process	biological regulation	6	0.75	0.0169678	0.156748
GO:0042593	glucose homeostasis	biological_process	biological regulation	6	0.75	0.0169678	0.156748
GO:0060271	cilium assembly	biological_process	cellular process	27	0.465517	0.0169375	0.156748
GO:0098796	membrane protein complex	cellular_component	protein-containing complex	85	0.384615	0.0169678	0.156748
GO:0120031	plasma membrane bounded cell projection assembly	biological_process	cellular process	27	0.465517	0.0169375	0.156748
GO:0055085	transmembrane transport	biological_process	cellular process	32	0.450704	0.0170663	0.157298
GO:0005326	neurotransmitter transmembrane transporter activity	molecular_function	transporter activity	24	0.436364	0.0173267	0.158856
GO:0005328	neurotransmitter:sodium symporter activity	molecular_function	transporter activity	24	0.436364	0.0173267	0.158856
GO:0015035	protein disulfide oxidoreductase activity	molecular_function	catalytic activity	14	0.5	0.0173927	0.158856
GO:0030247	polysaccharide binding	molecular_function	binding	14	0.5	0.0173927	0.158856
GO:0006397	mRNA processing	biological_process	cellular process	44	0.427184	0.0175765	0.160172
GO:0043933	protein-containing complex subunit organization	biological_process	cellular process	109	0.383803	0.0178334	0.162147
GO:0016298	lipase activity	molecular_function	catalytic activity	41	0.394231	0.0180729	0.163956
GO:0008092	cytoskeletal protein binding	molecular_function	binding	85	0.35865	0.0181688	0.164457
GO:0003995	acyl-CoA dehydrogenase activity	molecular_function	catalytic activity	7	0.636364	0.0193389	0.1743
GO:0009251	glucan catabolic process	biological_process	metabolic process	11	0.578947	0.0193427	0.1743
GO:1903047	mitotic cell cycle process	biological_process	cellular process	26	0.464286	0.0196376	0.176563
GO:0015036	disulfide oxidoreductase activity	molecular_function	catalytic activity	15	0.483871	0.0198981	0.178508
GO:0030030	cell projection organization	biological_process	cellular process	37	0.435294	0.0202853	0.181578
GO:0065003	protein-containing complex assembly	biological_process	cellular process	105	0.383212	0.0207204	0.185062
GO:0044877	protein-containing complex binding	molecular_function	binding	39	0.393939	0.0210049	0.186776
GO:0046906	tetrapyrrole binding	molecular_function	binding	81	0.358407	0.0210511	0.186776
GO:0051179	localization	biological_process	localization	257	0.358939	0.0209664	0.186776
GO:0090079	translation regulator activity, nucleic acid binding	molecular_function	translation regulator activity	40	0.392157	0.0212178	0.187843
GO:0000793	condensed chromosome	cellular_component	intracellular	12	0.545455	0.021292	0.188087
GO:0060589	nucleoside-triphosphatase regulator activity	molecular_function	molecular function regulator	19	0.452381	0.0213969	0.188601
GO:0016903	oxidoreductase activity, acting on the aldehyde or oxo group of donors	molecular_function	catalytic activity	13	0.5	0.0216256	0.190201
GO:0090407	organophosphate biosynthetic process	biological_process	cellular process	60	0.405405	0.0219276	0.192438
GO:0006606	protein import into nucleus	biological_process	cellular process	10	0.588235	0.0222835	0.193876
GO:0009161	ribonucleoside monophosphate metabolic process	biological_process	cellular process	10	0.588235	0.0222835	0.193876
GO:0034504	protein localization to nucleus	biological_process	cellular process	10	0.588235	0.0222835	0.193876
GO:0051170	import into nucleus	biological_process	cellular process	10	0.588235	0.0222835	0.193876
GO:0016620	oxidoreductase activity, acting on the aldehyde or oxo group of donors, NAD or NADP as acceptor	molecular_function	catalytic activity	11	0.52381	0.0227706	0.197264
GO:0019205	nucleobase-containing compound kinase activity	molecular_function	catalytic activity	11	0.52381	0.0227706	0.197264
GO:0016842	amidine-lyase activity	molecular_function	catalytic activity	6	0.666667	0.0229179	0.19727
GO:0016868	intramolecular transferase activity, phosphotransferases	molecular_function	catalytic activity	6	0.666667	0.0229179	0.19727
GO:0051649	establishment of localization in cell	biological_process	cellular process	98	0.384314	0.0228799	0.19727
GO:0003777	microtubule motor activity	molecular_function	catalytic activity	34	0.4	0.02351	0.20108
GO:0008017	microtubule binding	molecular_function	binding	34	0.4	0.02351	0.20108
GO:0032502	developmental process	biological_process	developmental process	113	0.379195	0.0234358	0.20108
GO:0020037	heme binding	molecular_function	binding	79	0.357466	0.0239491	0.204403
GO:0003755	peptidyl-prolyl cis-trans isomerase activity	molecular_function	catalytic activity	17	0.459459	0.0243259	0.205878
GO:0009975	cyclase activity	molecular_function	catalytic activity	17	0.459459	0.0243259	0.205878
GO:0016859	cis-trans isomerase activity	molecular_function	catalytic activity	17	0.459459	0.0243259	0.205878
GO:0051287	NAD binding	molecular_function	binding	17	0.459459	0.0243259	0.205878
GO:0003730	mRNA 3'-UTR binding	molecular_function	binding	3	1	0.0254572	0.209309
GO:0004069	L-aspartate:2-oxoglutarate aminotransferase activity	molecular_function	catalytic activity	3	1	0.0254572	0.209309
GO:0004333	fumarate hydratase activity	molecular_function	catalytic activity	3	1	0.0254572	0.209309
GO:0004423	iduronate-2-sulfatase activity	molecular_function	catalytic activity	3	1	0.0254572	0.209309
GO:0004690	cyclic nucleotide-dependent protein kinase activity	molecular_function	catalytic activity	3	1	0.0254572	0.209309
GO:0004848	ureidoglycolate hydrolase activity	molecular_function	catalytic activity	3	1	0.0254572	0.209309
GO:0005643	nuclear pore	cellular_component	protein-containing complex	11	0.55	0.0252593	0.209309
GO:0006790	sulfur compound metabolic process	biological_process	cellular process	26	0.45614	0.0252195	0.209309
GO:0008176	tRNA (guanine-N7-)-methyltransferase activity	molecular_function	catalytic activity	3	1	0.0254572	0.209309
GO:0015296	anion:cation symporter activity	molecular_function	transporter activity	3	1	0.0254572	0.209309
GO:0015377	cation:chloride symporter activity	molecular_function	transporter activity	3	1	0.0254572	0.209309
GO:0017150	tRNA dihydrouridine synthase activity	molecular_function	catalytic activity	3	1	0.0254572	0.209309
GO:0036402	proteasome-activating ATPase activity	molecular_function	catalytic activity	3	1	0.0254572	0.209309
GO:0050385	ureidoglycolate lyase activity	molecular_function	catalytic activity	3	1	0.0254572	0.209309
GO:0051082	unfolded protein binding	molecular_function	binding	22	0.431373	0.0255314	0.209492
GO:0052689	carboxylic ester hydrolase activity	molecular_function	catalytic activity	46	0.380165	0.025607	0.209687
GO:0006457	protein folding	biological_process	cellular process	29	0.446154	0.0261158	0.212959
GO:0022406	membrane docking	biological_process	cellular process	12	0.545455	0.0261649	0.212959
GO:0140056	organelle localization by membrane tethering	biological_process	cellular process	12	0.545455	0.0261649	0.212959
GO:0001216	DNA-binding transcription activator activity	molecular_function	transcription regulator activity	5	0.714286	0.0264296	0.21425
GO:0001228	DNA-binding transcription activator activity, RNA polymerase II-specific	molecular_function	transcription regulator activity	5	0.714286	0.0264296	0.21425
GO:0006396	RNA processing	biological_process	cellular process	102	0.380597	0.0272022	0.219631
GO:0019941	modification-dependent protein catabolic process	biological_process	cellular process	42	0.42	0.0271864	0.219631
GO:0003993	acid phosphatase activity	molecular_function	catalytic activity	4	0.8	0.0286271	0.226159
GO:0004553	hydrolase activity, hydrolyzing O-glycosyl compounds	molecular_function	catalytic activity	72	0.358209	0.0285957	0.226159
GO:0004698	calcium-dependent protein kinase C activity	molecular_function	catalytic activity	4	0.8	0.0286271	0.226159
GO:0009931	calcium-dependent protein serine/threonine kinase activity	molecular_function	catalytic activity	4	0.8	0.0286271	0.226159
GO:0010857	calcium-dependent protein kinase activity	molecular_function	catalytic activity	4	0.8	0.0286271	0.226159
GO:0016423	tRNA (guanine) methyltransferase activity	molecular_function	catalytic activity	4	0.8	0.0286271	0.226159
GO:0016813	hydrolase activity, acting on carbon-nitrogen (but not peptide) bonds, in linear amidines	molecular_function	catalytic activity	4	0.8	0.0286271	0.226159
GO:0042288	MHC class I protein binding	molecular_function	binding	4	0.8	0.0286271	0.226159
GO:0043632	modification-dependent macromolecule catabolic process	biological_process	cellular process	43	0.417476	0.0285488	0.226159
GO:0046933	proton-transporting ATP synthase activity, rotational mechanism	molecular_function	transporter activity	4	0.8	0.0286271	0.226159
GO:0120036	plasma membrane bounded cell projection organization	biological_process	cellular process	36	0.428571	0.0282342	0.226159
GO:0033178	proton-transporting two-sector ATPase complex, catalytic domain	cellular_component	protein-containing complex	7	0.636364	0.0287475	0.226667
GO:0000375	RNA splicing, via transesterification reactions	biological_process	cellular process	25	0.454545	0.029195	0.228749
GO:0000377	RNA splicing, via transesterification reactions with bulged adenosine as nucleophile	biological_process	cellular process	25	0.454545	0.029195	0.228749
GO:0000398	mRNA splicing, via spliceosome	biological_process	cellular process	25	0.454545	0.029195	0.228749
GO:0008135	translation factor activity, RNA binding	molecular_function	translation regulator activity	39	0.386139	0.0292949	0.228749
GO:0022411	cellular component disassembly	biological_process	cellular process	8	0.615385	0.0292442	0.228749
GO:0035770	ribonucleoprotein granule	cellular_component	intracellular	10	0.555556	0.0299939	0.233305
GO:0036464	cytoplasmic ribonucleoprotein granule	cellular_component	intracellular	10	0.555556	0.0299939	0.233305
GO:0033365	protein localization to organelle	biological_process	cellular process	28	0.444444	0.0300932	0.233628
GO:0004500	dopamine beta-monooxygenase activity	molecular_function	catalytic activity	13	0.481481	0.0306981	0.236956
GO:0008173	RNA methyltransferase activity	molecular_function	catalytic activity	13	0.481481	0.0306981	0.236956
GO:0072593	reactive oxygen species metabolic process	biological_process	cellular process	11	0.55	0.0305981	0.236956
GO:0008622	epsilon DNA polymerase complex	cellular_component	protein-containing complex	3	1	0.0315066	0.24181
GO:0045239	tricarboxylic acid cycle enzyme complex	cellular_component	protein-containing complex	3	1	0.0315066	0.24181
GO:0061617	MICOS complex	cellular_component	protein-containing complex	3	1	0.0315066	0.24181
GO:0005576	extracellular region	cellular_component	cellular anatomical entity	213	0.350906	0.0317824	0.243464
GO:0048856	anatomical structure development	biological_process	developmental process	99	0.37931	0.0320368	0.244948
GO:0006071	glycerol metabolic process	biological_process	cellular process	3	1	0.0340619	0.245989
GO:0006534	cysteine metabolic process	biological_process	cellular process	3	1	0.0340619	0.245989
GO:0006777	Mo-molybdopterin cofactor biosynthetic process	biological_process	cellular process	3	1	0.0340619	0.245989
GO:0007268	chemical synaptic transmission	biological_process	cellular process	7	0.636364	0.0331415	0.245989
GO:0008652	cellular amino acid biosynthetic process	biological_process	cellular process	15	0.5	0.0339635	0.245989
GO:0009133	nucleoside diphosphate biosynthetic process	biological_process	cellular process	3	1	0.0340619	0.245989
GO:0009219	pyrimidine deoxyribonucleotide metabolic process	biological_process	cellular process	3	1	0.0340619	0.245989
GO:0010569	regulation of double-strand break repair via homologous recombination	biological_process	biological regulation	3	1	0.0340619	0.245989
GO:0010824	regulation of centrosome duplication	biological_process	biological regulation	3	1	0.0340619	0.245989
GO:0015748	organophosphate ester transport	biological_process	localization	3	1	0.0340619	0.245989
GO:0015914	phospholipid transport	biological_process	localization	3	1	0.0340619	0.245989
GO:0019400	alditol metabolic process	biological_process	cellular process	3	1	0.0340619	0.245989
GO:0019439	aromatic compound catabolic process	biological_process	cellular process	42	0.415842	0.0323101	0.245989
GO:0019626	short-chain fatty acid catabolic process	biological_process	cellular process	3	1	0.0340619	0.245989
GO:0019720	Mo-molybdopterin cofactor metabolic process	biological_process	cellular process	3	1	0.0340619	0.245989
GO:0032592	integral component of mitochondrial membrane	cellular_component	intracellular	6	0.666667	0.0325999	0.245989
GO:0033177	proton-transporting two-sector ATPase complex, proton-transporting domain	cellular_component	protein-containing complex	6	0.666667	0.0325999	0.245989
GO:0042182	ketone catabolic process	biological_process	cellular process	3	1	0.0340619	0.245989
GO:0042743	hydrogen peroxide metabolic process	biological_process	cellular process	3	1	0.0340619	0.245989
GO:0043545	molybdopterin cofactor metabolic process	biological_process	cellular process	3	1	0.0340619	0.245989
GO:0046185	aldehyde catabolic process	biological_process	cellular process	3	1	0.0340619	0.245989
GO:0046500	S-adenosylmethionine metabolic process	biological_process	cellular process	3	1	0.0340619	0.245989
GO:0046605	regulation of centrosome cycle	biological_process	biological regulation	3	1	0.0340619	0.245989
GO:0051125	regulation of actin nucleation	biological_process	biological regulation	3	1	0.0340619	0.245989
GO:0051189	prosthetic group metabolic process	biological_process	cellular process	3	1	0.0340619	0.245989
GO:0060173	limb development	biological_process	multicellular organismal process	3	1	0.0340619	0.245989
GO:0061005	cell differentiation involved in kidney development	biological_process	cellular process	3	1	0.0340619	0.245989
GO:0098573	intrinsic component of mitochondrial membrane	cellular_component	intracellular	6	0.666667	0.0325999	0.245989
GO:0098916	anterograde trans-synaptic signaling	biological_process	cellular process	7	0.636364	0.0331415	0.245989
GO:0099537	trans-synaptic signaling	biological_process	cellular process	7	0.636364	0.0331415	0.245989
GO:1902911	protein kinase complex	cellular_component	protein-containing complex	6	0.666667	0.0325999	0.245989
GO:0004322	ferroxidase activity	molecular_function	catalytic activity	7	0.583333	0.0347604	0.248808
GO:0016053	organic acid biosynthetic process	biological_process	cellular process	33	0.428571	0.0346473	0.248808
GO:0016722	oxidoreductase activity, oxidizing metal ions	molecular_function	catalytic activity	7	0.583333	0.0347604	0.248808
GO:0016724	oxidoreductase activity, oxidizing metal ions, oxygen as acceptor	molecular_function	catalytic activity	7	0.583333	0.0347604	0.248808
GO:0046394	carboxylic acid biosynthetic process	biological_process	cellular process	33	0.428571	0.0346473	0.248808
GO:0004672	protein kinase activity	molecular_function	catalytic activity	159	0.332636	0.0352537	0.251892
GO:0043021	ribonucleoprotein complex binding	molecular_function	binding	9	0.529412	0.0356177	0.254043
GO:0043549	regulation of kinase activity	biological_process	biological regulation	10	0.555556	0.0358121	0.25498
GO:1902554	serine/threonine protein kinase complex	cellular_component	protein-containing complex	5	0.714286	0.0359439	0.255468
GO:0005766	primary lysosome	cellular_component	intracellular	4	0.8	0.0371758	0.257425
GO:0005775	vacuolar lumen	cellular_component	intracellular	4	0.8	0.0371758	0.257425
GO:0005791	rough endoplasmic reticulum	cellular_component	intracellular	4	0.8	0.0371758	0.257425
GO:0006308	DNA catabolic process	biological_process	cellular process	6	0.666667	0.0370103	0.257425
GO:0008180	COP9 signalosome	cellular_component	protein-containing complex	4	0.8	0.0371758	0.257425
GO:0016514	SWI/SNF complex	cellular_component	protein-containing complex	4	0.8	0.0371758	0.257425
GO:0031594	neuromuscular junction	cellular_component	cellular anatomical entity	4	0.8	0.0371758	0.257425
GO:0031983	vesicle lumen	cellular_component	cellular anatomical entity	4	0.8	0.0371758	0.257425
GO:0034774	secretory granule lumen	cellular_component	intracellular	4	0.8	0.0371758	0.257425
GO:0035578	azurophil granule lumen	cellular_component	intracellular	4	0.8	0.0371758	0.257425
GO:0042582	azurophil granule	cellular_component	intracellular	4	0.8	0.0371758	0.257425
GO:0043094	cellular metabolic compound salvage	biological_process	cellular process	6	0.666667	0.0370103	0.257425
GO:0045298	tubulin complex	cellular_component	protein-containing complex	4	0.8	0.0371758	0.257425
GO:0060205	cytoplasmic vesicle lumen	cellular_component	intracellular	4	0.8	0.0371758	0.257425
GO:1990542	mitochondrial transmembrane transport	biological_process	cellular process	6	0.666667	0.0370103	0.257425
GO:0000226	microtubule cytoskeleton organization	biological_process	cellular process	32	0.426667	0.0395718	0.260711
GO:0000255	allantoin metabolic process	biological_process	cellular process	5	0.714286	0.0401709	0.260711
GO:0000256	allantoin catabolic process	biological_process	cellular process	4	0.8	0.0408794	0.260711
GO:0001505	regulation of neurotransmitter levels	biological_process	biological regulation	5	0.714286	0.0401709	0.260711
GO:0001909	leukocyte mediated cytotoxicity	biological_process	cellular process	4	0.8	0.0408794	0.260711
GO:0002228	natural killer cell mediated immunity	biological_process	response to stimulus	4	0.8	0.0408794	0.260711
GO:0002263	cell activation involved in immune response	biological_process	cellular process	4	0.8	0.0408794	0.260711
GO:0002274	myeloid leukocyte activation	biological_process	cellular process	4	0.8	0.0408794	0.260711
GO:0002275	myeloid cell activation involved in immune response	biological_process	cellular process	4	0.8	0.0408794	0.260711
GO:0002283	neutrophil activation involved in immune response	biological_process	cellular process	4	0.8	0.0408794	0.260711
GO:0002366	leukocyte activation involved in immune response	biological_process	cellular process	4	0.8	0.0408794	0.260711
GO:0002443	leukocyte mediated immunity	biological_process	immune system process	4	0.8	0.0408794	0.260711
GO:0002444	myeloid leukocyte mediated immunity	biological_process	immune system process	4	0.8	0.0408794	0.260711
GO:0002446	neutrophil mediated immunity	biological_process	immune system process	4	0.8	0.0408794	0.260711
GO:0002449	lymphocyte mediated immunity	biological_process	immune system process	4	0.8	0.0408794	0.260711
GO:0006108	malate metabolic process	biological_process	cellular process	5	0.714286	0.0401709	0.260711
GO:0006665	sphingolipid metabolic process	biological_process	cellular process	14	0.5	0.0399051	0.260711
GO:0006743	ubiquinone metabolic process	biological_process	cellular process	4	0.8	0.0408794	0.260711
GO:0006744	ubiquinone biosynthetic process	biological_process	cellular process	4	0.8	0.0408794	0.260711
GO:0009086	methionine biosynthetic process	biological_process	cellular process	5	0.714286	0.0401709	0.260711
GO:0009129	pyrimidine nucleoside monophosphate metabolic process	biological_process	cellular process	4	0.8	0.0408794	0.260711
GO:0009130	pyrimidine nucleoside monophosphate biosynthetic process	biological_process	cellular process	4	0.8	0.0408794	0.260711
GO:0009394	2'-deoxyribonucleotide metabolic process	biological_process	cellular process	4	0.8	0.0408794	0.260711
GO:0016715	oxidoreductase activity, acting on paired donors, with incorporation or reduction of molecular oxygen, reduced ascorbate as one donor, and incorporation of one atom of oxygen	molecular_function	catalytic activity	16	0.444444	0.0395824	0.260711
GO:0019541	propionate metabolic process	biological_process	cellular process	4	0.8	0.0408794	0.260711
GO:0019692	deoxyribose phosphate metabolic process	biological_process	cellular process	4	0.8	0.0408794	0.260711
GO:0021554	optic nerve development	biological_process	multicellular organismal process	4	0.8	0.0408794	0.260711
GO:0021603	cranial nerve formation	biological_process	multicellular organismal process	4	0.8	0.0408794	0.260711
GO:0021631	optic nerve morphogenesis	biological_process	multicellular organismal process	4	0.8	0.0408794	0.260711
GO:0021634	optic nerve formation	biological_process	multicellular organismal process	4	0.8	0.0408794	0.260711
GO:0030148	sphingolipid biosynthetic process	biological_process	cellular process	4	0.8	0.0408794	0.260711
GO:0036230	granulocyte activation	biological_process	cellular process	4	0.8	0.0408794	0.260711
GO:0042119	neutrophil activation	biological_process	cellular process	4	0.8	0.0408794	0.260711
GO:0042181	ketone biosynthetic process	biological_process	cellular process	4	0.8	0.0408794	0.260711
GO:0042267	natural killer cell mediated cytotoxicity	biological_process	cellular process	4	0.8	0.0408794	0.260711
GO:0043299	leukocyte degranulation	biological_process	cellular process	4	0.8	0.0408794	0.260711
GO:0043312	neutrophil degranulation	biological_process	cellular process	4	0.8	0.0408794	0.260711
GO:0045055	regulated exocytosis	biological_process	cellular process	5	0.714286	0.0401709	0.260711
GO:0045321	leukocyte activation	biological_process	cellular process	5	0.714286	0.0401709	0.260711
GO:0046174	polyol catabolic process	biological_process	metabolic process	4	0.8	0.0408794	0.260711
GO:0051382	kinetochore assembly	biological_process	cellular process	5	0.714286	0.0401709	0.260711
GO:0051383	kinetochore organization	biological_process	cellular process	5	0.714286	0.0401709	0.260711
GO:0051641	cellular localization	biological_process	cellular process	107	0.374126	0.0391662	0.260711
GO:0097194	execution phase of apoptosis	biological_process	cellular process	4	0.8	0.0408794	0.260711
GO:1901605	alpha-amino acid metabolic process	biological_process	cellular process	38	0.417582	0.0377396	0.260711
GO:1901616	organic hydroxy compound catabolic process	biological_process	metabolic process	5	0.714286	0.0401709	0.260711
GO:1901661	quinone metabolic process	biological_process	cellular process	4	0.8	0.0408794	0.260711
GO:1901663	quinone biosynthetic process	biological_process	cellular process	4	0.8	0.0408794	0.260711
GO:1901990	regulation of mitotic cell cycle phase transition	biological_process	biological regulation	14	0.5	0.0399051	0.260711
GO:2000779	regulation of double-strand break repair	biological_process	biological regulation	4	0.8	0.0408794	0.260711
GO:0022613	ribonucleoprotein complex biogenesis	biological_process	cellular process	44	0.407407	0.0412947	0.262481
GO:0046907	intracellular transport	biological_process	cellular process	88	0.37931	0.041352	0.262481
GO:0065008	regulation of biological quality	biological_process	biological regulation	88	0.37931	0.041352	0.262481
GO:0009124	nucleoside monophosphate biosynthetic process	biological_process	cellular process	9	0.5625	0.0419467	0.265838
GO:0016866	intramolecular transferase activity	molecular_function	catalytic activity	10	0.5	0.0421829	0.266916
GO:0004879	nuclear receptor activity	molecular_function	transcription regulator activity	6	0.6	0.043179	0.271516
GO:0008171	O-methyltransferase activity	molecular_function	catalytic activity	6	0.6	0.043179	0.271516
GO:0030171	voltage-gated proton channel activity	molecular_function	transporter activity	6	0.6	0.043179	0.271516
GO:0098531	ligand-activated transcription factor activity	molecular_function	transcription regulator activity	6	0.6	0.043179	0.271516
GO:0004857	enzyme inhibitor activity	molecular_function	molecular function regulator	50	0.364964	0.0436764	0.274217
GO:0043235	receptor complex	cellular_component	protein-containing complex	14	0.482759	0.0445549	0.279298
GO:0007010	cytoskeleton organization	biological_process	cellular process	61	0.391026	0.0447217	0.279374
GO:0017056	structural constituent of nuclear pore	molecular_function	structural molecule activity	8	0.533333	0.0447747	0.279374
GO:0019901	protein kinase binding	molecular_function	binding	8	0.533333	0.0447747	0.279374
GO:0004383	guanylate cyclase activity	molecular_function	catalytic activity	14	0.451613	0.0456766	0.284562
GO:0000323	lytic vacuole	cellular_component	intracellular	12	0.5	0.0459467	0.285364
GO:0005764	lysosome	cellular_component	intracellular	12	0.5	0.0459467	0.285364
GO:0007264	small GTPase mediated signal transduction	biological_process	biological regulation	25	0.438596	0.0460302	0.285444
GO:0048519	negative regulation of biological process	biological_process	biological regulation	91	0.376033	0.0476687	0.295151
GO:0008483	transaminase activity	molecular_function	catalytic activity	11	0.478261	0.0477672	0.295308
GO:0008380	RNA splicing	biological_process	cellular process	36	0.413793	0.0484655	0.299167
GO:0006096	glycolytic process	biological_process	cellular process	8	0.571429	0.0491615	0.301161
GO:0006165	nucleoside diphosphate phosphorylation	biological_process	cellular process	8	0.571429	0.0491615	0.301161
GO:0006757	ATP generation from ADP	biological_process	cellular process	8	0.571429	0.0491615	0.301161
GO:0045859	regulation of protein kinase activity	biological_process	biological regulation	8	0.571429	0.0491615	0.301161
GO:0046939	nucleotide phosphorylation	biological_process	cellular process	8	0.571429	0.0491615	0.301161
GO:0046486	glycerolipid metabolic process	biological_process	cellular process	23	0.442308	0.0492459	0.301221
GO:0005773	vacuole	cellular_component	intracellular	15	0.46875	0.0503428	0.307464
GO:0004252	serine-type endopeptidase activity	molecular_function	catalytic activity	44	0.366667	0.051751	0.315476
GO:0015318	inorganic molecular entity transmembrane transporter activity	molecular_function	transporter activity	194	0.324958	0.0518109	0.315476
GO:0010498	proteasomal protein catabolic process	biological_process	cellular process	16	0.470588	0.0529804	0.321627
GO:0043161	proteasome-mediated ubiquitin-dependent protein catabolic process	biological_process	cellular process	16	0.470588	0.0529804	0.321627
GO:0016615	malate dehydrogenase activity	molecular_function	catalytic activity	5	0.625	0.0535405	0.323084
GO:0016755	transferase activity, transferring amino-acyl groups	molecular_function	catalytic activity	5	0.625	0.0535405	0.323084
GO:0050664	oxidoreductase activity, acting on NAD(P)H, oxygen as acceptor	molecular_function	catalytic activity	5	0.625	0.0535405	0.323084
GO:0070976	TIR domain binding	molecular_function	binding	5	0.625	0.0535405	0.323084
GO:0009790	embryo development	biological_process	multicellular organismal process	10	0.526316	0.0541114	0.325933
GO:0016301	kinase activity	molecular_function	catalytic activity	272	0.319249	0.0541742	0.325933
GO:0008610	lipid biosynthetic process	biological_process	metabolic process	53	0.392593	0.054264	0.325988
GO:0044255	cellular lipid metabolic process	biological_process	cellular process	94	0.373016	0.0543755	0.326172
GO:0006511	ubiquitin-dependent protein catabolic process	biological_process	cellular process	39	0.40625	0.0546824	0.326778
GO:0019220	regulation of phosphate metabolic process	biological_process	biological regulation	14	0.482759	0.0547193	0.326778
GO:0051174	regulation of phosphorus metabolic process	biological_process	biological regulation	14	0.482759	0.0547193	0.326778
GO:0120114	Sm-like protein family complex	cellular_component	protein-containing complex	9	0.529412	0.0549559	0.327706
GO:0006073	cellular glucan metabolic process	biological_process	cellular process	12	0.5	0.0553931	0.328856
GO:0030258	lipid modification	biological_process	cellular process	12	0.5	0.0553931	0.328856
GO:0044042	glucan metabolic process	biological_process	metabolic process	12	0.5	0.0553931	0.328856
GO:0003746	translation elongation factor activity	molecular_function	translation regulator activity	13	0.448276	0.0564784	0.334807
GO:0009069	serine family amino acid metabolic process	biological_process	cellular process	7	0.583333	0.0576279	0.34062
GO:0051494	negative regulation of cytoskeleton organization	biological_process	biological regulation	7	0.583333	0.0576279	0.34062
GO:0005789	endoplasmic reticulum membrane	cellular_component	cellular anatomical entity	32	0.405063	0.0580759	0.342767
GO:0042578	phosphoric ester hydrolase activity	molecular_function	catalytic activity	79	0.343478	0.0586358	0.345566
GO:0004867	serine-type endopeptidase inhibitor activity	molecular_function	molecular function regulator	21	0.403846	0.0593388	0.349199
GO:0003729	mRNA binding	molecular_function	binding	14	0.4375	0.059834	0.351601
GO:0098793	presynapse	cellular_component	cellular anatomical entity	6	0.6	0.0599973	0.352048
GO:0007275	multicellular organism development	biological_process	multicellular organismal process	88	0.372881	0.0615387	0.360569
GO:0016042	lipid catabolic process	biological_process	metabolic process	34	0.409639	0.0620673	0.363139
GO:0033218	amide binding	molecular_function	binding	15	0.428571	0.0626518	0.366028
GO:0015399	primary active transmembrane transporter activity	molecular_function	transporter activity	29	0.381579	0.0630751	0.367969
GO:0030705	cytoskeleton-dependent intracellular transport	biological_process	cellular process	9	0.529412	0.0640678	0.373221
GO:0000272	polysaccharide catabolic process	biological_process	metabolic process	13	0.481481	0.0644214	0.374739
GO:0004707	MAP kinase activity	molecular_function	catalytic activity	4	0.666667	0.0659377	0.377575
GO:0005164	tumor necrosis factor receptor binding	molecular_function	binding	11	0.458333	0.0653839	0.377575
GO:0016289	CoA hydrolase activity	molecular_function	catalytic activity	4	0.666667	0.0659377	0.377575
GO:0019206	nucleoside kinase activity	molecular_function	catalytic activity	4	0.666667	0.0659377	0.377575
GO:0019751	polyol metabolic process	biological_process	metabolic process	11	0.5	0.0654827	0.377575
GO:0030151	molybdenum ion binding	molecular_function	binding	4	0.666667	0.0659377	0.377575
GO:0030215	semaphorin receptor binding	molecular_function	binding	4	0.666667	0.0659377	0.377575
GO:0030552	cAMP binding	molecular_function	binding	4	0.666667	0.0659377	0.377575
GO:0032813	tumor necrosis factor receptor superfamily binding	molecular_function	binding	11	0.458333	0.0653839	0.377575
GO:0043130	ubiquitin binding	molecular_function	binding	4	0.666667	0.0659377	0.377575
GO:1901657	glycosyl compound metabolic process	biological_process	metabolic process	11	0.5	0.0654827	0.377575
GO:0005819	spindle	cellular_component	intracellular	8	0.533333	0.0662349	0.37767
GO:0030133	transport vesicle	cellular_component	intracellular	8	0.533333	0.0662349	0.37767
GO:0030532	small nuclear ribonucleoprotein complex	cellular_component	protein-containing complex	8	0.533333	0.0662349	0.37767
GO:0000041	transition metal ion transport	biological_process	localization	6	0.6	0.0675028	0.377959
GO:0006635	fatty acid beta-oxidation	biological_process	cellular process	6	0.6	0.0675028	0.377959
GO:0006826	iron ion transport	biological_process	localization	6	0.6	0.0675028	0.377959
GO:0016849	phosphorus-oxygen lyase activity	molecular_function	catalytic activity	17	0.414634	0.0669762	0.377959
GO:0019395	fatty acid oxidation	biological_process	cellular process	6	0.6	0.0675028	0.377959
GO:0019842	vitamin binding	molecular_function	binding	44	0.360656	0.0665353	0.377959
GO:0019900	kinase binding	molecular_function	binding	8	0.5	0.0670002	0.377959
GO:0030983	mismatched DNA binding	molecular_function	binding	8	0.5	0.0670002	0.377959
GO:0034440	lipid oxidation	biological_process	cellular process	6	0.6	0.0675028	0.377959
GO:0034508	centromere complex assembly	biological_process	cellular process	6	0.6	0.0675028	0.377959
GO:0042274	ribosomal small subunit biogenesis	biological_process	cellular process	6	0.6	0.0675028	0.377959
GO:0065002	intracellular protein transmembrane transport	biological_process	cellular process	6	0.6	0.0675028	0.377959
GO:0071806	protein transmembrane transport	biological_process	cellular process	6	0.6	0.0675028	0.377959
GO:0042175	nuclear outer membrane-endoplasmic reticulum membrane network	cellular_component	cellular anatomical entity	32	0.4	0.0683473	0.382158
GO:0006631	fatty acid metabolic process	biological_process	cellular process	25	0.423729	0.0690109	0.384802
GO:0045454	cell redox homeostasis	biological_process	biological regulation	25	0.423729	0.0690109	0.384802
GO:0000018	regulation of DNA recombination	biological_process	biological regulation	3	0.75	0.103142	0.385047
GO:0000028	ribosomal small subunit assembly	biological_process	cellular process	2	1	0.105108	0.385047
GO:0000062	fatty-acyl-CoA binding	molecular_function	binding	3	0.75	0.0793696	0.385047
GO:0000079	regulation of cyclin-dependent protein serine/threonine kinase activity	biological_process	biological regulation	3	0.75	0.103142	0.385047
GO:0000164	protein phosphatase type 1 complex	cellular_component	protein-containing complex	2	1	0.0997756	0.385047
GO:0000228	nuclear chromosome	cellular_component	intracellular	28	0.405797	0.0712964	0.385047
GO:0000314	organellar small ribosomal subunit	cellular_component	protein-containing complex	3	0.75	0.0961856	0.385047
GO:0000315	organellar large ribosomal subunit	cellular_component	protein-containing complex	3	0.75	0.0961856	0.385047
GO:0000380	alternative mRNA splicing, via spliceosome	biological_process	cellular process	2	1	0.105108	0.385047
GO:0000422	autophagy of mitochondrion	biological_process	cellular process	2	1	0.105108	0.385047
GO:0000444	MIS12/MIND type complex	cellular_component	protein-containing complex	2	1	0.0997756	0.385047
GO:0000469	cleavage involved in rRNA processing	biological_process	cellular process	2	1	0.105108	0.385047
GO:0000737	DNA catabolic process, endonucleolytic	biological_process	cellular process	4	0.666667	0.0913219	0.385047
GO:0000777	condensed chromosome kinetochore	cellular_component	intracellular	3	0.75	0.0961856	0.385047
GO:0000779	condensed chromosome, centromeric region	cellular_component	intracellular	3	0.75	0.0961856	0.385047
GO:0000808	origin recognition complex	cellular_component	protein-containing complex	4	0.666667	0.0837595	0.385047
GO:0000932	P-body	cellular_component	intracellular	6	0.545455	0.097497	0.385047
GO:0000974	Prp19 complex	cellular_component	protein-containing complex	2	1	0.0997756	0.385047
GO:0000977	RNA polymerase II transcription regulatory region sequence-specific DNA binding	molecular_function	binding	7	0.5	0.0850868	0.385047
GO:0001523	retinoid metabolic process	biological_process	cellular process	2	1	0.105108	0.385047
GO:0001573	ganglioside metabolic process	biological_process	cellular process	5	0.625	0.0788426	0.385047
GO:0001650	fibrillar center	cellular_component	intracellular	2	1	0.0997756	0.385047
GO:0001681	sialate O-acetylesterase activity	molecular_function	catalytic activity	3	0.75	0.0793696	0.385047
GO:0001894	tissue homeostasis	biological_process	biological regulation	3	0.75	0.103142	0.385047
GO:0001906	cell killing	biological_process	cellular process	11	0.478261	0.0898567	0.385047
GO:0001933	negative regulation of protein phosphorylation	biological_process	biological regulation	2	1	0.105108	0.385047
GO:0002084	protein depalmitoylation	biological_process	cellular process	2	1	0.105108	0.385047
GO:0002119	nematode larval development	biological_process	multicellular organismal process	3	0.75	0.103142	0.385047
GO:0002220	innate immune response activating cell surface receptor signaling pathway	biological_process	biological regulation	2	1	0.105108	0.385047
GO:0002223	stimulatory C-type lectin receptor signaling pathway	biological_process	biological regulation	2	1	0.105108	0.385047
GO:0002429	immune response-activating cell surface receptor signaling pathway	biological_process	biological regulation	2	1	0.105108	0.385047
GO:0002703	regulation of leukocyte mediated immunity	biological_process	biological regulation	2	1	0.105108	0.385047
GO:0002757	immune response-activating signal transduction	biological_process	biological regulation	2	1	0.105108	0.385047
GO:0002758	innate immune response-activating signal transduction	biological_process	biological regulation	2	1	0.105108	0.385047
GO:0002764	immune response-regulating signaling pathway	biological_process	biological regulation	2	1	0.105108	0.385047
GO:0002768	immune response-regulating cell surface receptor signaling pathway	biological_process	biological regulation	2	1	0.105108	0.385047
GO:0003743	translation initiation factor activity	molecular_function	translation regulator activity	25	0.373134	0.100881	0.385047
GO:0003854	3-beta-hydroxy-delta5-steroid dehydrogenase activity	molecular_function	catalytic activity	5	0.555556	0.0918187	0.385047
GO:0003858	3-hydroxybutyrate dehydrogenase activity	molecular_function	catalytic activity	2	1	0.0865521	0.385047
GO:0003884	D-amino-acid oxidase activity	molecular_function	catalytic activity	3	0.75	0.0793696	0.385047
GO:0003896	DNA primase activity	molecular_function	catalytic activity	2	1	0.0865521	0.385047
GO:0003979	UDP-glucose 6-dehydrogenase activity	molecular_function	catalytic activity	2	1	0.0865521	0.385047
GO:0004126	cytidine deaminase activity	molecular_function	catalytic activity	2	1	0.0865521	0.385047
GO:0004128	cytochrome-b5 reductase activity, acting on NAD(P)H	molecular_function	catalytic activity	2	1	0.0865521	0.385047
GO:0004145	diamine N-acetyltransferase activity	molecular_function	catalytic activity	2	1	0.0865521	0.385047
GO:0004176	ATP-dependent peptidase activity	molecular_function	catalytic activity	2	1	0.0865521	0.385047
GO:0004185	serine-type carboxypeptidase activity	molecular_function	catalytic activity	3	0.75	0.0793696	0.385047
GO:0004356	glutamate-ammonia ligase activity	molecular_function	catalytic activity	2	1	0.0865521	0.385047
GO:0004416	hydroxyacylglutathione hydrolase activity	molecular_function	catalytic activity	2	1	0.0865521	0.385047
GO:0004427	inorganic diphosphatase activity	molecular_function	catalytic activity	2	1	0.0865521	0.385047
GO:0004482	mRNA (guanine-N7-)-methyltransferase activity	molecular_function	catalytic activity	2	1	0.0865521	0.385047
GO:0004528	phosphodiesterase I activity	molecular_function	catalytic activity	2	1	0.0865521	0.385047
GO:0004609	phosphatidylserine decarboxylase activity	molecular_function	catalytic activity	2	1	0.0865521	0.385047
GO:0004613	phosphoenolpyruvate carboxykinase (GTP) activity	molecular_function	catalytic activity	3	0.75	0.0793696	0.385047
GO:0004692	cGMP-dependent protein kinase activity	molecular_function	catalytic activity	2	1	0.0865521	0.385047
GO:0004735	pyrroline-5-carboxylate reductase activity	molecular_function	catalytic activity	2	1	0.0865521	0.385047
GO:0004745	retinol dehydrogenase activity	molecular_function	catalytic activity	2	1	0.0865521	0.385047
GO:0004768	stearoyl-CoA 9-desaturase activity	molecular_function	catalytic activity	2	1	0.0865521	0.385047
GO:0004820	glycine-tRNA ligase activity	molecular_function	catalytic activity	2	1	0.0865521	0.385047
GO:0004861	cyclin-dependent protein serine/threonine kinase inhibitor activity	molecular_function	molecular function regulator	2	1	0.0865521	0.385047
GO:0004948	calcitonin receptor activity	molecular_function	molecular transducer activity	3	0.75	0.0793696	0.385047
GO:0005664	nuclear origin of replication recognition complex	cellular_component	protein-containing complex	2	1	0.0997756	0.385047
GO:0005675	transcription factor TFIIH holo complex	cellular_component	protein-containing complex	3	0.75	0.0961856	0.385047
GO:0005736	RNA polymerase I complex	cellular_component	protein-containing complex	2	1	0.0997756	0.385047
GO:0005744	TIM23 mitochondrial import inner membrane translocase complex	cellular_component	protein-containing complex	3	0.75	0.0961856	0.385047
GO:0005762	mitochondrial large ribosomal subunit	cellular_component	protein-containing complex	3	0.75	0.0961856	0.385047
GO:0005763	mitochondrial small ribosomal subunit	cellular_component	protein-containing complex	3	0.75	0.0961856	0.385047
GO:0005768	endosome	cellular_component	intracellular	15	0.441176	0.0848516	0.385047
GO:0005776	autophagosome	cellular_component	intracellular	2	1	0.0997756	0.385047
GO:0005796	Golgi lumen	cellular_component	intracellular	2	1	0.0997756	0.385047
GO:0005811	lipid droplet	cellular_component	intracellular	2	1	0.0997756	0.385047
GO:0005814	centriole	cellular_component	intracellular	5	0.625	0.0711703	0.385047
GO:0005828	kinetochore microtubule	cellular_component	intracellular	2	1	0.0997756	0.385047
GO:0005838	proteasome regulatory particle	cellular_component	protein-containing complex	5	0.625	0.0711703	0.385047
GO:0005853	eukaryotic translation elongation factor 1 complex	cellular_component	protein-containing complex	2	1	0.0997756	0.385047
GO:0005882	intermediate filament	cellular_component	intracellular	7	0.538462	0.0801546	0.385047
GO:0005911	cell-cell junction	cellular_component	cellular anatomical entity	13	0.464286	0.0713947	0.385047
GO:0005912	adherens junction	cellular_component	cellular anatomical entity	2	1	0.0997756	0.385047
GO:0005952	cAMP-dependent protein kinase complex	cellular_component	protein-containing complex	3	0.75	0.0961856	0.385047
GO:0006089	lactate metabolic process	biological_process	cellular process	2	1	0.105108	0.385047
GO:0006106	fumarate metabolic process	biological_process	cellular process	2	1	0.105108	0.385047
GO:0006114	glycerol biosynthetic process	biological_process	cellular process	2	1	0.105108	0.385047
GO:0006167	AMP biosynthetic process	biological_process	cellular process	2	1	0.105108	0.385047
GO:0006172	ADP biosynthetic process	biological_process	cellular process	2	1	0.105108	0.385047
GO:0006206	pyrimidine nucleobase metabolic process	biological_process	cellular process	4	0.666667	0.0913219	0.385047
GO:0006222	UMP biosynthetic process	biological_process	cellular process	3	0.75	0.103142	0.385047
GO:0006282	regulation of DNA repair	biological_process	biological regulation	5	0.625	0.0788426	0.385047
GO:0006338	chromatin remodeling	biological_process	cellular process	15	0.454545	0.0807795	0.385047
GO:0006348	chromatin silencing at telomere	biological_process	biological regulation	2	1	0.105108	0.385047
GO:0006400	tRNA modification	biological_process	cellular process	13	0.464286	0.0856688	0.385047
GO:0006426	glycyl-tRNA aminoacylation	biological_process	cellular process	2	1	0.105108	0.385047
GO:0006446	regulation of translational initiation	biological_process	biological regulation	2	1	0.105108	0.385047
GO:0006465	signal peptide processing	biological_process	cellular process	2	1	0.105108	0.385047
GO:0006469	negative regulation of protein kinase activity	biological_process	biological regulation	2	1	0.105108	0.385047
GO:0006542	glutamine biosynthetic process	biological_process	cellular process	2	1	0.105108	0.385047
GO:0006561	proline biosynthetic process	biological_process	cellular process	3	0.75	0.103142	0.385047
GO:0006595	polyamine metabolic process	biological_process	cellular process	7	0.538462	0.0907422	0.385047
GO:0006605	protein targeting	biological_process	cellular process	16	0.444444	0.0881439	0.385047
GO:0006638	neutral lipid metabolic process	biological_process	cellular process	3	0.75	0.103142	0.385047
GO:0006639	acylglycerol metabolic process	biological_process	cellular process	3	0.75	0.103142	0.385047
GO:0006641	triglyceride metabolic process	biological_process	cellular process	3	0.75	0.103142	0.385047
GO:0006646	phosphatidylethanolamine biosynthetic process	biological_process	cellular process	2	1	0.105108	0.385047
GO:0006689	ganglioside catabolic process	biological_process	cellular process	5	0.625	0.0788426	0.385047
GO:0006690	icosanoid metabolic process	biological_process	cellular process	4	0.666667	0.0913219	0.385047
GO:0006721	terpenoid metabolic process	biological_process	cellular process	2	1	0.105108	0.385047
GO:0006730	one-carbon metabolic process	biological_process	cellular process	4	0.666667	0.0913219	0.385047
GO:0006811	ion transport	biological_process	localization	72	0.369231	0.100683	0.385047
GO:0007007	inner mitochondrial membrane organization	biological_process	cellular process	4	0.666667	0.0913219	0.385047
GO:0007015	actin filament organization	biological_process	cellular process	19	0.44186	0.0706231	0.385047
GO:0007059	chromosome segregation	biological_process	cellular process	15	0.454545	0.0807795	0.385047
GO:0007076	mitotic chromosome condensation	biological_process	cellular process	3	0.75	0.103142	0.385047
GO:0007098	centrosome cycle	biological_process	cellular process	7	0.538462	0.0907422	0.385047
GO:0007099	centriole replication	biological_process	cellular process	4	0.666667	0.0913219	0.385047
GO:0007155	cell adhesion	biological_process	cellular process	74	0.368159	0.102486	0.385047
GO:0007187	G protein-coupled receptor signaling pathway, coupled to cyclic nucleotide second messenger	biological_process	biological regulation	3	0.75	0.103142	0.385047
GO:0007188	adenylate cyclase-modulating G protein-coupled receptor signaling pathway	biological_process	biological regulation	3	0.75	0.103142	0.385047
GO:0007269	neurotransmitter secretion	biological_process	biological regulation	4	0.666667	0.0913219	0.385047
GO:0007340	acrosome reaction	biological_process	multi-organism process	2	1	0.105108	0.385047
GO:0008121	ubiquinol-cytochrome-c reductase activity	molecular_function	catalytic activity	2	1	0.0865521	0.385047
GO:0008126	acetylesterase activity	molecular_function	catalytic activity	3	0.75	0.0793696	0.385047
GO:0008134	transcription factor binding	molecular_function	binding	7	0.5	0.0850868	0.385047
GO:0008172	S-methyltransferase activity	molecular_function	catalytic activity	8	0.470588	0.0948958	0.385047
GO:0008174	mRNA methyltransferase activity	molecular_function	catalytic activity	3	0.75	0.0793696	0.385047
GO:0008199	ferric iron binding	molecular_function	binding	5	0.555556	0.0918187	0.385047
GO:0008324	cation transmembrane transporter activity	molecular_function	transporter activity	115	0.326705	0.0985869	0.385047
GO:0008374	O-acyltransferase activity	molecular_function	catalytic activity	5	0.555556	0.0918187	0.385047
GO:0008410	CoA-transferase activity	molecular_function	catalytic activity	3	0.75	0.0793696	0.385047
GO:0008418	protein-N-terminal asparagine amidohydrolase activity	molecular_function	catalytic activity	2	1	0.0865521	0.385047
GO:0008430	selenium binding	molecular_function	binding	2	1	0.0865521	0.385047
GO:0008479	queuine tRNA-ribosyltransferase activity	molecular_function	catalytic activity	2	1	0.0865521	0.385047
GO:0008537	proteasome activator complex	cellular_component	protein-containing complex	2	1	0.0997756	0.385047
GO:0008540	proteasome regulatory particle, base subcomplex	cellular_component	protein-containing complex	4	0.666667	0.0837595	0.385047
GO:0008757	S-adenosylmethionine-dependent methyltransferase activity	molecular_function	catalytic activity	29	0.376623	0.0736304	0.385047
GO:0009008	DNA-methyltransferase activity	molecular_function	catalytic activity	2	1	0.0865521	0.385047
GO:0009039	urease activity	molecular_function	catalytic activity	2	1	0.0865521	0.385047
GO:0009084	glutamine family amino acid biosynthetic process	biological_process	cellular process	5	0.625	0.0788426	0.385047
GO:0009092	homoserine metabolic process	biological_process	cellular process	2	1	0.105108	0.385047
GO:0009112	nucleobase metabolic process	biological_process	cellular process	7	0.538462	0.0907422	0.385047
GO:0009126	purine nucleoside monophosphate metabolic process	biological_process	cellular process	7	0.538462	0.0907422	0.385047
GO:0009136	purine nucleoside diphosphate biosynthetic process	biological_process	cellular process	2	1	0.105108	0.385047
GO:0009156	ribonucleoside monophosphate biosynthetic process	biological_process	cellular process	8	0.533333	0.0760985	0.385047
GO:0009167	purine ribonucleoside monophosphate metabolic process	biological_process	cellular process	7	0.538462	0.0907422	0.385047
GO:0009173	pyrimidine ribonucleoside monophosphate metabolic process	biological_process	cellular process	3	0.75	0.103142	0.385047
GO:0009174	pyrimidine ribonucleoside monophosphate biosynthetic process	biological_process	cellular process	3	0.75	0.103142	0.385047
GO:0009180	purine ribonucleoside diphosphate biosynthetic process	biological_process	cellular process	2	1	0.105108	0.385047
GO:0009188	ribonucleoside diphosphate biosynthetic process	biological_process	cellular process	2	1	0.105108	0.385047
GO:0009221	pyrimidine deoxyribonucleotide biosynthetic process	biological_process	cellular process	2	1	0.105108	0.385047
GO:0009254	peptidoglycan turnover	biological_process	metabolic process	2	1	0.105108	0.385047
GO:0009265	2'-deoxyribonucleotide biosynthetic process	biological_process	cellular process	2	1	0.105108	0.385047
GO:0009438	methylglyoxal metabolic process	biological_process	cellular process	2	1	0.105108	0.385047
GO:0009743	response to carbohydrate	biological_process	response to stimulus	2	1	0.105108	0.385047
GO:0009746	response to hexose	biological_process	response to stimulus	2	1	0.105108	0.385047
GO:0009749	response to glucose	biological_process	response to stimulus	2	1	0.105108	0.385047
GO:0009880	embryonic pattern specification	biological_process	multicellular organismal process	2	1	0.105108	0.385047
GO:0010033	response to organic substance	biological_process	response to stimulus	29	0.414286	0.070236	0.385047
GO:0010499	proteasomal ubiquitin-independent protein catabolic process	biological_process	cellular process	2	1	0.105108	0.385047
GO:0010563	negative regulation of phosphorus metabolic process	biological_process	biological regulation	3	0.75	0.103142	0.385047
GO:0010826	negative regulation of centrosome duplication	biological_process	biological regulation	2	1	0.105108	0.385047
GO:0015067	amidinotransferase activity	molecular_function	catalytic activity	3	0.75	0.0793696	0.385047
GO:0015081	sodium ion transmembrane transporter activity	molecular_function	transporter activity	32	0.363636	0.0957531	0.385047
GO:0015248	sterol transporter activity	molecular_function	transporter activity	2	1	0.0865521	0.385047
GO:0016071	mRNA metabolic process	biological_process	cellular process	49	0.379845	0.103739	0.385047
GO:0016101	diterpenoid metabolic process	biological_process	cellular process	2	1	0.105108	0.385047
GO:0016151	nickel cation binding	molecular_function	binding	3	0.75	0.0793696	0.385047
GO:0016174	NAD(P)H oxidase (H(2)O(2)-forming activity	molecular_function	catalytic activity	2	1	0.0865521	0.385047
GO:0016211	ammonia ligase activity	molecular_function	catalytic activity	2	1	0.0865521	0.385047
GO:0016215	acyl-CoA desaturase activity	molecular_function	catalytic activity	2	1	0.0865521	0.385047
GO:0016229	steroid dehydrogenase activity	molecular_function	catalytic activity	6	0.545455	0.0717871	0.385047
GO:0016286	small conductance calcium-activated potassium channel activity	molecular_function	transporter activity	3	0.75	0.0793696	0.385047
GO:0016310	phosphorylation	biological_process	cellular process	24	0.413793	0.0947555	0.385047
GO:0016411	acylglycerol O-acyltransferase activity	molecular_function	catalytic activity	3	0.75	0.0793696	0.385047
GO:0016528	sarcoplasm	cellular_component	intracellular	2	1	0.0997756	0.385047
GO:0016604	nuclear body	cellular_component	intracellular	6	0.545455	0.097497	0.385047
GO:0016653	oxidoreductase activity, acting on NAD(P)H, heme protein as acceptor	molecular_function	catalytic activity	3	0.75	0.0793696	0.385047
GO:0016681	oxidoreductase activity, acting on diphenols and related substances as donors, cytochrome as acceptor	molecular_function	catalytic activity	2	1	0.0865521	0.385047
GO:0016709	oxidoreductase activity, acting on paired donors, with incorporation or reduction of molecular oxygen, NAD(P)H as one donor, and incorporation of one atom of oxygen	molecular_function	catalytic activity	13	0.419355	0.0938379	0.385047
GO:0016717	oxidoreductase activity, acting on paired donors, with oxidation of a pair of donors resulting in the reduction of molecular oxygen to two molecules of water	molecular_function	catalytic activity	2	1	0.0865521	0.385047
GO:0016776	phosphotransferase activity, phosphate group as acceptor	molecular_function	catalytic activity	9	0.473684	0.075196	0.385047
GO:0016822	hydrolase activity, acting on acid carbon-carbon bonds	molecular_function	catalytic activity	2	1	0.0865521	0.385047
GO:0016823	hydrolase activity, acting on acid carbon-carbon bonds, in ketonic substances	molecular_function	catalytic activity	2	1	0.0865521	0.385047
GO:0016840	carbon-nitrogen lyase activity	molecular_function	catalytic activity	8	0.470588	0.0948958	0.385047
GO:0016854	racemase and epimerase activity	molecular_function	catalytic activity	6	0.545455	0.0717871	0.385047
GO:0016874	ligase activity	molecular_function	catalytic activity	53	0.348684	0.0835165	0.385047
GO:0016879	ligase activity, forming carbon-nitrogen bonds	molecular_function	catalytic activity	13	0.419355	0.0938379	0.385047
GO:0016880	acid-ammonia (or amide) ligase activity	molecular_function	catalytic activity	2	1	0.0865521	0.385047
GO:0016887	ATPase activity	molecular_function	catalytic activity	109	0.329305	0.0885789	0.385047
GO:0016894	endonuclease activity, active with either ribo- or deoxyribonucleic acids and producing 3'-phosphomonoesters	molecular_function	catalytic activity	5	0.555556	0.0918187	0.385047
GO:0017017	MAP kinase tyrosine/serine/threonine phosphatase activity	molecular_function	catalytic activity	5	0.555556	0.0918187	0.385047
GO:0017108	5'-flap endonuclease activity	molecular_function	catalytic activity	2	1	0.0865521	0.385047
GO:0018198	peptidyl-cysteine modification	biological_process	cellular process	2	1	0.105108	0.385047
GO:0018996	molting cycle, collagen and cuticulin-based cuticle	biological_process	multicellular organismal process	4	0.666667	0.0913219	0.385047
GO:0019008	molybdopterin synthase complex	cellular_component	protein-containing complex	2	1	0.0997756	0.385047
GO:0019210	kinase inhibitor activity	molecular_function	molecular function regulator	3	0.75	0.0793696	0.385047
GO:0019243	methylglyoxal catabolic process to D-lactate via S-lactoyl-glutathione	biological_process	cellular process	2	1	0.105108	0.385047
GO:0019284	L-methionine salvage from S-adenosylmethionine	biological_process	cellular process	2	1	0.105108	0.385047
GO:0019321	pentose metabolic process	biological_process	metabolic process	3	0.75	0.103142	0.385047
GO:0019346	transsulfuration	biological_process	cellular process	2	1	0.105108	0.385047
GO:0019401	alditol biosynthetic process	biological_process	cellular process	2	1	0.105108	0.385047
GO:0019432	triglyceride biosynthetic process	biological_process	cellular process	3	0.75	0.103142	0.385047
GO:0019509	L-methionine salvage from methylthioadenosine	biological_process	cellular process	2	1	0.105108	0.385047
GO:0019543	propionate catabolic process	biological_process	cellular process	2	1	0.105108	0.385047
GO:0019627	urea metabolic process	biological_process	cellular process	2	1	0.105108	0.385047
GO:0019634	organic phosphonate metabolic process	biological_process	cellular process	2	1	0.105108	0.385047
GO:0019700	organic phosphonate catabolic process	biological_process	cellular process	2	1	0.105108	0.385047
GO:0019805	quinolinate biosynthetic process	biological_process	cellular process	3	0.75	0.103142	0.385047
GO:0019808	polyamine binding	molecular_function	binding	2	1	0.0865521	0.385047
GO:0019809	spermidine binding	molecular_function	binding	2	1	0.0865521	0.385047
GO:0019933	cAMP-mediated signaling	biological_process	biological regulation	2	1	0.105108	0.385047
GO:0019935	cyclic-nucleotide-mediated signaling	biological_process	biological regulation	2	1	0.105108	0.385047
GO:0021545	cranial nerve development	biological_process	multicellular organismal process	4	0.666667	0.0913219	0.385047
GO:0021602	cranial nerve morphogenesis	biological_process	multicellular organismal process	4	0.666667	0.0913219	0.385047
GO:0021675	nerve development	biological_process	multicellular organismal process	4	0.666667	0.0913219	0.385047
GO:0022890	inorganic cation transmembrane transporter activity	molecular_function	transporter activity	113	0.329446	0.0834991	0.385047
GO:0023061	signal release	biological_process	cellular process	4	0.666667	0.0913219	0.385047
GO:0030008	TRAPP complex	cellular_component	protein-containing complex	2	1	0.0997756	0.385047
GO:0030060	L-malate dehydrogenase activity	molecular_function	catalytic activity	3	0.75	0.0793696	0.385047
GO:0030150	protein import into mitochondrial matrix	biological_process	cellular process	3	0.75	0.103142	0.385047
GO:0030228	lipoprotein particle receptor activity	molecular_function	cargo receptor activity	2	1	0.0865521	0.385047
GO:0030279	negative regulation of ossification	biological_process	biological regulation	2	1	0.105108	0.385047
GO:0030314	junctional membrane complex	cellular_component	protein-containing complex	2	1	0.0997756	0.385047
GO:0030414	peptidase inhibitor activity	molecular_function	molecular function regulator	45	0.348837	0.103244	0.385047
GO:0030553	cGMP binding	molecular_function	binding	2	1	0.0865521	0.385047
GO:0030658	transport vesicle membrane	cellular_component	intracellular	5	0.625	0.0711703	0.385047
GO:0030867	rough endoplasmic reticulum membrane	cellular_component	intracellular	3	0.75	0.0961856	0.385047
GO:0030896	checkpoint clamp complex	cellular_component	protein-containing complex	2	1	0.0997756	0.385047
GO:0030915	Smc5-Smc6 complex	cellular_component	protein-containing complex	4	0.666667	0.0837595	0.385047
GO:0031023	microtubule organizing center organization	biological_process	cellular process	7	0.538462	0.0907422	0.385047
GO:0031078	histone deacetylase activity (H3-K14 specific)	molecular_function	catalytic activity	2	1	0.0865521	0.385047
GO:0031080	nuclear pore outer ring	cellular_component	protein-containing complex	2	1	0.0997756	0.385047
GO:0031300	intrinsic component of organelle membrane	cellular_component	cellular anatomical entity	14	0.4375	0.100307	0.385047
GO:0031301	integral component of organelle membrane	cellular_component	cellular anatomical entity	14	0.4375	0.100307	0.385047
GO:0031346	positive regulation of cell projection organization	biological_process	biological regulation	2	1	0.105108	0.385047
GO:0031369	translation initiation factor binding	molecular_function	binding	2	1	0.0865521	0.385047
GO:0031683	G-protein beta/gamma-subunit complex binding	molecular_function	binding	5	0.555556	0.0918187	0.385047
GO:0031982	vesicle	cellular_component	cellular anatomical entity	45	0.378151	0.0867733	0.385047
GO:0032041	NAD-dependent histone deacetylase activity (H3-K14 specific)	molecular_function	catalytic activity	2	1	0.0865521	0.385047
GO:0032386	regulation of intracellular transport	biological_process	biological regulation	3	0.75	0.103142	0.385047
GO:0032422	purine-rich negative regulatory element binding	molecular_function	binding	2	1	0.0865521	0.385047
GO:0032543	mitochondrial translation	biological_process	cellular process	5	0.625	0.0788426	0.385047
GO:0032780	negative regulation of ATPase activity	biological_process	biological regulation	2	1	0.105108	0.385047
GO:0032806	carboxy-terminal domain protein kinase complex	cellular_component	protein-containing complex	3	0.75	0.0961856	0.385047
GO:0032917	polyamine acetylation	biological_process	cellular process	2	1	0.105108	0.385047
GO:0032918	spermidine acetylation	biological_process	cellular process	2	1	0.105108	0.385047
GO:0032940	secretion by cell	biological_process	cellular process	14	0.451613	0.094557	0.385047
GO:0032954	regulation of cytokinetic process	biological_process	biological regulation	2	1	0.105108	0.385047
GO:0032977	membrane insertase activity	molecular_function	molecular carrier activity	2	1	0.0865521	0.385047
GO:0033353	S-adenosylmethionine cycle	biological_process	cellular process	2	1	0.105108	0.385047
GO:0033549	MAP kinase phosphatase activity	molecular_function	catalytic activity	5	0.555556	0.0918187	0.385047
GO:0033673	negative regulation of kinase activity	biological_process	biological regulation	2	1	0.105108	0.385047
GO:0033764	steroid dehydrogenase activity, acting on the CH-OH group of donors, NAD or NADP as acceptor	molecular_function	catalytic activity	5	0.555556	0.0918187	0.385047
GO:0033897	ribonuclease T2 activity	molecular_function	catalytic activity	2	1	0.0865521	0.385047
GO:0034284	response to monosaccharide	biological_process	response to stimulus	2	1	0.105108	0.385047
GO:0034315	regulation of Arp2/3 complex-mediated actin nucleation	biological_process	biological regulation	2	1	0.105108	0.385047
GO:0034338	short-chain carboxylesterase activity	molecular_function	catalytic activity	3	0.75	0.0793696	0.385047
GO:0034354	'de novo' NAD biosynthetic process from tryptophan	biological_process	cellular process	3	0.75	0.103142	0.385047
GO:0034584	piRNA binding	molecular_function	binding	2	1	0.0865521	0.385047
GO:0034627	'de novo' NAD biosynthetic process	biological_process	cellular process	3	0.75	0.103142	0.385047
GO:0034754	cellular hormone metabolic process	biological_process	biological regulation	2	1	0.105108	0.385047
GO:0035272	exocrine system development	biological_process	multicellular organismal process	2	1	0.105108	0.385047
GO:0035690	cellular response to drug	biological_process	cellular process	2	1	0.105108	0.385047
GO:0035721	intraciliary retrograde transport	biological_process	cellular process	3	0.75	0.103142	0.385047
GO:0035850	epithelial cell differentiation involved in kidney development	biological_process	cellular process	2	1	0.105108	0.385047
GO:0036064	ciliary basal body	cellular_component	intracellular	3	0.75	0.0961856	0.385047
GO:0042159	lipoprotein catabolic process	biological_process	metabolic process	2	1	0.105108	0.385047
GO:0042256	mature ribosome assembly	biological_process	cellular process	2	1	0.105108	0.385047
GO:0042284	sphingolipid delta-4 desaturase activity	molecular_function	catalytic activity	2	1	0.0865521	0.385047
GO:0042302	structural constituent of cuticle	molecular_function	structural molecule activity	3	0.75	0.0793696	0.385047
GO:0042326	negative regulation of phosphorylation	biological_process	biological regulation	2	1	0.105108	0.385047
GO:0042393	histone binding	molecular_function	binding	5	0.555556	0.0918187	0.385047
GO:0042395	ecdysis, collagen and cuticulin-based cuticle	biological_process	multicellular organismal process	2	1	0.105108	0.385047
GO:0042572	retinol metabolic process	biological_process	biological regulation	2	1	0.105108	0.385047
GO:0042626	ATPase-coupled transmembrane transporter activity	molecular_function	transporter activity	28	0.373333	0.0857628	0.385047
GO:0042720	mitochondrial inner membrane peptidase complex	cellular_component	protein-containing complex	2	1	0.0997756	0.385047
GO:0043015	gamma-tubulin binding	molecular_function	binding	3	0.75	0.0793696	0.385047
GO:0043102	amino acid salvage	biological_process	cellular process	2	1	0.105108	0.385047
GO:0043419	urea catabolic process	biological_process	cellular process	2	1	0.105108	0.385047
GO:0043420	anthranilate metabolic process	biological_process	cellular process	3	0.75	0.103142	0.385047
GO:0043621	protein self-association	molecular_function	binding	2	1	0.0865521	0.385047
GO:0043650	dicarboxylic acid biosynthetic process	biological_process	cellular process	3	0.75	0.103142	0.385047
GO:0044089	positive regulation of cellular component biogenesis	biological_process	biological regulation	12	0.48	0.0759955	0.385047
GO:0044205	'de novo' UMP biosynthetic process	biological_process	cellular process	2	1	0.105108	0.385047
GO:0044208	'de novo' AMP biosynthetic process	biological_process	cellular process	2	1	0.105108	0.385047
GO:0044264	cellular polysaccharide metabolic process	biological_process	cellular process	15	0.454545	0.0807795	0.385047
GO:0044743	protein transmembrane import into intracellular organelle	biological_process	cellular process	5	0.625	0.0788426	0.385047
GO:0045111	intermediate filament cytoskeleton	cellular_component	intracellular	7	0.538462	0.0801546	0.385047
GO:0045121	membrane raft	cellular_component	cellular anatomical entity	16	0.432432	0.090672	0.385047
GO:0045335	phagocytic vesicle	cellular_component	intracellular	2	1	0.0997756	0.385047
GO:0045738	negative regulation of DNA repair	biological_process	biological regulation	2	1	0.105108	0.385047
GO:0045786	negative regulation of cell cycle	biological_process	biological regulation	14	0.451613	0.094557	0.385047
GO:0045936	negative regulation of phosphate metabolic process	biological_process	biological regulation	3	0.75	0.103142	0.385047
GO:0046049	UMP metabolic process	biological_process	cellular process	3	0.75	0.103142	0.385047
GO:0046112	nucleobase biosynthetic process	biological_process	cellular process	5	0.625	0.0788426	0.385047
GO:0046164	alcohol catabolic process	biological_process	metabolic process	4	0.666667	0.0913219	0.385047
GO:0046327	glycerol biosynthetic process from pyruvate	biological_process	cellular process	2	1	0.105108	0.385047
GO:0046337	phosphatidylethanolamine metabolic process	biological_process	cellular process	2	1	0.105108	0.385047
GO:0046365	monosaccharide catabolic process	biological_process	metabolic process	2	1	0.105108	0.385047
GO:0046385	deoxyribose phosphate biosynthetic process	biological_process	cellular process	2	1	0.105108	0.385047
GO:0046416	D-amino acid metabolic process	biological_process	cellular process	3	0.75	0.103142	0.385047
GO:0046460	neutral lipid biosynthetic process	biological_process	cellular process	3	0.75	0.103142	0.385047
GO:0046463	acylglycerol biosynthetic process	biological_process	cellular process	3	0.75	0.103142	0.385047
GO:0046599	regulation of centriole replication	biological_process	biological regulation	2	1	0.105108	0.385047
GO:0046606	negative regulation of centrosome cycle	biological_process	biological regulation	2	1	0.105108	0.385047
GO:0046838	phosphorylated carbohydrate dephosphorylation	biological_process	cellular process	3	0.75	0.103142	0.385047
GO:0046855	inositol phosphate dephosphorylation	biological_process	cellular process	3	0.75	0.103142	0.385047
GO:0046874	quinolinate metabolic process	biological_process	cellular process	3	0.75	0.103142	0.385047
GO:0047636	alanopine dehydrogenase activity	molecular_function	catalytic activity	2	1	0.0865521	0.385047
GO:0048256	flap endonuclease activity	molecular_function	catalytic activity	2	1	0.0865521	0.385047
GO:0048306	calcium-dependent protein binding	molecular_function	binding	2	1	0.0865521	0.385047
GO:0048511	rhythmic process	biological_process	rhythmic process	2	1	0.105108	0.385047
GO:0050665	hydrogen peroxide biosynthetic process	biological_process	cellular process	2	1	0.105108	0.385047
GO:0050667	homocysteine metabolic process	biological_process	cellular process	2	1	0.105108	0.385047
GO:0050776	regulation of immune response	biological_process	biological regulation	10	0.5	0.0776247	0.385047
GO:0050778	positive regulation of immune response	biological_process	biological regulation	7	0.538462	0.0907422	0.385047
GO:0050885	neuromuscular process controlling balance	biological_process	multicellular organismal process	2	1	0.105108	0.385047
GO:0051046	regulation of secretion	biological_process	biological regulation	5	0.625	0.0788426	0.385047
GO:0051051	negative regulation of transport	biological_process	biological regulation	3	0.75	0.103142	0.385047
GO:0051126	negative regulation of actin nucleation	biological_process	biological regulation	2	1	0.105108	0.385047
GO:0051348	negative regulation of transferase activity	biological_process	biological regulation	2	1	0.105108	0.385047
GO:0051596	methylglyoxal catabolic process	biological_process	cellular process	2	1	0.105108	0.385047
GO:0051924	regulation of calcium ion transport	biological_process	biological regulation	2	1	0.105108	0.385047
GO:0055037	recycling endosome	cellular_component	intracellular	5	0.625	0.0711703	0.385047
GO:0055087	Ski complex	cellular_component	protein-containing complex	2	1	0.0997756	0.385047
GO:0055088	lipid homeostasis	biological_process	biological regulation	2	1	0.105108	0.385047
GO:0055129	L-proline biosynthetic process	biological_process	cellular process	3	0.75	0.103142	0.385047
GO:0060021	roof of mouth development	biological_process	developmental process	2	1	0.105108	0.385047
GO:0061726	mitochondrion disassembly	biological_process	cellular process	2	1	0.105108	0.385047
GO:0061727	methylglyoxal catabolic process to lactate	biological_process	cellular process	2	1	0.105108	0.385047
GO:0061951	establishment of protein localization to plasma membrane	biological_process	cellular process	2	1	0.105108	0.385047
GO:0061980	regulatory RNA binding	molecular_function	binding	2	1	0.0865521	0.385047
GO:0070161	anchoring junction	cellular_component	cellular anatomical entity	14	0.4375	0.100307	0.385047
GO:0070670	response to interleukin-4	biological_process	response to stimulus	2	1	0.105108	0.385047
GO:0070985	transcription factor TFIIK complex	cellular_component	protein-containing complex	2	1	0.0997756	0.385047
GO:0071265	L-methionine biosynthetic process	biological_process	cellular process	2	1	0.105108	0.385047
GO:0071267	L-methionine salvage	biological_process	cellular process	2	1	0.105108	0.385047
GO:0071322	cellular response to carbohydrate stimulus	biological_process	cellular process	2	1	0.105108	0.385047
GO:0071326	cellular response to monosaccharide stimulus	biological_process	cellular process	2	1	0.105108	0.385047
GO:0071331	cellular response to hexose stimulus	biological_process	cellular process	2	1	0.105108	0.385047
GO:0071333	cellular response to glucose stimulus	biological_process	biological regulation	2	1	0.105108	0.385047
GO:0071353	cellular response to interleukin-4	biological_process	cellular process	2	1	0.105108	0.385047
GO:0071545	inositol phosphate catabolic process	biological_process	cellular process	3	0.75	0.103142	0.385047
GO:0071900	regulation of protein serine/threonine kinase activity	biological_process	biological regulation	5	0.625	0.0788426	0.385047
GO:0071901	negative regulation of protein serine/threonine kinase activity	biological_process	biological regulation	2	1	0.105108	0.385047
GO:0071941	nitrogen cycle metabolic process	biological_process	metabolic process	2	1	0.105108	0.385047
GO:0071949	FAD binding	molecular_function	binding	16	0.410256	0.0811148	0.385047
GO:0072006	nephron development	biological_process	multicellular organismal process	2	1	0.105108	0.385047
GO:0072009	nephron epithelium development	biological_process	multicellular organismal process	2	1	0.105108	0.385047
GO:0072073	kidney epithelium development	biological_process	multicellular organismal process	2	1	0.105108	0.385047
GO:0072527	pyrimidine-containing compound metabolic process	biological_process	cellular process	12	0.461538	0.100876	0.385047
GO:0072659	protein localization to plasma membrane	biological_process	cellular process	3	0.75	0.103142	0.385047
GO:0089701	U2AF complex	cellular_component	protein-containing complex	2	1	0.0997756	0.385047
GO:0090382	phagosome maturation	biological_process	cellular process	2	1	0.105108	0.385047
GO:0097006	regulation of plasma lipoprotein particle levels	biological_process	biological regulation	2	1	0.105108	0.385047
GO:0097255	R2TP complex	cellular_component	protein-containing complex	2	1	0.0997756	0.385047
GO:0097435	supramolecular fiber organization	biological_process	cellular process	26	0.412698	0.0869228	0.385047
GO:0097642	calcitonin family receptor activity	molecular_function	molecular transducer activity	3	0.75	0.0793696	0.385047
GO:0097730	non-motile cilium	cellular_component	cellular anatomical entity	3	0.75	0.0961856	0.385047
GO:0098534	centriole assembly	biological_process	cellular process	4	0.666667	0.0913219	0.385047
GO:0098589	membrane region	cellular_component	cellular anatomical entity	16	0.432432	0.090672	0.385047
GO:0098734	macromolecule depalmitoylation	biological_process	metabolic process	2	1	0.105108	0.385047
GO:0098857	membrane microdomain	cellular_component	cellular anatomical entity	16	0.432432	0.090672	0.385047
GO:0099536	synaptic signaling	biological_process	cellular process	7	0.538462	0.0907422	0.385047
GO:0099643	signal release from synapse	biological_process	cellular process	4	0.666667	0.0913219	0.385047
GO:0101030	tRNA-guanine transglycosylation	biological_process	cellular process	2	1	0.105108	0.385047
GO:0106068	SUMO ligase complex	cellular_component	protein-containing complex	4	0.666667	0.0837595	0.385047
GO:0110020	regulation of actomyosin structure organization	biological_process	biological regulation	2	1	0.105108	0.385047
GO:0120227	acyl-CoA binding	molecular_function	binding	3	0.75	0.0793696	0.385047
GO:0140352	export from cell	biological_process	cellular process	14	0.451613	0.094557	0.385047
GO:1901567	fatty acid derivative binding	molecular_function	binding	3	0.75	0.0793696	0.385047
GO:1901568	fatty acid derivative metabolic process	biological_process	metabolic process	4	0.666667	0.0913219	0.385047
GO:1901700	response to oxygen-containing compound	biological_process	response to stimulus	13	0.464286	0.0856688	0.385047
GO:1902115	regulation of organelle assembly	biological_process	biological regulation	5	0.625	0.0788426	0.385047
GO:1903008	organelle disassembly	biological_process	cellular process	2	1	0.105108	0.385047
GO:1903530	regulation of secretion by cell	biological_process	biological regulation	5	0.625	0.0788426	0.385047
GO:1904029	regulation of cyclin-dependent protein kinase activity	biological_process	biological regulation	3	0.75	0.103142	0.385047
GO:1990778	protein localization to cell periphery	biological_process	cellular process	3	0.75	0.103142	0.385047
GO:2000431	regulation of cytokinesis, actomyosin contractile ring assembly	biological_process	biological regulation	2	1	0.105108	0.385047
GO:2000780	negative regulation of double-strand break repair	biological_process	biological regulation	2	1	0.105108	0.385047
GO:2001021	negative regulation of response to DNA damage stimulus	biological_process	biological regulation	2	1	0.105108	0.385047
GO:0008202	steroid metabolic process	biological_process	metabolic process	10	0.47619	0.106535	0.38897
GO:0009116	nucleoside metabolic process	biological_process	cellular process	10	0.47619	0.106535	0.38897
GO:0016485	protein processing	biological_process	metabolic process	10	0.47619	0.106535	0.38897
GO:0031410	cytoplasmic vesicle	cellular_component	intracellular	42	0.375	0.106661	0.38897
GO:0097708	intracellular vesicle	cellular_component	intracellular	42	0.375	0.106661	0.38897
GO:0016798	hydrolase activity, acting on glycosyl bonds	molecular_function	catalytic activity	77	0.333333	0.107976	0.39341
GO:0009067	aspartate family amino acid biosynthetic process	biological_process	cellular process	6	0.545455	0.108736	0.395037
GO:0009395	phospholipid catabolic process	biological_process	cellular process	6	0.545455	0.108736	0.395037
GO:0015002	heme-copper terminal oxidase activity	molecular_function	catalytic activity	6	0.5	0.108814	0.395037
GO:0140053	mitochondrial gene expression	biological_process	metabolic process	6	0.545455	0.108736	0.395037
GO:0002684	positive regulation of immune system process	biological_process	biological regulation	8	0.5	0.11025	0.398104
GO:0006298	mismatch repair	biological_process	cellular process	8	0.5	0.11025	0.398104
GO:0006694	steroid biosynthetic process	biological_process	metabolic process	8	0.5	0.11025	0.398104
GO:0006888	endoplasmic reticulum to Golgi vesicle-mediated transport	biological_process	cellular process	8	0.5	0.11025	0.398104
GO:0007346	regulation of mitotic cell cycle	biological_process	biological regulation	16	0.432432	0.110244	0.398104
GO:0016311	dephosphorylation	biological_process	cellular process	8	0.5	0.11025	0.398104
GO:1902749	regulation of cell cycle G2/M phase transition	biological_process	biological regulation	13	0.448276	0.110815	0.399787
GO:0005126	cytokine receptor binding	molecular_function	binding	11	0.423077	0.111797	0.402969
GO:0005996	monosaccharide metabolic process	biological_process	metabolic process	24	0.40678	0.112409	0.404452
GO:0010564	regulation of cell cycle process	biological_process	biological regulation	24	0.40678	0.112409	0.404452
GO:0061134	peptidase regulator activity	molecular_function	molecular function regulator	45	0.346154	0.114423	0.41133
GO:1901615	organic hydroxy compound metabolic process	biological_process	metabolic process	35	0.388889	0.115071	0.413295
GO:0006401	RNA catabolic process	biological_process	cellular process	17	0.425	0.117174	0.420472
GO:0097525	spliceosomal snRNP complex	cellular_component	protein-containing complex	7	0.5	0.117909	0.422736
GO:0003810	protein-glutamine gamma-glutamyltransferase activity	molecular_function	catalytic activity	4	0.571429	0.118615	0.423937
GO:0005635	nuclear envelope	cellular_component	intracellular	13	0.433333	0.118665	0.423937
GO:0016846	carbon-sulfur lyase activity	molecular_function	catalytic activity	4	0.571429	0.118615	0.423937
GO:0032182	ubiquitin-like protein binding	molecular_function	binding	4	0.571429	0.118615	0.423937
GO:0016607	nuclear speck	cellular_component	intracellular	5	0.555556	0.119383	0.425751
GO:0019005	SCF ubiquitin ligase complex	cellular_component	protein-containing complex	5	0.555556	0.119383	0.425751
GO:0140098	catalytic activity, acting on RNA	molecular_function	catalytic activity	82	0.329317	0.124498	0.443598
GO:0006974	cellular response to DNA damage stimulus	biological_process	cellular process	78	0.362791	0.125249	0.445881
GO:0042592	homeostatic process	biological_process	biological regulation	56	0.370861	0.125918	0.44787
GO:0007018	microtubule-based movement	biological_process	cellular process	40	0.380952	0.126691	0.448332
GO:0008064	regulation of actin polymerization or depolymerization	biological_process	biological regulation	9	0.473684	0.126715	0.448332
GO:0030832	regulation of actin filament length	biological_process	biological regulation	9	0.473684	0.126715	0.448332
GO:0030833	regulation of actin filament polymerization	biological_process	biological regulation	9	0.473684	0.126715	0.448332
GO:0072528	pyrimidine-containing compound biosynthetic process	biological_process	cellular process	9	0.473684	0.126715	0.448332
GO:0110053	regulation of actin filament organization	biological_process	biological regulation	9	0.473684	0.126715	0.448332
GO:0005976	polysaccharide metabolic process	biological_process	metabolic process	15	0.428571	0.127958	0.451545
GO:0019899	enzyme binding	molecular_function	binding	71	0.331776	0.127926	0.451545
GO:0051604	protein maturation	biological_process	metabolic process	15	0.428571	0.127958	0.451545
GO:0003725	double-stranded RNA binding	molecular_function	binding	8	0.444444	0.128375	0.452621
GO:0001775	cell activation	biological_process	cellular process	5	0.555556	0.131133	0.460334
GO:0002755	MyD88-dependent toll-like receptor signaling pathway	biological_process	biological regulation	5	0.555556	0.131133	0.460334
GO:0006281	DNA repair	biological_process	cellular process	72	0.363636	0.131048	0.460334
GO:0043123	positive regulation of I-kappaB kinase/NF-kappaB signaling	biological_process	biological regulation	5	0.555556	0.131133	0.460334
GO:0060341	regulation of cellular localization	biological_process	biological regulation	5	0.555556	0.131133	0.460334
GO:0006289	nucleotide-excision repair	biological_process	cellular process	7	0.5	0.132323	0.461302
GO:0006672	ceramide metabolic process	biological_process	cellular process	7	0.5	0.132323	0.461302
GO:0006879	cellular iron ion homeostasis	biological_process	biological regulation	7	0.5	0.132323	0.461302
GO:0009066	aspartate family amino acid metabolic process	biological_process	cellular process	7	0.5	0.132323	0.461302
GO:0032103	positive regulation of response to external stimulus	biological_process	biological regulation	7	0.5	0.132323	0.461302
GO:0046916	cellular transition metal ion homeostasis	biological_process	biological regulation	7	0.5	0.132323	0.461302
GO:0051028	mRNA transport	biological_process	localization	7	0.5	0.132323	0.461302
GO:0080135	regulation of cellular response to stress	biological_process	biological regulation	7	0.5	0.132323	0.461302
GO:0006576	cellular biogenic amine metabolic process	biological_process	cellular process	16	0.421053	0.135381	0.470742
GO:0044106	cellular amine metabolic process	biological_process	cellular process	16	0.421053	0.135381	0.470742
GO:0080134	regulation of response to stress	biological_process	biological regulation	16	0.421053	0.135381	0.470742
GO:0016054	organic acid catabolic process	biological_process	cellular process	25	0.396825	0.136034	0.472201
GO:0046395	carboxylic acid catabolic process	biological_process	cellular process	25	0.396825	0.136034	0.472201
GO:0071824	protein-DNA complex subunit organization	biological_process	cellular process	38	0.38	0.137899	0.478263
GO:0016634	oxidoreductase activity, acting on the CH-CH group of donors, oxygen as acceptor	molecular_function	catalytic activity	5	0.5	0.140458	0.484344
GO:0016881	acid-amino acid ligase activity	molecular_function	catalytic activity	5	0.5	0.140458	0.484344
GO:0019208	phosphatase regulator activity	molecular_function	molecular function regulator	5	0.5	0.140458	0.484344
GO:0031461	cullin-RING ubiquitin ligase complex	cellular_component	protein-containing complex	12	0.428571	0.140492	0.484344
GO:0031981	nuclear lumen	cellular_component	intracellular	87	0.349398	0.139957	0.484344
GO:0051301	cell division	biological_process	cellular process	26	0.393939	0.139853	0.484344
GO:1902531	regulation of intracellular signal transduction	biological_process	biological regulation	21	0.403846	0.140103	0.484344
GO:0006873	cellular ion homeostasis	biological_process	biological regulation	10	0.454545	0.140744	0.484387
GO:0032535	regulation of cellular component size	biological_process	biological regulation	10	0.454545	0.140744	0.484387
GO:0016788	hydrolase activity, acting on ester bonds	molecular_function	catalytic activity	212	0.313146	0.144016	0.494801
GO:0022610	biological adhesion	biological_process	biological adhesion	74	0.360976	0.143923	0.494801
GO:0000152	nuclear ubiquitin ligase complex	cellular_component	protein-containing complex	6	0.5	0.144545	0.495355
GO:0005680	anaphase-promoting complex	cellular_component	protein-containing complex	6	0.5	0.144545	0.495355
GO:0005770	late endosome	cellular_component	intracellular	6	0.5	0.144545	0.495355
GO:0048878	chemical homeostasis	biological_process	biological regulation	22	0.4	0.144859	0.496011
GO:0000922	spindle pole	cellular_component	intracellular	4	0.571429	0.147514	0.502118
GO:0005802	trans-Golgi network	cellular_component	intracellular	4	0.571429	0.147514	0.502118
GO:0016272	prefoldin complex	cellular_component	protein-containing complex	4	0.571429	0.147514	0.502118
GO:0031312	extrinsic component of organelle membrane	cellular_component	intracellular	4	0.571429	0.147514	0.502118
GO:0042575	DNA polymerase complex	cellular_component	protein-containing complex	4	0.571429	0.147514	0.502118
GO:0048583	regulation of response to stimulus	biological_process	biological regulation	52	0.368794	0.146997	0.502118
GO:0098802	plasma membrane signaling receptor complex	cellular_component	protein-containing complex	9	0.45	0.147021	0.502118
GO:0042221	response to chemical	biological_process	response to stimulus	43	0.373913	0.147864	0.502888
GO:0016525	negative regulation of angiogenesis	biological_process	biological regulation	8	0.470588	0.151302	0.513281
GO:1901343	negative regulation of vasculature development	biological_process	biological regulation	8	0.470588	0.151302	0.513281
GO:2000181	negative regulation of blood vessel morphogenesis	biological_process	biological regulation	8	0.470588	0.151302	0.513281
GO:0003909	DNA ligase activity	molecular_function	catalytic activity	3	0.6	0.155483	0.515765
GO:0003910	DNA ligase (ATP) activity	molecular_function	catalytic activity	3	0.6	0.155483	0.515765
GO:0004526	ribonuclease P activity	molecular_function	catalytic activity	3	0.6	0.155483	0.515765
GO:0004611	phosphoenolpyruvate carboxykinase activity	molecular_function	catalytic activity	3	0.6	0.155483	0.515765
GO:0004675	transmembrane receptor protein serine/threonine kinase activity	molecular_function	catalytic activity	3	0.6	0.155483	0.515765
GO:0005227	calcium activated cation channel activity	molecular_function	transporter activity	3	0.6	0.155483	0.515765
GO:0006650	glycerophospholipid metabolic process	biological_process	cellular process	19	0.404255	0.154074	0.515765
GO:0006887	exocytosis	biological_process	cellular process	11	0.44	0.152822	0.515765
GO:0008198	ferrous iron binding	molecular_function	binding	3	0.6	0.155483	0.515765
GO:0008603	cAMP-dependent protein kinase regulator activity	molecular_function	molecular function regulator	3	0.6	0.155483	0.515765
GO:0009894	regulation of catabolic process	biological_process	biological regulation	11	0.44	0.152822	0.515765
GO:0010340	carboxyl-O-methyltransferase activity	molecular_function	catalytic activity	3	0.6	0.155483	0.515765
GO:0015114	phosphate ion transmembrane transporter activity	molecular_function	transporter activity	3	0.6	0.155483	0.515765
GO:0015269	calcium-activated potassium channel activity	molecular_function	transporter activity	3	0.6	0.155483	0.515765
GO:0016661	oxidoreductase activity, acting on other nitrogenous compounds as donors	molecular_function	catalytic activity	3	0.6	0.155483	0.515765
GO:0016679	oxidoreductase activity, acting on diphenols and related substances as donors	molecular_function	catalytic activity	3	0.6	0.155483	0.515765
GO:0016812	hydrolase activity, acting on carbon-nitrogen (but not peptide) bonds, in cyclic amides	molecular_function	catalytic activity	3	0.6	0.155483	0.515765
GO:0016892	endoribonuclease activity, producing 3'-phosphomonoesters	molecular_function	catalytic activity	3	0.6	0.155483	0.515765
GO:0019209	kinase activator activity	molecular_function	molecular function regulator	3	0.6	0.155483	0.515765
GO:0022839	ion gated channel activity	molecular_function	transporter activity	3	0.6	0.155483	0.515765
GO:0030295	protein kinase activator activity	molecular_function	molecular function regulator	3	0.6	0.155483	0.515765
GO:0043254	regulation of protein-containing complex assembly	biological_process	biological regulation	11	0.44	0.152822	0.515765
GO:0047150	betaine-homocysteine S-methyltransferase activity	molecular_function	catalytic activity	3	0.6	0.155483	0.515765
GO:0051998	protein carboxyl O-methyltransferase activity	molecular_function	catalytic activity	3	0.6	0.155483	0.515765
GO:0061608	nuclear import signal receptor activity	molecular_function	transporter activity	3	0.6	0.155483	0.515765
GO:0065004	protein-DNA complex assembly	biological_process	cellular process	37	0.377551	0.152473	0.515765
GO:1990234	transferase complex	cellular_component	protein-containing complex	50	0.359712	0.152381	0.515765
GO:0000151	ubiquitin ligase complex	cellular_component	protein-containing complex	15	0.405405	0.159413	0.523352
GO:0002218	activation of innate immune response	biological_process	biological regulation	6	0.5	0.159845	0.523352
GO:0002221	pattern recognition receptor signaling pathway	biological_process	biological regulation	6	0.5	0.159845	0.523352
GO:0002224	toll-like receptor signaling pathway	biological_process	biological regulation	6	0.5	0.159845	0.523352
GO:0002253	activation of immune response	biological_process	biological regulation	6	0.5	0.159845	0.523352
GO:0006367	transcription initiation from RNA polymerase II promoter	biological_process	cellular process	6	0.5	0.159845	0.523352
GO:0007006	mitochondrial membrane organization	biological_process	cellular process	4	0.571429	0.159523	0.523352
GO:0007163	establishment or maintenance of cell polarity	biological_process	cellular process	4	0.571429	0.159523	0.523352
GO:0014070	response to organic cyclic compound	biological_process	response to stimulus	4	0.571429	0.159523	0.523352
GO:0016482	cytosolic transport	biological_process	cellular process	6	0.5	0.159845	0.523352
GO:0034308	primary alcohol metabolic process	biological_process	metabolic process	4	0.571429	0.159523	0.523352
GO:0042176	regulation of protein catabolic process	biological_process	biological regulation	6	0.5	0.159845	0.523352
GO:0045088	regulation of innate immune response	biological_process	biological regulation	6	0.5	0.159845	0.523352
GO:0045089	positive regulation of innate immune response	biological_process	biological regulation	6	0.5	0.159845	0.523352
GO:0048732	gland development	biological_process	multicellular organismal process	4	0.571429	0.159523	0.523352
GO:1902652	secondary alcohol metabolic process	biological_process	metabolic process	4	0.571429	0.159523	0.523352
GO:0008094	DNA-dependent ATPase activity	molecular_function	catalytic activity	21	0.362069	0.160438	0.524444
GO:0016836	hydro-lyase activity	molecular_function	catalytic activity	21	0.362069	0.160438	0.524444
GO:0000956	nuclear-transcribed mRNA catabolic process	biological_process	biological regulation	12	0.428571	0.163318	0.532993
GO:0042180	cellular ketone metabolic process	biological_process	cellular process	12	0.428571	0.163318	0.532993
GO:0016407	acetyltransferase activity	molecular_function	catalytic activity	28	0.35	0.164541	0.536119
GO:0016410	N-acyltransferase activity	molecular_function	catalytic activity	28	0.35	0.164541	0.536119
GO:0090575	RNA polymerase II transcription regulator complex	cellular_component	protein-containing complex	11	0.423077	0.166471	0.541971
GO:1902903	regulation of supramolecular fiber organization	biological_process	biological regulation	9	0.45	0.166879	0.542861
GO:0008080	N-acetyltransferase activity	molecular_function	catalytic activity	27	0.350649	0.167122	0.543214
GO:0004812	aminoacyl-tRNA ligase activity	molecular_function	catalytic activity	17	0.369565	0.167693	0.544195
GO:0016875	ligase activity, forming carbon-oxygen bonds	molecular_function	catalytic activity	17	0.369565	0.167693	0.544195
GO:0005516	calmodulin binding	molecular_function	binding	9	0.409091	0.170234	0.551994
GO:0007156	homophilic cell adhesion via plasma membrane adhesion molecules	biological_process	cellular process	37	0.373737	0.170467	0.552307
GO:0050661	NADP binding	molecular_function	binding	14	0.378378	0.171721	0.555925
GO:0005667	transcription regulator complex	cellular_component	protein-containing complex	18	0.391304	0.172086	0.55666
GO:0033554	cellular response to stress	biological_process	cellular process	82	0.354978	0.172743	0.558337
GO:1990837	sequence-specific double-stranded DNA binding	molecular_function	binding	12	0.387097	0.172967	0.558613
GO:0032879	regulation of localization	biological_process	biological regulation	39	0.371429	0.174415	0.56284
GO:0051640	organelle localization	biological_process	cellular process	18	0.4	0.175691	0.566506
GO:0016740	transferase activity	molecular_function	catalytic activity	775	0.302027	0.175919	0.566786
GO:0005758	mitochondrial intermembrane space	cellular_component	intracellular	5	0.5	0.178769	0.574138
GO:0005892	acetylcholine-gated channel complex	cellular_component	protein-containing complex	5	0.5	0.178769	0.574138
GO:0031970	organelle envelope lumen	cellular_component	intracellular	5	0.5	0.178769	0.574138
GO:0032300	mismatch repair complex	cellular_component	protein-containing complex	5	0.5	0.178769	0.574138
GO:0006220	pyrimidine nucleotide metabolic process	biological_process	cellular process	10	0.434783	0.179889	0.575445
GO:0050657	nucleic acid transport	biological_process	localization	10	0.434783	0.179889	0.575445
GO:0050658	RNA transport	biological_process	localization	10	0.434783	0.179889	0.575445
GO:0051236	establishment of RNA localization	biological_process	localization	10	0.434783	0.179889	0.575445
GO:0090066	regulation of anatomical structure size	biological_process	biological regulation	10	0.434783	0.179889	0.575445
GO:0030182	neuron differentiation	biological_process	cellular process	14	0.411765	0.180641	0.576938
GO:0051130	positive regulation of cellular component organization	biological_process	biological regulation	14	0.411765	0.180641	0.576938
GO:0000070	mitotic sister chromatid segregation	biological_process	cellular process	7	0.466667	0.181519	0.578826
GO:0140014	mitotic nuclear division	biological_process	cellular process	7	0.466667	0.181519	0.578826
GO:0003997	acyl-CoA oxidase activity	molecular_function	catalytic activity	4	0.5	0.18369	0.582984
GO:0004549	tRNA-specific ribonuclease activity	molecular_function	catalytic activity	4	0.5	0.18369	0.582984
GO:0005452	inorganic anion exchanger activity	molecular_function	transporter activity	4	0.5	0.18369	0.582984
GO:0016742	hydroxymethyl-, formyl- and related transferase activity	molecular_function	catalytic activity	4	0.5	0.18369	0.582984
GO:0043022	ribosome binding	molecular_function	binding	4	0.5	0.18369	0.582984
GO:0140142	nucleocytoplasmic carrier activity	molecular_function	transporter activity	4	0.5	0.18369	0.582984
GO:0005885	Arp2/3 protein complex	cellular_component	protein-containing complex	3	0.6	0.1847	0.584353
GO:0008021	synaptic vesicle	cellular_component	intracellular	3	0.6	0.1847	0.584353
GO:0031902	late endosome membrane	cellular_component	intracellular	3	0.6	0.1847	0.584353
GO:0070382	exocytic vesicle	cellular_component	intracellular	3	0.6	0.1847	0.584353
GO:0016192	vesicle-mediated transport	biological_process	cellular process	60	0.359281	0.18496	0.584718
GO:0048523	negative regulation of cellular process	biological_process	biological regulation	61	0.358824	0.185814	0.586957
GO:0071705	nitrogen compound transport	biological_process	localization	91	0.351351	0.188675	0.595529
GO:0006886	intracellular protein transport	biological_process	cellular process	65	0.357143	0.18893	0.595868
GO:0001655	urogenital system development	biological_process	multicellular organismal process	3	0.6	0.196537	0.596555
GO:0001822	kidney development	biological_process	multicellular organismal process	3	0.6	0.196537	0.596555
GO:0002164	larval development	biological_process	multicellular organismal process	3	0.6	0.196537	0.596555
GO:0006006	glucose metabolic process	biological_process	metabolic process	5	0.5	0.194763	0.596555
GO:0006083	acetate metabolic process	biological_process	cellular process	3	0.6	0.196537	0.596555
GO:0006207	'de novo' pyrimidine nucleobase biosynthetic process	biological_process	cellular process	3	0.6	0.196537	0.596555
GO:0006266	DNA ligation	biological_process	cellular process	3	0.6	0.196537	0.596555
GO:0006471	protein ADP-ribosylation	biological_process	cellular process	5	0.5	0.194763	0.596555
GO:0006544	glycine metabolic process	biological_process	cellular process	3	0.6	0.196537	0.596555
GO:0006560	proline metabolic process	biological_process	cellular process	3	0.6	0.196537	0.596555
GO:0008203	cholesterol metabolic process	biological_process	metabolic process	3	0.6	0.196537	0.596555
GO:0008285	negative regulation of cell population proliferation	biological_process	biological regulation	3	0.6	0.196537	0.596555
GO:0009448	gamma-aminobutyric acid metabolic process	biological_process	cellular process	3	0.6	0.196537	0.596555
GO:0015931	nucleobase-containing compound transport	biological_process	localization	11	0.423077	0.190916	0.596555
GO:0016050	vesicle organization	biological_process	cellular process	3	0.6	0.196537	0.596555
GO:0017004	cytochrome complex assembly	biological_process	cellular process	3	0.6	0.196537	0.596555
GO:0019856	pyrimidine nucleobase biosynthetic process	biological_process	cellular process	3	0.6	0.196537	0.596555
GO:0030199	collagen fibril organization	biological_process	cellular process	3	0.6	0.196537	0.596555
GO:0030490	maturation of SSU-rRNA	biological_process	cellular process	3	0.6	0.196537	0.596555
GO:0031110	regulation of microtubule polymerization or depolymerization	biological_process	biological regulation	3	0.6	0.196537	0.596555
GO:0031146	SCF-dependent proteasomal ubiquitin-dependent protein catabolic process	biological_process	cellular process	5	0.5	0.194763	0.596555
GO:0032008	positive regulation of TOR signaling	biological_process	biological regulation	3	0.6	0.196537	0.596555
GO:0033559	unsaturated fatty acid metabolic process	biological_process	cellular process	3	0.6	0.196537	0.596555
GO:0040018	positive regulation of multicellular organism growth	biological_process	biological regulation	3	0.6	0.196537	0.596555
GO:0042073	intraciliary transport	biological_process	cellular process	5	0.5	0.194763	0.596555
GO:0042493	response to drug	biological_process	response to stimulus	3	0.6	0.196537	0.596555
GO:0043044	ATP-dependent chromatin remodeling	biological_process	cellular process	3	0.6	0.196537	0.596555
GO:0043647	inositol phosphate metabolic process	biological_process	cellular process	5	0.5	0.194763	0.596555
GO:0043903	regulation of symbiotic process	biological_process	biological regulation	3	0.6	0.196537	0.596555
GO:0045069	regulation of viral genome replication	biological_process	biological regulation	3	0.6	0.196537	0.596555
GO:0048639	positive regulation of developmental growth	biological_process	biological regulation	3	0.6	0.196537	0.596555
GO:0048762	mesenchymal cell differentiation	biological_process	cellular process	3	0.6	0.196537	0.596555
GO:0048871	multicellular organismal homeostasis	biological_process	biological regulation	3	0.6	0.196537	0.596555
GO:0050792	regulation of viral process	biological_process	biological regulation	3	0.6	0.196537	0.596555
GO:0051014	actin filament severing	biological_process	cellular process	3	0.6	0.196537	0.596555
GO:0051103	DNA ligation involved in DNA repair	biological_process	cellular process	3	0.6	0.196537	0.596555
GO:0051129	negative regulation of cellular component organization	biological_process	biological regulation	11	0.423077	0.190916	0.596555
GO:0051338	regulation of transferase activity	biological_process	biological regulation	11	0.423077	0.190916	0.596555
GO:0060485	mesenchyme development	biological_process	multicellular organismal process	3	0.6	0.196537	0.596555
GO:0072001	renal system development	biological_process	multicellular organismal process	3	0.6	0.196537	0.596555
GO:0072523	purine-containing compound catabolic process	biological_process	cellular process	3	0.6	0.196537	0.596555
GO:0090151	establishment of protein localization to mitochondrial membrane	biological_process	cellular process	3	0.6	0.196537	0.596555
GO:0098840	protein transport along microtubule	biological_process	cellular process	5	0.5	0.194763	0.596555
GO:0099118	microtubule-based protein transport	biological_process	cellular process	5	0.5	0.194763	0.596555
GO:1901264	carbohydrate derivative transport	biological_process	localization	3	0.6	0.196537	0.596555
GO:1902904	negative regulation of supramolecular fiber organization	biological_process	biological regulation	5	0.5	0.194763	0.596555
GO:1903409	reactive oxygen species biosynthetic process	biological_process	cellular process	3	0.6	0.196537	0.596555
GO:1903510	mucopolysaccharide metabolic process	biological_process	metabolic process	3	0.6	0.196537	0.596555
GO:1903900	regulation of viral life cycle	biological_process	biological regulation	3	0.6	0.196537	0.596555
GO:2001020	regulation of response to DNA damage stimulus	biological_process	biological regulation	5	0.5	0.194763	0.596555
GO:0000819	sister chromatid segregation	biological_process	cellular process	8	0.444444	0.198484	0.597969
GO:0002252	immune effector process	biological_process	immune system process	8	0.444444	0.198484	0.597969
GO:0004620	phospholipase activity	molecular_function	catalytic activity	30	0.340909	0.197336	0.597969
GO:0006221	pyrimidine nucleotide biosynthetic process	biological_process	cellular process	8	0.444444	0.198484	0.597969
GO:0008119	thiopurine S-methyltransferase activity	molecular_function	catalytic activity	5	0.454545	0.197684	0.597969
GO:0016197	endosomal transport	biological_process	cellular process	8	0.444444	0.198484	0.597969
GO:0045765	regulation of angiogenesis	biological_process	biological regulation	8	0.444444	0.198484	0.597969
GO:0055076	transition metal ion homeostasis	biological_process	biological regulation	8	0.444444	0.198484	0.597969
GO:0090150	establishment of protein localization to membrane	biological_process	cellular process	8	0.444444	0.198484	0.597969
GO:1901342	regulation of vasculature development	biological_process	biological regulation	8	0.444444	0.198484	0.597969
GO:0042886	amide transport	biological_process	localization	86	0.35102	0.199521	0.600646
GO:0006402	mRNA catabolic process	biological_process	biological regulation	12	0.413793	0.200378	0.602328
GO:0009064	glutamine family amino acid metabolic process	biological_process	cellular process	12	0.413793	0.200378	0.602328
GO:0000104	succinate dehydrogenase activity	molecular_function	catalytic activity	2	0.666667	0.208742	0.604513
GO:0001217	DNA-binding transcription repressor activity	molecular_function	transcription regulator activity	2	0.666667	0.208742	0.604513
GO:0001227	DNA-binding transcription repressor activity, RNA polymerase II-specific	molecular_function	transcription regulator activity	2	0.666667	0.208742	0.604513
GO:0001530	lipopolysaccharide binding	molecular_function	binding	2	0.666667	0.208742	0.604513
GO:0003785	actin monomer binding	molecular_function	binding	2	0.666667	0.208742	0.604513
GO:0003867	4-aminobutyrate transaminase activity	molecular_function	catalytic activity	2	0.666667	0.208742	0.604513
GO:0003986	acetyl-CoA hydrolase activity	molecular_function	catalytic activity	2	0.666667	0.208742	0.604513
GO:0004016	adenylate cyclase activity	molecular_function	catalytic activity	2	0.666667	0.208742	0.604513
GO:0004034	aldose 1-epimerase activity	molecular_function	catalytic activity	2	0.666667	0.208742	0.604513
GO:0004040	amidase activity	molecular_function	catalytic activity	2	0.666667	0.208742	0.604513
GO:0004144	diacylglycerol O-acyltransferase activity	molecular_function	catalytic activity	2	0.666667	0.208742	0.604513
GO:0004335	galactokinase activity	molecular_function	catalytic activity	2	0.666667	0.208742	0.604513
GO:0004396	hexokinase activity	molecular_function	catalytic activity	2	0.666667	0.208742	0.604513
GO:0004448	isocitrate dehydrogenase activity	molecular_function	catalytic activity	2	0.666667	0.208742	0.604513
GO:0004531	deoxyribonuclease II activity	molecular_function	catalytic activity	2	0.666667	0.208742	0.604513
GO:0004622	lysophospholipase activity	molecular_function	catalytic activity	2	0.666667	0.208742	0.604513
GO:0004719	protein-L-isoaspartate (D-aspartate) O-methyltransferase activity	molecular_function	catalytic activity	2	0.666667	0.208742	0.604513
GO:0004814	arginine-tRNA ligase activity	molecular_function	catalytic activity	2	0.666667	0.208742	0.604513
GO:0004860	protein kinase inhibitor activity	molecular_function	molecular function regulator	2	0.666667	0.208742	0.604513
GO:0004954	prostanoid receptor activity	molecular_function	molecular transducer activity	7	0.411765	0.208738	0.604513
GO:0005047	signal recognition particle binding	molecular_function	binding	2	0.666667	0.208742	0.604513
GO:0005536	glucose binding	molecular_function	binding	2	0.666667	0.208742	0.604513
GO:0008013	beta-catenin binding	molecular_function	binding	2	0.666667	0.208742	0.604513
GO:0008241	peptidyl-dipeptidase activity	molecular_function	catalytic activity	2	0.666667	0.208742	0.604513
GO:0008474	palmitoyl-(protein) hydrolase activity	molecular_function	catalytic activity	2	0.666667	0.208742	0.604513
GO:0008536	Ran GTPase binding	molecular_function	binding	6	0.428571	0.205025	0.604513
GO:0008775	acetate CoA-transferase activity	molecular_function	catalytic activity	2	0.666667	0.208742	0.604513
GO:0015165	pyrimidine nucleotide-sugar transmembrane transporter activity	molecular_function	transporter activity	2	0.666667	0.208742	0.604513
GO:0015929	hexosaminidase activity	molecular_function	catalytic activity	7	0.411765	0.208738	0.604513
GO:0016635	oxidoreductase activity, acting on the CH-CH group of donors, quinone or related compound as acceptor	molecular_function	catalytic activity	2	0.666667	0.208742	0.604513
GO:0016774	phosphotransferase activity, carboxyl group as acceptor	molecular_function	catalytic activity	2	0.666667	0.208742	0.604513
GO:0016801	hydrolase activity, acting on ether bonds	molecular_function	catalytic activity	2	0.666667	0.208742	0.604513
GO:0016835	carbon-oxygen lyase activity	molecular_function	catalytic activity	22	0.349206	0.204027	0.604513
GO:0016882	cyclo-ligase activity	molecular_function	catalytic activity	2	0.666667	0.208742	0.604513
GO:0017136	NAD-dependent histone deacetylase activity	molecular_function	catalytic activity	2	0.666667	0.208742	0.604513
GO:0019867	outer membrane	cellular_component	cellular anatomical entity	11	0.407407	0.20469	0.604513
GO:0030291	protein serine/threonine kinase inhibitor activity	molecular_function	molecular function regulator	2	0.666667	0.208742	0.604513
GO:0031177	phosphopantetheine binding	molecular_function	binding	7	0.411765	0.208738	0.604513
GO:0031386	protein tag	molecular_function	protein tag	2	0.666667	0.208742	0.604513
GO:0043139	5'-3' DNA helicase activity	molecular_function	catalytic activity	2	0.666667	0.208742	0.604513
GO:0047617	acyl-CoA hydrolase activity	molecular_function	catalytic activity	2	0.666667	0.208742	0.604513
GO:0051015	actin filament binding	molecular_function	binding	12	0.375	0.206484	0.604513
GO:0051018	protein kinase A binding	molecular_function	binding	2	0.666667	0.208742	0.604513
GO:0061629	RNA polymerase II-specific DNA-binding transcription factor binding	molecular_function	binding	2	0.666667	0.208742	0.604513
GO:0098599	palmitoyl hydrolase activity	molecular_function	catalytic activity	2	0.666667	0.208742	0.604513
GO:0102158	very-long-chain 3-hydroxyacyl-CoA dehydratase activity	molecular_function	catalytic activity	2	0.666667	0.208742	0.604513
GO:0102343	3-hydroxy-arachidoyl-CoA dehydratase activity	molecular_function	catalytic activity	2	0.666667	0.208742	0.604513
GO:0102344	3-hydroxy-behenoyl-CoA dehydratase activity	molecular_function	catalytic activity	2	0.666667	0.208742	0.604513
GO:0102345	3-hydroxy-lignoceroyl-CoA dehydratase activity	molecular_function	catalytic activity	2	0.666667	0.208742	0.604513
GO:0140104	molecular carrier activity	molecular_function	molecular carrier activity	2	0.666667	0.208742	0.604513
GO:0140297	DNA-binding transcription factor binding	molecular_function	binding	2	0.666667	0.208742	0.604513
GO:0098742	cell-cell adhesion via plasma-membrane adhesion molecules	biological_process	cellular process	37	0.366337	0.209809	0.607166
GO:0006875	cellular metal ion homeostasis	biological_process	biological regulation	9	0.428571	0.212137	0.61215
GO:0030003	cellular cation homeostasis	biological_process	biological regulation	9	0.428571	0.212137	0.61215
GO:0032271	regulation of protein polymerization	biological_process	biological regulation	9	0.428571	0.212137	0.61215
GO:0051056	regulation of small GTPase mediated signal transduction	biological_process	biological regulation	9	0.428571	0.212137	0.61215
GO:0045017	glycerolipid biosynthetic process	biological_process	cellular process	14	0.4	0.215764	0.62217
GO:0006399	tRNA metabolic process	biological_process	cellular process	42	0.362069	0.21724	0.62598
GO:0000077	DNA damage checkpoint	biological_process	biological regulation	6	0.461538	0.219076	0.626351
GO:0002833	positive regulation of response to biotic stimulus	biological_process	biological regulation	6	0.461538	0.219076	0.626351
GO:0006081	cellular aldehyde metabolic process	biological_process	cellular process	6	0.461538	0.219076	0.626351
GO:0006687	glycosphingolipid metabolic process	biological_process	cellular process	6	0.461538	0.219076	0.626351
GO:0006801	superoxide metabolic process	biological_process	cellular process	6	0.461538	0.219076	0.626351
GO:0030838	positive regulation of actin filament polymerization	biological_process	biological regulation	6	0.461538	0.219076	0.626351
GO:0031349	positive regulation of defense response	biological_process	biological regulation	6	0.461538	0.219076	0.626351
GO:0042255	ribosome assembly	biological_process	cellular process	6	0.461538	0.219076	0.626351
GO:0045010	actin nucleation	biological_process	biological regulation	6	0.461538	0.219076	0.626351
GO:0046514	ceramide catabolic process	biological_process	cellular process	6	0.461538	0.219076	0.626351
GO:0048598	embryonic morphogenesis	biological_process	multicellular organismal process	6	0.461538	0.219076	0.626351
GO:0048731	system development	biological_process	multicellular organismal process	44	0.360656	0.219712	0.627726
GO:0000045	autophagosome assembly	biological_process	cellular process	2	0.666667	0.247201	0.634022
GO:0000245	spliceosomal complex assembly	biological_process	cellular process	4	0.5	0.240204	0.634022
GO:0000287	magnesium ion binding	molecular_function	binding	16	0.355556	0.226552	0.634022
GO:0000288	nuclear-transcribed mRNA catabolic process, deadenylation-dependent decay	biological_process	biological regulation	4	0.5	0.240204	0.634022
GO:0000339	RNA cap binding	molecular_function	binding	3	0.5	0.245029	0.634022
GO:0000781	chromosome, telomeric region	cellular_component	intracellular	5	0.454545	0.246496	0.634022
GO:0001837	epithelial to mesenchymal transition	biological_process	cellular process	2	0.666667	0.247201	0.634022
GO:0002699	positive regulation of immune effector process	biological_process	biological regulation	2	0.666667	0.247201	0.634022
GO:0002792	negative regulation of peptide secretion	biological_process	biological regulation	2	0.666667	0.247201	0.634022
GO:0004529	exodeoxyribonuclease activity	molecular_function	catalytic activity	3	0.5	0.245029	0.634022
GO:0004535	poly(A)-specific ribonuclease activity	molecular_function	catalytic activity	3	0.5	0.245029	0.634022
GO:0004602	glutathione peroxidase activity	molecular_function	antioxidant activity	3	0.5	0.245029	0.634022
GO:0004866	endopeptidase inhibitor activity	molecular_function	molecular function regulator	38	0.330435	0.22401	0.634022
GO:0004955	prostaglandin receptor activity	molecular_function	molecular transducer activity	3	0.5	0.245029	0.634022
GO:0004957	prostaglandin E receptor activity	molecular_function	molecular transducer activity	3	0.5	0.245029	0.634022
GO:0005242	inward rectifier potassium channel activity	molecular_function	transporter activity	3	0.5	0.245029	0.634022
GO:0005338	nucleotide-sugar transmembrane transporter activity	molecular_function	transporter activity	3	0.5	0.245029	0.634022
GO:0005436	sodium:phosphate symporter activity	molecular_function	transporter activity	3	0.5	0.245029	0.634022
GO:0005685	U1 snRNP	cellular_component	protein-containing complex	2	0.666667	0.236314	0.634022
GO:0005688	U6 snRNP	cellular_component	protein-containing complex	2	0.666667	0.236314	0.634022
GO:0005868	cytoplasmic dynein complex	cellular_component	protein-containing complex	4	0.5	0.223857	0.634022
GO:0005876	spindle microtubule	cellular_component	intracellular	2	0.666667	0.236314	0.634022
GO:0005903	brush border	cellular_component	cellular anatomical entity	2	0.666667	0.236314	0.634022
GO:0005921	gap junction	cellular_component	cellular anatomical entity	9	0.409091	0.234319	0.634022
GO:0006072	glycerol-3-phosphate metabolic process	biological_process	cellular process	2	0.666667	0.247201	0.634022
GO:0006094	gluconeogenesis	biological_process	metabolic process	4	0.5	0.240204	0.634022
GO:0006120	mitochondrial electron transport, NADH to ubiquinone	biological_process	cellular process	2	0.666667	0.247201	0.634022
GO:0006171	cAMP biosynthetic process	biological_process	cellular process	2	0.666667	0.247201	0.634022
GO:0006325	chromatin organization	biological_process	cellular process	54	0.355263	0.228965	0.634022
GO:0006376	mRNA splice site selection	biological_process	cellular process	2	0.666667	0.247201	0.634022
GO:0006378	mRNA polyadenylation	biological_process	cellular process	2	0.666667	0.247201	0.634022
GO:0006403	RNA localization	biological_process	localization	10	0.416667	0.223368	0.634022
GO:0006420	arginyl-tRNA aminoacylation	biological_process	cellular process	2	0.666667	0.247201	0.634022
GO:0006515	protein quality control for misfolded or incompletely synthesized proteins	biological_process	cellular process	2	0.666667	0.247201	0.634022
GO:0006545	glycine biosynthetic process	biological_process	cellular process	2	0.666667	0.247201	0.634022
GO:0006547	histidine metabolic process	biological_process	cellular process	2	0.666667	0.247201	0.634022
GO:0006548	histidine catabolic process	biological_process	cellular process	2	0.666667	0.247201	0.634022
GO:0006695	cholesterol biosynthetic process	biological_process	metabolic process	2	0.666667	0.247201	0.634022
GO:0006892	post-Golgi vesicle-mediated transport	biological_process	cellular process	4	0.5	0.240204	0.634022
GO:0006919	activation of cysteine-type endopeptidase activity involved in apoptotic process	biological_process	biological regulation	2	0.666667	0.247201	0.634022
GO:0006937	regulation of muscle contraction	biological_process	biological regulation	2	0.666667	0.247201	0.634022
GO:0007033	vacuole organization	biological_process	cellular process	4	0.5	0.240204	0.634022
GO:0007368	determination of left/right symmetry	biological_process	multicellular organismal process	2	0.666667	0.247201	0.634022
GO:0007369	gastrulation	biological_process	multicellular organismal process	2	0.666667	0.247201	0.634022
GO:0008216	spermidine metabolic process	biological_process	cellular process	2	0.666667	0.247201	0.634022
GO:0008360	regulation of cell shape	biological_process	biological regulation	2	0.666667	0.247201	0.634022
GO:0008409	5'-3' exonuclease activity	molecular_function	catalytic activity	3	0.5	0.245029	0.634022
GO:0009070	serine family amino acid biosynthetic process	biological_process	cellular process	4	0.5	0.240204	0.634022
GO:0009113	purine nucleobase biosynthetic process	biological_process	cellular process	2	0.666667	0.247201	0.634022
GO:0009119	ribonucleoside metabolic process	biological_process	cellular process	4	0.5	0.240204	0.634022
GO:0009162	deoxyribonucleoside monophosphate metabolic process	biological_process	cellular process	2	0.666667	0.247201	0.634022
GO:0009799	specification of symmetry	biological_process	multicellular organismal process	2	0.666667	0.247201	0.634022
GO:0009855	determination of bilateral symmetry	biological_process	multicellular organismal process	2	0.666667	0.247201	0.634022
GO:0009895	negative regulation of catabolic process	biological_process	biological regulation	2	0.666667	0.247201	0.634022
GO:0009913	epidermal cell differentiation	biological_process	cellular process	2	0.666667	0.247201	0.634022
GO:0010001	glial cell differentiation	biological_process	cellular process	2	0.666667	0.247201	0.634022
GO:0010810	regulation of cell-substrate adhesion	biological_process	biological regulation	2	0.666667	0.247201	0.634022
GO:0014033	neural crest cell differentiation	biological_process	cellular process	2	0.666667	0.247201	0.634022
GO:0014074	response to purine-containing compound	biological_process	response to stimulus	2	0.666667	0.247201	0.634022
GO:0015031	protein transport	biological_process	localization	83	0.348739	0.225579	0.634022
GO:0015698	inorganic anion transport	biological_process	localization	4	0.5	0.240204	0.634022
GO:0015833	peptide transport	biological_process	localization	85	0.348361	0.226004	0.634022
GO:0016175	superoxide-generating NADPH oxidase activity	molecular_function	catalytic activity	3	0.5	0.245029	0.634022
GO:0016236	macroautophagy	biological_process	cellular process	4	0.5	0.240204	0.634022
GO:0016602	CCAAT-binding factor complex	cellular_component	protein-containing complex	2	0.666667	0.236314	0.634022
GO:0016811	hydrolase activity, acting on carbon-nitrogen (but not peptide) bonds, in linear amides	molecular_function	catalytic activity	22	0.34375	0.228941	0.634022
GO:0016895	exodeoxyribonuclease activity, producing 5'-phosphomonoesters	molecular_function	catalytic activity	3	0.5	0.245029	0.634022
GO:0017157	regulation of exocytosis	biological_process	biological regulation	2	0.666667	0.247201	0.634022
GO:0019319	hexose biosynthetic process	biological_process	metabolic process	4	0.5	0.240204	0.634022
GO:0019520	aldonic acid metabolic process	biological_process	cellular process	2	0.666667	0.247201	0.634022
GO:0019521	D-gluconate metabolic process	biological_process	cellular process	2	0.666667	0.247201	0.634022
GO:0019556	histidine catabolic process to glutamate and formamide	biological_process	cellular process	2	0.666667	0.247201	0.634022
GO:0019679	propionate metabolic process, methylcitrate cycle	biological_process	cellular process	2	0.666667	0.247201	0.634022
GO:0019915	lipid storage	biological_process	biological regulation	2	0.666667	0.247201	0.634022
GO:0022404	molting cycle process	biological_process	multicellular organismal process	2	0.666667	0.247201	0.634022
GO:0030016	myofibril	cellular_component	intracellular	4	0.5	0.223857	0.634022
GO:0030278	regulation of ossification	biological_process	biological regulation	2	0.666667	0.247201	0.634022
GO:0030904	retromer complex	cellular_component	protein-containing complex	2	0.666667	0.236314	0.634022
GO:0031016	pancreas development	biological_process	multicellular organismal process	2	0.666667	0.247201	0.634022
GO:0031056	regulation of histone modification	biological_process	biological regulation	2	0.666667	0.247201	0.634022
GO:0031262	Ndc80 complex	cellular_component	protein-containing complex	2	0.666667	0.236314	0.634022
GO:0031297	replication fork processing	biological_process	cellular process	2	0.666667	0.247201	0.634022
GO:0031330	negative regulation of cellular catabolic process	biological_process	biological regulation	2	0.666667	0.247201	0.634022
GO:0031334	positive regulation of protein-containing complex assembly	biological_process	biological regulation	7	0.4375	0.236951	0.634022
GO:0031617	NMS complex	cellular_component	protein-containing complex	2	0.666667	0.236314	0.634022
GO:0032388	positive regulation of intracellular transport	biological_process	biological regulation	2	0.666667	0.247201	0.634022
GO:0032786	positive regulation of DNA-templated transcription, elongation	biological_process	biological regulation	2	0.666667	0.247201	0.634022
GO:0032872	regulation of stress-activated MAPK cascade	biological_process	biological regulation	2	0.666667	0.247201	0.634022
GO:0032968	positive regulation of transcription elongation from RNA polymerase II promoter	biological_process	biological regulation	2	0.666667	0.247201	0.634022
GO:0033157	regulation of intracellular protein transport	biological_process	biological regulation	2	0.666667	0.247201	0.634022
GO:0034243	regulation of transcription elongation from RNA polymerase II promoter	biological_process	biological regulation	2	0.666667	0.247201	0.634022
GO:0034250	positive regulation of cellular amide metabolic process	biological_process	biological regulation	2	0.666667	0.247201	0.634022
GO:0035282	segmentation	biological_process	multicellular organismal process	2	0.666667	0.247201	0.634022
GO:0035999	tetrahydrofolate interconversion	biological_process	cellular process	2	0.666667	0.247201	0.634022
GO:0042063	gliogenesis	biological_process	cellular process	2	0.666667	0.247201	0.634022
GO:0042151	nematocyst	cellular_component	intracellular	2	0.666667	0.236314	0.634022
GO:0042177	negative regulation of protein catabolic process	biological_process	biological regulation	2	0.666667	0.247201	0.634022
GO:0042278	purine nucleoside metabolic process	biological_process	cellular process	4	0.5	0.240204	0.634022
GO:0042719	mitochondrial intermembrane space protein transporter complex	cellular_component	protein-containing complex	2	0.666667	0.236314	0.634022
GO:0042721	TIM22 mitochondrial import inner membrane insertion complex	cellular_component	protein-containing complex	2	0.666667	0.236314	0.634022
GO:0042732	D-xylose metabolic process	biological_process	metabolic process	2	0.666667	0.247201	0.634022
GO:0042802	identical protein binding	molecular_function	binding	11	0.366667	0.246495	0.634022
GO:0043038	amino acid activation	biological_process	cellular process	17	0.386364	0.232732	0.634022
GO:0043039	tRNA aminoacylation	biological_process	cellular process	17	0.386364	0.232732	0.634022
GO:0043066	negative regulation of apoptotic process	biological_process	biological regulation	11	0.407407	0.232768	0.634022
GO:0043069	negative regulation of programmed cell death	biological_process	biological regulation	11	0.407407	0.232768	0.634022
GO:0043101	purine-containing compound salvage	biological_process	cellular process	2	0.666667	0.247201	0.634022
GO:0043462	regulation of ATPase activity	biological_process	biological regulation	4	0.5	0.240204	0.634022
GO:0043606	formamide metabolic process	biological_process	cellular process	2	0.666667	0.247201	0.634022
GO:0044613	nuclear pore central transport channel	cellular_component	protein-containing complex	2	0.666667	0.236314	0.634022
GO:0045071	negative regulation of viral genome replication	biological_process	biological regulation	2	0.666667	0.247201	0.634022
GO:0045727	positive regulation of translation	biological_process	biological regulation	2	0.666667	0.247201	0.634022
GO:0045995	regulation of embryonic development	biological_process	biological regulation	2	0.666667	0.247201	0.634022
GO:0046058	cAMP metabolic process	biological_process	cellular process	2	0.666667	0.247201	0.634022
GO:0046128	purine ribonucleoside metabolic process	biological_process	cellular process	4	0.5	0.240204	0.634022
GO:0046364	monosaccharide biosynthetic process	biological_process	metabolic process	4	0.5	0.240204	0.634022
GO:0046386	deoxyribose phosphate catabolic process	biological_process	cellular process	2	0.666667	0.247201	0.634022
GO:0046540	U4/U6 x U5 tri-snRNP complex	cellular_component	protein-containing complex	4	0.5	0.223857	0.634022
GO:0046683	response to organophosphorus	biological_process	response to stimulus	2	0.666667	0.247201	0.634022
GO:0047429	nucleoside-triphosphate diphosphatase activity	molecular_function	catalytic activity	3	0.5	0.245029	0.634022
GO:0048199	vesicle targeting, to, from or within Golgi	biological_process	cellular process	2	0.666667	0.247201	0.634022
GO:0048525	negative regulation of viral process	biological_process	biological regulation	2	0.666667	0.247201	0.634022
GO:0048771	tissue remodeling	biological_process	multicellular organismal process	2	0.666667	0.247201	0.634022
GO:0050709	negative regulation of protein secretion	biological_process	biological regulation	2	0.666667	0.247201	0.634022
GO:0050905	neuromuscular process	biological_process	multicellular organismal process	2	0.666667	0.247201	0.634022
GO:0051043	regulation of membrane protein ectodomain proteolysis	biological_process	biological regulation	2	0.666667	0.247201	0.634022
GO:0051045	negative regulation of membrane protein ectodomain proteolysis	biological_process	biological regulation	2	0.666667	0.247201	0.634022
GO:0051048	negative regulation of secretion	biological_process	biological regulation	2	0.666667	0.247201	0.634022
GO:0051049	regulation of transport	biological_process	biological regulation	31	0.364706	0.244543	0.634022
GO:0051131	chaperone-mediated protein complex assembly	biological_process	cellular process	2	0.666667	0.247201	0.634022
GO:0051223	regulation of protein transport	biological_process	biological regulation	4	0.5	0.240204	0.634022
GO:0051224	negative regulation of protein transport	biological_process	biological regulation	2	0.666667	0.247201	0.634022
GO:0051962	positive regulation of nervous system development	biological_process	biological regulation	2	0.666667	0.247201	0.634022
GO:0052646	alditol phosphate metabolic process	biological_process	cellular process	2	0.666667	0.247201	0.634022
GO:0052652	cyclic purine nucleotide metabolic process	biological_process	cellular process	2	0.666667	0.247201	0.634022
GO:0052803	imidazole-containing compound metabolic process	biological_process	cellular process	2	0.666667	0.247201	0.634022
[truncated: 2,488 more rows]

## Sheet: veliconcha vs pediveliger
GO Term ID	GO Term	Level 1	Level 2	Term Candidate Gene Num	Rich Ratio	P value	Q value
[truncated: 3,358 more rows]

[truncated: 1 more sheets: pediveliger vs juvenile]
