# Supplementary material for: Transcriptomic Analysis Provides Insights into Candidate Genes and Molecular Pathways Involved in Growth of Mytilus coruscus Larvae
Source: Int J Mol Sci. 2024 Feb 5;25(3):1898. doi: 10.3390/ijms25031898 (PMC10855951; doi:10.3390/ijms25031898)
Supplement: Supplementary file 1 [file ijms-25-01898-s001.zip › Supplement File S3.xlsx]

## Sheet: trochophore vs D-veliger
Pathway ID	Pathway Name	Level 1	Level 2	Term Candidate Gene Num	Rich Ratio	P value	Q value
ko03040	Spliceosome	Genetic Information Processing	Transcription	202	0.548913	5.82e-19	1.51e-16
ko04270	Vascular smooth muscle contraction	Organismal Systems	Circulatory system	181	0.397802	0.000724382	0.00536043
ko04210	Apoptosis	Cellular Processes	Cell growth and death	175	0.382932	0.0058274	0.0247426
ko04142	Lysosome	Cellular Processes	Transport and catabolism	171	0.53605	5.78e-15	4.99e-13
ko04910	Insulin signaling pathway	Organismal Systems	Endocrine system	141	0.411079	0.000565229	0.00430571
ko04915	Estrogen signaling pathway	Organismal Systems	Endocrine system	132	0.427184	0.000121481	0.00125854
ko04728	Dopaminergic synapse	Organismal Systems	Nervous system	126	0.428571	0.000144935	0.00144378
ko04750	Inflammatory mediator regulation of TRP channels	Organismal Systems	Sensory system	122	0.423611	0.000323892	0.00270227
ko04261	Adrenergic signaling in cardiomyocytes	Organismal Systems	Circulatory system	118	0.481633	2.87e-07	7.44e-06
ko04722	Neurotrophin signaling pathway	Organismal Systems	Nervous system	118	0.416961	0.000823601	0.00592536
ko04218	Cellular senescence	Cellular Processes	Cell growth and death	118	0.412587	0.00130089	0.00802216
ko04150	mTOR signaling pathway	Environmental Information Processing	Signal transduction	117	0.46063	5.2e-06	8.72e-05
ko04114	Oocyte meiosis	Cellular Processes	Cell growth and death	114	0.493506	9.08e-08	2.94e-06
ko04924	Renin secretion	Organismal Systems	Endocrine system	110	0.506912	2.48e-08	1.07e-06
ko04146	Peroxisome	Cellular Processes	Transport and catabolism	109	0.411321	0.00218955	0.0123281
ko01200	Carbon metabolism	Metabolism	Global and overview maps	108	0.62069	1.34e-15	1.73e-13
ko04070	Phosphatidylinositol signaling system	Environmental Information Processing	Signal transduction	101	0.410569	0.00331456	0.0161976
ko04912	GnRH signaling pathway	Organismal Systems	Endocrine system	99	0.409091	0.00410102	0.0186345
ko04726	Serotonergic synapse	Organismal Systems	Nervous system	97	0.407563	0.00506516	0.0222352
ko04745	Phototransduction - fly	Organismal Systems	Sensory system	92	0.414414	0.00357462	0.0171449
ko04540	Gap junction	Cellular Processes	Cellular community - eukaryotes	90	0.529412	3.36e-08	1.24e-06
ko04971	Gastric acid secretion	Organismal Systems	Digestive system	90	0.486486	4.23e-06	7.82e-05
ko00520	Amino sugar and nucleotide sugar metabolism	Metabolism	Carbohydrate metabolism	89	0.505682	5.95e-07	1.28e-05
ko04550	Signaling pathways regulating pluripotency of stem cells	Cellular Processes	Cellular community - eukaryotes	83	0.402913	0.0124733	0.0497011
ko00590	Arachidonic acid metabolism	Metabolism	Lipid metabolism	82	0.482353	1.65e-05	0.000214053
ko04723	Retrograde endocannabinoid signaling	Organismal Systems	Nervous system	74	0.41573	0.00760044	0.0312462
ko03320	PPAR signaling pathway	Organismal Systems	Endocrine system	73	0.477124	7.33e-05	0.000825611
ko00350	Tyrosine metabolism	Metabolism	Amino acid metabolism	71	0.432927	0.00273566	0.0138929
ko01230	Biosynthesis of amino acids	Metabolism	Global and overview maps	68	0.53125	1.31e-06	2.6e-05
ko04115	p53 signaling pathway	Cellular Processes	Cell growth and death	68	0.465753	0.000308418	0.00270227
ko04212	Longevity regulating pathway - worm	Organismal Systems	Aging	68	0.435897	0.00270712	0.0138929
ko04744	Phototransduction	Organismal Systems	Sensory system	59	0.572816	2.25e-07	6.48e-06
ko04213	Longevity regulating pathway - multiple species	Organismal Systems	Aging	56	0.459016	0.0015293	0.00921135
ko00480	Glutathione metabolism	Metabolism	Metabolism of other amino acids	54	0.486486	0.000329764	0.00270227
ko00270	Cysteine and methionine metabolism	Metabolism	Amino acid metabolism	53	0.469027	0.00110536	0.00720925
ko04923	Regulation of lipolysis in adipocytes	Organismal Systems	Endocrine system	52	0.452174	0.00326498	0.0161976
ko00280	Valine, leucine and isoleucine degradation	Metabolism	Amino acid metabolism	49	0.475728	0.00113916	0.00720925
ko00630	Glyoxylate and dicarboxylate metabolism	Metabolism	Carbohydrate metabolism	47	0.746032	1.03e-11	5.35e-10
ko00010	Glycolysis / Gluconeogenesis	Metabolism	Carbohydrate metabolism	47	0.602564	4.98e-07	1.17e-05
ko00620	Pyruvate metabolism	Metabolism	Carbohydrate metabolism	43	0.488636	0.00114123	0.00720925
ko00500	Starch and sucrose metabolism	Metabolism	Carbohydrate metabolism	41	0.554054	4.48e-05	0.000527537
ko00071	Fatty acid degradation	Metabolism	Lipid metabolism	40	0.588235	8.03e-06	0.000115588
ko00052	Galactose metabolism	Metabolism	Carbohydrate metabolism	40	0.526316	0.000246416	0.00235773
ko04612	Antigen processing and presentation	Organismal Systems	Immune system	40	0.470588	0.00395008	0.0182691
ko00565	Ether lipid metabolism	Metabolism	Lipid metabolism	39	0.481481	0.00265738	0.0138929
ko00511	Other glycan degradation	Metabolism	Glycan biosynthesis and metabolism	37	0.536232	0.00025489	0.00235773
ko04978	Mineral absorption	Organismal Systems	Digestive system	36	0.514286	0.000869813	0.00608869
ko03030	DNA replication	Genetic Information Processing	Replication and repair	35	0.538462	0.000333872	0.00270227
ko03060	Protein export	Genetic Information Processing	Folding, sorting and degradation	33	0.611111	1.63e-05	0.000214053
ko00650	Butanoate metabolism	Metabolism	Carbohydrate metabolism	32	0.64	5.4e-06	8.72e-05
ko00531	Glycosaminoglycan degradation	Metabolism	Glycan biosynthesis and metabolism	32	0.507937	0.00214175	0.0123281
ko00051	Fructose and mannose metabolism	Metabolism	Carbohydrate metabolism	31	0.645833	5.72e-06	8.72e-05
ko03050	Proteasome	Genetic Information Processing	Folding, sorting and degradation	31	0.492063	0.00464293	0.0207331
ko00410	beta-Alanine metabolism	Metabolism	Metabolism of other amino acids	30	0.535714	0.000972069	0.00662542
ko04973	Carbohydrate digestion and absorption	Organismal Systems	Digestive system	29	0.591837	0.000119921	0.00125854
ko00640	Propanoate metabolism	Metabolism	Carbohydrate metabolism	27	0.529412	0.00215699	0.0123281
ko00900	Terpenoid backbone biosynthesis	Metabolism	Metabolism of terpenoids and polyketides	20	0.625	0.000506171	0.00397267
ko01210	2-Oxocarboxylic acid metabolism	Metabolism	Global and overview maps	18	0.529412	0.0114075	0.0461647
ko00072	Synthesis and degradation of ketone bodies	Metabolism	Lipid metabolism	16	0.615385	0.00233331	0.012858
ko00604	Glycosphingolipid biosynthesis - ganglio series	Metabolism	Glycan biosynthesis and metabolism	15	0.625	0.00256998	0.0138672
ko00220	Arginine biosynthesis	Metabolism	Amino acid metabolism	13	0.619048	0.00559322	0.0241441
ko00920	Sulfur metabolism	Metabolism	Energy metabolism	11	0.916667	3.78e-05	0.000466481
ko00440	Phosphonate and phosphinate metabolism	Metabolism	Metabolism of other amino acids	6	0.857143	0.0061205	0.0255679
ko00311	Penicillin and cephalosporin biosynthesis	Metabolism	Biosynthesis of other secondary metabolites	5	1	0.00371839	0.0175102
ko04720	Long-term potentiation	Organismal Systems	Nervous system	103	0.39313	0.0132585	0.0520297
ko00790	Folate biosynthesis	Metabolism	Metabolism of cofactors and vitamins	34	0.453333	0.014737	0.0569684
ko04922	Glucagon signaling pathway	Organismal Systems	Endocrine system	100	0.392157	0.0156138	0.0594703
ko00250	Alanine, aspartate and glutamate metabolism	Metabolism	Amino acid metabolism	28	0.466667	0.016458	0.0615235
ko04975	Fat digestion and absorption	Organismal Systems	Digestive system	38	0.44186	0.016628	0.0615235
ko00020	Citrate cycle (TCA cycle)	Metabolism	Carbohydrate metabolism	26	0.472727	0.0168739	0.0615542
ko04970	Salivary secretion	Organismal Systems	Digestive system	161	0.37355	0.0210211	0.0756177
ko04916	Melanogenesis	Organismal Systems	Endocrine system	113	0.383051	0.0227187	0.0806047
ko04918	Thyroid hormone synthesis	Organismal Systems	Endocrine system	69	0.401163	0.0234538	0.0820884
ko00100	Steroid biosynthesis	Metabolism	Lipid metabolism	13	0.541667	0.0239812	0.082815
ko00030	Pentose phosphate pathway	Metabolism	Carbohydrate metabolism	27	0.457627	0.0243233	0.0828912
ko04141	Protein processing in endoplasmic reticulum	Genetic Information Processing	Folding, sorting and degradation	148	0.373737	0.0255542	0.0859549
ko04122	Sulfur relay system	Genetic Information Processing	Folding, sorting and degradation	9	0.6	0.0269798	0.0895868
ko04740	Olfactory transduction	Organismal Systems	Sensory system	98	0.384314	0.0292528	0.0947587
ko04914	Progesterone-mediated oocyte maturation	Organismal Systems	Endocrine system	55	0.407407	0.0292691	0.0947587
ko00380	Tryptophan metabolism	Metabolism	Amino acid metabolism	48	0.413793	0.0298787	0.0955379
ko00670	One carbon pool by folate	Metabolism	Metabolism of cofactors and vitamins	16	0.5	0.0312292	0.0975957
ko04917	Prolactin signaling pathway	Organismal Systems	Endocrine system	42	0.42	0.0312758	0.0975957
ko00981	Insect hormone biosynthesis	Metabolism	Metabolism of terpenoids and polyketides	11	0.55	0.0324585	0.10008
ko03013	RNA transport	Genetic Information Processing	Translation	188	0.365049	0.0338973	0.102086
ko04341	Hedgehog signaling pathway - fly	Environmental Information Processing	Signal transduction	23	0.46	0.0337066	0.102086
ko04022	cGMP-PKG signaling pathway	Environmental Information Processing	Signal transduction	171	0.365385	0.0400788	0.119315
ko03430	Mismatch repair	Genetic Information Processing	Replication and repair	20	0.465116	0.0405455	0.119333
ko00300	Lysine biosynthesis	Metabolism	Amino acid metabolism	4	0.8	0.0420599	0.122399
ko04960	Aldosterone-regulated sodium reabsorption	Organismal Systems	Excretory system	19	0.463415	0.0470286	0.135338
ko04964	Proximal tubule bicarbonate reclamation	Organismal Systems	Excretory system	17	0.472222	0.0487045	0.13862
ko04962	Vasopressin-regulated water reabsorption	Organismal Systems	Excretory system	34	0.419753	0.0493707	0.138989
ko00740	Riboflavin metabolism	Metabolism	Metabolism of cofactors and vitamins	8	0.571429	0.0514166	0.143193
ko00260	Glycine, serine and threonine metabolism	Metabolism	Amino acid metabolism	57	0.393103	0.0538204	0.147782
ko00340	Histidine metabolism	Metabolism	Amino acid metabolism	26	0.433333	0.0542057	0.147782
ko00592	alpha-Linolenic acid metabolism	Metabolism	Lipid metabolism	27	0.428571	0.0578178	0.155988
ko00750	Vitamin B6 metabolism	Metabolism	Metabolism of cofactors and vitamins	7	0.583333	0.0599873	0.158538
ko04928	Parathyroid hormone synthesis, secretion and action	Organismal Systems	Endocrine system	79	0.379808	0.0596305	0.158538
ko04211	Longevity regulating pathway	Organismal Systems	Aging	46	0.396552	0.0671114	0.175574
ko00591	Linoleic acid metabolism	Metabolism	Lipid metabolism	39	0.402062	0.0713398	0.18477
ko04913	Ovarian steroidogenesis	Organismal Systems	Endocrine system	49	0.392	0.0727415	0.186535
ko00980	Metabolism of xenobiotics by cytochrome P450	Metabolism	Xenobiotics biodegradation and metabolism	58	0.381579	0.087767	0.222859
ko00472	D-Arginine and D-ornithine metabolism	Metabolism	Metabolism of other amino acids	2	1	0.106736	0.248899
ko00523	Polyketide sugar unit biosynthesis	Metabolism	Metabolism of terpenoids and polyketides	2	1	0.106736	0.248899
ko00524	Neomycin, kanamycin and gentamicin biosynthesis	Metabolism	Biosynthesis of other secondary metabolites	3	0.75	0.105298	0.248899
ko00780	Biotin metabolism	Metabolism	Metabolism of cofactors and vitamins	3	0.75	0.105298	0.248899
ko01212	Fatty acid metabolism	Metabolism	Global and overview maps	48	0.384	0.102199	0.248899
ko03022	Basal transcription factors	Genetic Information Processing	Transcription	34	0.395349	0.107632	0.248899
ko04650	Natural killer cell mediated cytotoxicity	Organismal Systems	Immune system	44	0.385965	0.106075	0.248899
ko04659	Th17 cell differentiation	Organismal Systems	Immune system	37	0.393617	0.102059	0.248899
ko04666	Fc gamma R-mediated phagocytosis	Organismal Systems	Immune system	54	0.380282	0.101794	0.248899
ko04920	Adipocytokine signaling pathway	Organismal Systems	Endocrine system	29	0.402778	0.106316	0.248899
ko00062	Fatty acid elongation	Metabolism	Lipid metabolism	19	0.422222	0.114658	0.262799
ko00730	Thiamine metabolism	Metabolism	Metabolism of cofactors and vitamins	8	0.470588	0.156832	0.353214
ko04966	Collecting duct acid secretion	Organismal Systems	Excretory system	14	0.424242	0.156202	0.353214
ko04662	B cell receptor signaling pathway	Organismal Systems	Immune system	31	0.382716	0.168608	0.37646
ko00830	Retinol metabolism	Metabolism	Metabolism of cofactors and vitamins	69	0.361257	0.1718	0.377867
ko04724	Glutamatergic synapse	Organismal Systems	Nervous system	83	0.357759	0.172156	0.377867
ko04380	Osteoclast differentiation	Organismal Systems	Development	59	0.364198	0.173826	0.378327
ko03008	Ribosome biogenesis in eukaryotes	Genetic Information Processing	Translation	74	0.359223	0.176835	0.38167
ko00330	Arginine and proline metabolism	Metabolism	Amino acid metabolism	43	0.37069	0.179873	0.385017
ko00514	Other types of O-glycan biosynthesis	Metabolism	Glycan biosynthesis and metabolism	20	0.392157	0.196811	0.41782
ko00910	Nitrogen metabolism	Metabolism	Energy metabolism	16	0.4	0.204213	0.42717
ko04371	Apelin signaling pathway	Environmental Information Processing	Signal transduction	122	0.348571	0.204514	0.42717
ko04072	Phospholipase D signaling pathway	Environmental Information Processing	Signal transduction	77	0.353211	0.220604	0.453464
ko04976	Bile secretion	Organismal Systems	Digestive system	76	0.353488	0.219908	0.453464
ko00190	Oxidative phosphorylation	Metabolism	Energy metabolism	38	0.365385	0.228524	0.462403
ko00982	Drug metabolism - cytochrome P450	Metabolism	Xenobiotics biodegradation and metabolism	50	0.359712	0.227675	0.462403
ko04974	Protein digestion and absorption	Organismal Systems	Digestive system	241	0.339915	0.233527	0.468865
ko04657	IL-17 signaling pathway	Organismal Systems	Immune system	81	0.350649	0.237568	0.473308
ko04152	AMPK signaling pathway	Environmental Information Processing	Signal transduction	63	0.353933	0.24119	0.476857
ko00073	Cutin, suberine and wax biosynthesis	Metabolism	Lipid metabolism	2	0.666667	0.25048	0.490907
ko04927	Cortisol synthesis and secretion	Organismal Systems	Endocrine system	39	0.361111	0.252087	0.490907
ko00120	Primary bile acid biosynthesis	Metabolism	Lipid metabolism	14	0.388889	0.264278	0.507466
ko04611	Platelet activation	Organismal Systems	Immune system	151	0.341629	0.264509	0.507466
ko03420	Nucleotide excision repair	Genetic Information Processing	Replication and repair	80	0.347826	0.267206	0.50887
ko00430	Taurine and hypotaurine metabolism	Metabolism	Metabolism of other amino acids	9	0.409091	0.270069	0.510568
ko00360	Phenylalanine metabolism	Metabolism	Amino acid metabolism	27	0.364865	0.278922	0.523484
ko00290	Valine, leucine and isoleucine biosynthesis	Metabolism	Amino acid metabolism	7	0.411765	0.304817	0.567969
ko04216	Ferroptosis	Cellular Processes	Cell growth and death	18	0.367347	0.31988	0.587581
ko04260	Cardiac muscle contraction	Organismal Systems	Circulatory system	35	0.353535	0.318322	0.587581
ko00261	Monobactam biosynthesis	Metabolism	Biosynthesis of other secondary metabolites	1	1	0.326727	0.587655
ko00660	C5-Branched dibasic acid metabolism	Metabolism	Carbohydrate metabolism	1	1	0.326727	0.587655
ko04660	T cell receptor signaling pathway	Organismal Systems	Immune system	41	0.350427	0.323312	0.587655
ko00532	Glycosaminoglycan biosynthesis - chondroitin sulfate / dermatan sulfate	Metabolism	Glycan biosynthesis and metabolism	22	0.360656	0.329351	0.588288
ko00983	Drug metabolism - other enzymes	Metabolism	Xenobiotics biodegradation and metabolism	82	0.341667	0.332084	0.589108
ko04130	SNARE interactions in vesicular transport	Genetic Information Processing	Folding, sorting and degradation	11	0.37931	0.33562	0.591331
ko00770	Pantothenate and CoA biosynthesis	Metabolism	Metabolism of cofactors and vitamins	13	0.371429	0.344154	0.602269
ko04710	Circadian rhythm	Organismal Systems	Environmental adaptation	16	0.363636	0.352946	0.61351
ko04972	Pancreatic secretion	Organismal Systems	Digestive system	120	0.337079	0.355884	0.614493
ko04714	Thermogenesis	Organismal Systems	Environmental adaptation	135	0.335821	0.364999	0.626059
ko04214	Apoptosis - fly	Cellular Processes	Cell growth and death	79	0.337607	0.384211	0.654676
ko04919	Thyroid hormone signaling pathway	Organismal Systems	Endocrine system	224	0.331852	0.400374	0.677757
ko04713	Circadian entrainment	Organismal Systems	Environmental adaptation	121	0.333333	0.412618	0.693948
ko00603	Glycosphingolipid biosynthesis - globo and isoglobo series	Metabolism	Glycan biosynthesis and metabolism	28	0.341463	0.428485	0.715984
ko01040	Biosynthesis of unsaturated fatty acids	Metabolism	Lipid metabolism	19	0.339286	0.470353	0.772105
ko03410	Base excision repair	Genetic Information Processing	Replication and repair	42	0.333333	0.470433	0.772105
ko04068	FoxO signaling pathway	Environmental Information Processing	Signal transduction	62	0.331551	0.471355	0.772105
ko04742	Taste transduction	Organismal Systems	Sensory system	39	0.333333	0.473995	0.772105
ko00450	Selenocompound metabolism	Metabolism	Metabolism of other amino acids	20	0.333333	0.505027	0.811558
ko04140	Autophagy - animal	Cellular Processes	Transport and catabolism	87	0.328302	0.501408	0.811558
ko04625	C-type lectin receptor signaling pathway	Organismal Systems	Immune system	129	0.327411	0.507616	0.811558
ko00785	Lipoic acid metabolism	Metabolism	Metabolism of cofactors and vitamins	3	0.375	0.515485	0.81523
ko04730	Long-term depression	Organismal Systems	Nervous system	59	0.327778	0.516207	0.81523
ko04911	Insulin secretion	Organismal Systems	Endocrine system	85	0.326923	0.520901	0.817657
ko00561	Glycerolipid metabolism	Metabolism	Lipid metabolism	57	0.325714	0.54008	0.842654
ko04110	Cell cycle	Cellular Processes	Cell growth and death	91	0.325	0.547503	0.849121
ko04350	TGF-beta signaling pathway	Environmental Information Processing	Signal transduction	49	0.324503	0.55406	0.854175
ko04925	Aldosterone synthesis and secretion	Organismal Systems	Endocrine system	107	0.324242	0.559663	0.857708
ko04640	Hematopoietic cell lineage	Organismal Systems	Immune system	54	0.323353	0.566385	0.862904
ko04340	Hedgehog signaling pathway	Environmental Information Processing	Signal transduction	39	0.322314	0.57549	0.867122
ko04977	Vitamin digestion and absorption	Organismal Systems	Digestive system	60	0.322581	0.575849	0.867122
ko00510	N-Glycan biosynthesis	Metabolism	Glycan biosynthesis and metabolism	40	0.32	0.597288	0.889067
ko04614	Renin-angiotensin system	Organismal Systems	Endocrine system	23	0.319444	0.59642	0.889067
ko00760	Nicotinate and nicotinamide metabolism	Metabolism	Metabolism of cofactors and vitamins	13	0.317073	0.61038	0.89823
ko00970	Aminoacyl-tRNA biosynthesis	Genetic Information Processing	Translation	28	0.318182	0.607584	0.89823
ko04392	Hippo signaling pathway - multiple species	Environmental Information Processing	Signal transduction	56	0.318182	0.623821	0.912823
ko00040	Pentose and glucuronate interconversions	Metabolism	Carbohydrate metabolism	33	0.314286	0.643023	0.935635
ko04658	Th1 and Th2 cell differentiation	Organismal Systems	Immune system	139	0.318807	0.657109	0.950789
ko00053	Ascorbate and aldarate metabolism	Metabolism	Carbohydrate metabolism	27	0.267327	0.9187	1
ko00061	Fatty acid biosynthesis	Metabolism	Lipid metabolism	10	0.227273	0.945745	1
ko00130	Ubiquinone and other terpenoid-quinone biosynthesis	Metabolism	Metabolism of cofactors and vitamins	6	0.285714	0.7308	1
ko00140	Steroid hormone biosynthesis	Metabolism	Lipid metabolism	58	0.298969	0.817247	1
ko00230	Purine metabolism	Metabolism	Nucleotide metabolism	86	0.307143	0.778252	1
ko00232	Caffeine metabolism	Metabolism	Biosynthesis of other secondary metabolites	4	0.181818	0.959908	1
ko00240	Pyrimidine metabolism	Metabolism	Nucleotide metabolism	46	0.275449	0.935349	1
ko00310	Lysine degradation	Metabolism	Amino acid metabolism	77	0.284133	0.94356	1
ko00400	Phenylalanine, tyrosine and tryptophan biosynthesis	Metabolism	Amino acid metabolism	9	0.236842	0.915841	1
ko00512	Mucin type O-glycan biosynthesis	Metabolism	Glycan biosynthesis and metabolism	13	0.19403	0.994699	1
ko00515	Mannose type O-glycan biosynthesis	Metabolism	Glycan biosynthesis and metabolism	13	0.216667	0.978227	1
ko00533	Glycosaminoglycan biosynthesis - keratan sulfate	Metabolism	Glycan biosynthesis and metabolism	9	0.272727	0.799864	1
ko00534	Glycosaminoglycan biosynthesis - heparan sulfate / heparin	Metabolism	Glycan biosynthesis and metabolism	12	0.184615	0.996564	1
ko00562	Inositol phosphate metabolism	Metabolism	Carbohydrate metabolism	37	0.308333	0.69868	1
ko00563	Glycosylphosphatidylinositol (GPI)-anchor biosynthesis	Metabolism	Glycan biosynthesis and metabolism	10	0.204082	0.98014	1
ko00564	Glycerophospholipid metabolism	Metabolism	Lipid metabolism	79	0.309804	0.740126	1
ko00600	Sphingolipid metabolism	Metabolism	Lipid metabolism	46	0.275449	0.935349	1
ko00601	Glycosphingolipid biosynthesis - lacto and neolacto series	Metabolism	Glycan biosynthesis and metabolism	31	0.274336	0.903421	1
ko00860	Porphyrin and chlorophyll metabolism	Metabolism	Metabolism of cofactors and vitamins	18	0.197802	0.997856	1
ko02010	ABC transporters	Environmental Information Processing	Membrane transport	42	0.224599	0.999235	1
ko03010	Ribosome	Genetic Information Processing	Translation	38	0.267606	0.947087	1
ko03015	mRNA surveillance pathway	Genetic Information Processing	Translation	143	0.29065	0.963667	1
ko03018	RNA degradation	Genetic Information Processing	Folding, sorting and degradation	102	0.22973	0.999998	1
ko03020	RNA polymerase	Genetic Information Processing	Transcription	40	0.233918	0.997067	1
ko03440	Homologous recombination	Genetic Information Processing	Replication and repair	33	0.279661	0.884582	1
ko03450	Non-homologous end-joining	Genetic Information Processing	Replication and repair	8	0.222222	0.939653	1
ko03460	Fanconi anemia pathway	Genetic Information Processing	Replication and repair	38	0.203209	0.999941	1
ko04010	MAPK signaling pathway	Environmental Information Processing	Signal transduction	191	0.289394	0.984185	1
ko04012	ErbB signaling pathway	Environmental Information Processing	Signal transduction	41	0.242604	0.993474	1
ko04013	MAPK signaling pathway - fly	Environmental Information Processing	Signal transduction	72	0.289157	0.911338	1
ko04014	Ras signaling pathway	Environmental Information Processing	Signal transduction	181	0.305743	0.876173	1
ko04015	Rap1 signaling pathway	Environmental Information Processing	Signal transduction	197	0.238788	1	1
ko04020	Calcium signaling pathway	Environmental Information Processing	Signal transduction	195	0.282609	0.995279	1
ko04024	cAMP signaling pathway	Environmental Information Processing	Signal transduction	237	0.275902	0.999591	1
ko04060	Cytokine-cytokine receptor interaction	Environmental Information Processing	Signaling molecules and interaction	31	0.281818	0.867141	1
ko04062	Chemokine signaling pathway	Organismal Systems	Immune system	81	0.255521	0.997779	1
ko04064	NF-kappa B signaling pathway	Environmental Information Processing	Signal transduction	87	0.19163	1	1
ko04066	HIF-1 signaling pathway	Environmental Information Processing	Signal transduction	66	0.138365	1	1
ko04071	Sphingolipid signaling pathway	Environmental Information Processing	Signal transduction	90	0.283019	0.960318	1
ko04080	Neuroactive ligand-receptor interaction	Environmental Information Processing	Signaling molecules and interaction	286	0.284012	0.998869	1
ko04120	Ubiquitin mediated proteolysis	Genetic Information Processing	Folding, sorting and degradation	174	0.270607	0.999281	1
ko04136	Autophagy - other	Cellular Processes	Transport and catabolism	17	0.298246	0.722281	1
ko04137	Mitophagy - animal	Cellular Processes	Transport and catabolism	39	0.240741	0.993559	1
ko04144	Endocytosis	Cellular Processes	Transport and catabolism	206	0.238426	1	1
ko04145	Phagosome	Cellular Processes	Transport and catabolism	211	0.268448	0.999878	1
ko04151	PI3K-Akt signaling pathway	Environmental Information Processing	Signal transduction	256	0.219178	1	1
ko04215	Apoptosis - multiple species	Cellular Processes	Cell growth and death	55	0.260664	0.984933	1
ko04217	Necroptosis	Cellular Processes	Cell growth and death	130	0.198777	1	1
ko04310	Wnt signaling pathway	Environmental Information Processing	Signal transduction	113	0.289744	0.949759	1
ko04320	Dorso-ventral axis formation	Organismal Systems	Development	168	0.297872	0.938327	1
ko04330	Notch signaling pathway	Environmental Information Processing	Signal transduction	219	0.202966	1	1
ko04360	Axon guidance	Organismal Systems	Development	131	0.206951	1	1
ko04370	VEGF signaling pathway	Environmental Information Processing	Signal transduction	43	0.288591	0.861504	1
ko04390	Hippo signaling pathway	Environmental Information Processing	Signal transduction	76	0.305221	0.78658	1
ko04391	Hippo signaling pathway - fly	Environmental Information Processing	Signal transduction	109	0.280206	0.980148	1
ko04510	Focal adhesion	Cellular Processes	Cellular community - eukaryotes	287	0.257862	1	1
ko04512	ECM-receptor interaction	Environmental Information Processing	Signaling molecules and interaction	163	0.282007	0.991934	1
ko04514	Cell adhesion molecules (CAMs)	Environmental Information Processing	Signaling molecules and interaction	89	0.187764	1	1
ko04520	Adherens junction	Cellular Processes	Cellular community - eukaryotes	101	0.257653	0.998907	1
ko04530	Tight junction	Cellular Processes	Cellular community - eukaryotes	162	0.308571	0.828693	1
ko04610	Complement and coagulation cascades	Organismal Systems	Immune system	76	0.22619	0.999984	1
ko04620	Toll-like receptor signaling pathway	Organismal Systems	Immune system	62	0.162304	1	1
ko04621	NOD-like receptor signaling pathway	Organismal Systems	Immune system	144	0.194332	1	1
ko04622	RIG-I-like receptor signaling pathway	Organismal Systems	Immune system	50	0.26178	0.979019	1
ko04623	Cytosolic DNA-sensing pathway	Organismal Systems	Immune system	61	0.189441	1	1
ko04624	Toll and Imd signaling pathway	Organismal Systems	Immune system	101	0.243373	0.999931	1
ko04630	Jak-STAT signaling pathway	Environmental Information Processing	Signal transduction	31	0.21831	0.998418	1
ko04664	Fc epsilon RI signaling pathway	Organismal Systems	Immune system	28	0.261682	0.940872	1
ko04668	TNF signaling pathway	Environmental Information Processing	Signal transduction	85	0.306859	0.780239	1
ko04670	Leukocyte transendothelial migration	Organismal Systems	Immune system	87	0.237057	0.999944	1
ko04672	Intestinal immune network for IgA production	Organismal Systems	Immune system	5	0.128205	0.998857	1
ko04711	Circadian rhythm - fly	Organismal Systems	Environmental adaptation	7	0.212121	0.94907	1
ko04721	Synaptic vesicle cycle	Organismal Systems	Nervous system	90	0.261628	0.9966	1
ko04725	Cholinergic synapse	Organismal Systems	Nervous system	87	0.298969	0.860711	1
ko04727	GABAergic synapse	Organismal Systems	Nervous system	49	0.302469	0.770809	1
ko04810	Regulation of actin cytoskeleton	Cellular Processes	Cell motility	159	0.25938	0.999907	1
ko04921	Oxytocin signaling pathway	Organismal Systems	Endocrine system	195	0.303738	0.905675	1
ko04926	Relaxin signaling pathway	Organismal Systems	Endocrine system	124	0.288372	0.962866	1
ko04961	Endocrine and other factor-regulated calcium reabsorption	Organismal Systems	Excretory system	34	0.195402	0.999963	1
ko04979	Cholesterol metabolism	Organismal Systems	Digestive system	62	0.31	0.718251	1

## Sheet: D-veliger vs veliconcha
Pathway ID	Pathway Name	Level 1	Level 2	Term Candidate Gene Num	Rich Ratio	P value	Q value
ko03010	Ribosome	Genetic Information Processing	Translation	115	0.809859	1.27533e-38	3.3031e-36
ko00190	Oxidative phosphorylation	Metabolism	Energy metabolism	71	0.682692	4.78492e-17	6.19647e-15
ko01200	Carbon metabolism	Metabolism	Global and overview maps	89	0.511494	2.56196e-10	1.65887e-08
ko03050	Proteasome	Genetic Information Processing	Folding, sorting and degradation	36	0.571429	1.94216e-06	0.000100604
ko00520	Amino sugar and nucleotide sugar metabolism	Metabolism	Carbohydrate metabolism	78	0.443182	5.70776e-06	0.000211187
ko04714	Thermogenesis	Organismal Systems	Environmental adaptation	156	0.38806	5.03106e-06	0.000211187
ko00010	Glycolysis / Gluconeogenesis	Metabolism	Carbohydrate metabolism	41	0.525641	6.97224e-06	0.000225726
ko00480	Glutathione metabolism	Metabolism	Metabolism of other amino acids	53	0.477477	1.39971e-05	0.000402806
ko03030	DNA replication	Genetic Information Processing	Replication and repair	35	0.538462	1.62306e-05	0.000420372
ko04723	Retrograde endocannabinoid signaling	Organismal Systems	Nervous system	76	0.426966	3.66834e-05	0.000863728
ko00630	Glyoxylate and dicarboxylate metabolism	Metabolism	Carbohydrate metabolism	33	0.52381	5.87795e-05	0.00126866
ko00590	Arachidonic acid metabolism	Metabolism	Lipid metabolism	72	0.423529	7.92252e-05	0.00147489
ko03320	PPAR signaling pathway	Organismal Systems	Endocrine system	66	0.431373	7.97238e-05	0.00147489
ko00071	Fatty acid degradation	Metabolism	Lipid metabolism	34	0.5	0.000152577	0.00263449
ko03040	Spliceosome	Genetic Information Processing	Transcription	137	0.372283	0.000177802	0.00287817
ko00330	Arginine and proline metabolism	Metabolism	Amino acid metabolism	51	0.439655	0.000282388	0.00365692
ko00790	Folate biosynthesis	Metabolism	Metabolism of cofactors and vitamins	36	0.48	0.000280275	0.00365692
ko04114	Oocyte meiosis	Cellular Processes	Cell growth and death	91	0.393939	0.000240946	0.00365692
ko04540	Gap junction	Cellular Processes	Cellular community - eukaryotes	70	0.411765	0.000272856	0.00365692
ko00250	Alanine, aspartate and glutamate metabolism	Metabolism	Amino acid metabolism	30	0.5	0.000366182	0.00451625
ko04918	Thyroid hormone synthesis	Organismal Systems	Endocrine system	70	0.406977	0.000408238	0.00480608
ko00980	Metabolism of xenobiotics by cytochrome P450	Metabolism	Xenobiotics biodegradation and metabolism	63	0.414474	0.000435775	0.00490721
ko00100	Steroid biosynthesis	Metabolism	Lipid metabolism	15	0.625	0.000555172	0.00599123
ko01230	Biosynthesis of amino acids	Metabolism	Global and overview maps	54	0.421875	0.0006541	0.00672221
ko04975	Fat digestion and absorption	Organismal Systems	Digestive system	39	0.453488	0.000674816	0.00672221
ko04261	Adrenergic signaling in cardiomyocytes	Organismal Systems	Circulatory system	93	0.379592	0.000889251	0.00853022
ko04142	Lysosome	Cellular Processes	Transport and catabolism	117	0.366771	0.000961193	0.00889104
ko00620	Pyruvate metabolism	Metabolism	Carbohydrate metabolism	39	0.443182	0.00116228	0.0103804
ko00051	Fructose and mannose metabolism	Metabolism	Carbohydrate metabolism	24	0.5	0.00137981	0.0110151
ko00220	Arginine biosynthesis	Metabolism	Amino acid metabolism	13	0.619048	0.00148853	0.0110151
ko00350	Tyrosine metabolism	Metabolism	Amino acid metabolism	65	0.396341	0.00144896	0.0110151
ko00591	Linoleic acid metabolism	Metabolism	Lipid metabolism	42	0.43299	0.00135027	0.0110151
ko03430	Mismatch repair	Genetic Information Processing	Replication and repair	22	0.511628	0.00147229	0.0110151
ko04150	mTOR signaling pathway	Environmental Information Processing	Signal transduction	95	0.374016	0.00136753	0.0110151
ko04212	Longevity regulating pathway - worm	Organismal Systems	Aging	62	0.397436	0.00169935	0.0121947
ko04340	Hedgehog signaling pathway	Environmental Information Processing	Signal transduction	50	0.413223	0.0017421	0.0121947
ko00982	Drug metabolism - cytochrome P450	Metabolism	Xenobiotics biodegradation and metabolism	56	0.402878	0.00192931	0.0131498
ko00270	Cysteine and methionine metabolism	Metabolism	Amino acid metabolism	47	0.415929	0.0020089	0.0133411
ko04979	Cholesterol metabolism	Organismal Systems	Digestive system	76	0.38	0.00240616	0.0155799
ko00280	Valine, leucine and isoleucine degradation	Metabolism	Amino acid metabolism	43	0.417476	0.00279986	0.0172658
ko00650	Butanoate metabolism	Metabolism	Carbohydrate metabolism	24	0.48	0.00278625	0.0172658
ko03060	Protein export	Genetic Information Processing	Folding, sorting and degradation	25	0.462963	0.00421479	0.0253867
ko00340	Histidine metabolism	Metabolism	Amino acid metabolism	27	0.45	0.00488493	0.0281155
ko04924	Renin secretion	Organismal Systems	Endocrine system	80	0.368664	0.00481419	0.0281155
ko04218	Cellular senescence	Cellular Processes	Cell growth and death	102	0.356643	0.00521307	0.0287274
ko04744	Phototransduction	Organismal Systems	Sensory system	42	0.407767	0.00516212	0.0287274
ko04910	Insulin signaling pathway	Organismal Systems	Endocrine system	120	0.349854	0.00539211	0.0290949
ko00020	Citrate cycle (TCA cycle)	Metabolism	Carbohydrate metabolism	25	0.454545	0.00565964	0.0299152
ko00140	Steroid hormone biosynthesis	Metabolism	Lipid metabolism	72	0.371134	0.00600038	0.031082
ko04971	Gastric acid secretion	Organismal Systems	Digestive system	69	0.372973	0.00616757	0.0313216
ko01210	2-Oxocarboxylic acid metabolism	Metabolism	Global and overview maps	17	0.5	0.00669973	0.0333698
ko00920	Sulfur metabolism	Metabolism	Energy metabolism	8	0.666667	0.00687706	0.0336068
ko00410	beta-Alanine metabolism	Metabolism	Metabolism of other amino acids	25	0.446429	0.00749177	0.0346494
ko04260	Cardiac muscle contraction	Organismal Systems	Circulatory system	40	0.40404	0.00748609	0.0346494
ko04270	Vascular smooth muscle contraction	Organismal Systems	Circulatory system	154	0.338462	0.00746157	0.0346494
ko00640	Propanoate metabolism	Metabolism	Carbohydrate metabolism	23	0.45098	0.00872911	0.0396639
ko04213	Longevity regulating pathway - multiple species	Organismal Systems	Aging	47	0.385246	0.0111251	0.0496793
ko04146	Peroxisome	Cellular Processes	Transport and catabolism	93	0.350943	0.0119016	0.0522461
ko04750	Inflammatory mediator regulation of TRP channels	Organismal Systems	Sensory system	100	0.347222	0.0129779	0.0551031
ko04914	Progesterone-mediated oocyte maturation	Organismal Systems	Endocrine system	51	0.377778	0.0128434	0.0551031
ko04722	Neurotrophin signaling pathway	Organismal Systems	Nervous system	98	0.34629	0.0149168	0.0623137
ko04612	Antigen processing and presentation	Organismal Systems	Immune system	34	0.4	0.0153306	0.063026
ko04928	Parathyroid hormone synthesis, secretion and action	Organismal Systems	Endocrine system	74	0.355769	0.0164185	0.0664437
ko00072	Synthesis and degradation of ketone bodies	Metabolism	Lipid metabolism	13	0.5	0.0169835	0.0676726
ko00130	Ubiquinone and other terpenoid-quinone biosynthesis	Metabolism	Metabolism of cofactors and vitamins	11	0.52381	0.0183435	0.0719842
ko04152	AMPK signaling pathway	Environmental Information Processing	Signal transduction	64	0.359551	0.0192241	0.0743139
ko00592	alpha-Linolenic acid metabolism	Metabolism	Lipid metabolism	26	0.412698	0.0206616	0.0775559
ko00830	Retinol metabolism	Metabolism	Metabolism of cofactors and vitamins	68	0.356021	0.0203879	0.0775559
ko04920	Adipocytokine signaling pathway	Organismal Systems	Endocrine system	29	0.402778	0.0216228	0.0800043
ko00440	Phosphonate and phosphinate metabolism	Metabolism	Metabolism of other amino acids	5	0.714286	0.0233076	0.0850233
ko00052	Galactose metabolism	Metabolism	Carbohydrate metabolism	30	0.394737	0.0264382	0.0925338
ko00300	Lysine biosynthesis	Metabolism	Amino acid metabolism	4	0.8	0.0257385	0.0925338
ko04917	Prolactin signaling pathway	Organismal Systems	Endocrine system	38	0.38	0.0261305	0.0925338
ko04380	Osteoclast differentiation	Organismal Systems	Development	58	0.358025	0.0270679	0.0934743
ko01212	Fatty acid metabolism	Metabolism	Global and overview maps	46	0.368	0.0281871	0.0948111
ko04913	Ovarian steroidogenesis	Organismal Systems	Endocrine system	46	0.368	0.0281871	0.0948111
ko00380	Tryptophan metabolism	Metabolism	Amino acid metabolism	43	0.37069	0.0291827	0.0969015
ko04964	Proximal tubule bicarbonate reclamation	Organismal Systems	Excretory system	16	0.444444	0.0306766	0.100573
ko04650	Natural killer cell mediated cytotoxicity	Organismal Systems	Immune system	42	0.368421	0.0341114	0.109703
ko04666	Fc gamma R-mediated phagocytosis	Organismal Systems	Immune system	51	0.359155	0.0343085	0.109703
ko00511	Other glycan degradation	Metabolism	Glycan biosynthesis and metabolism	27	0.391304	0.0380146	0.116486
ko00565	Ether lipid metabolism	Metabolism	Lipid metabolism	31	0.382716	0.0377012	0.116486
ko04068	FoxO signaling pathway	Environmental Information Processing	Signal transduction	65	0.347594	0.0379142	0.116486
ko04115	p53 signaling pathway	Cellular Processes	Cell growth and death	52	0.356164	0.0382289	0.116486
ko04210	Apoptosis	Cellular Processes	Cell growth and death	148	0.323851	0.0394636	0.11885
ko04728	Dopaminergic synapse	Organismal Systems	Nervous system	98	0.333333	0.0412754	0.122877
ko04070	Phosphatidylinositol signaling system	Environmental Information Processing	Signal transduction	83	0.337398	0.0432734	0.127361
ko04973	Carbohydrate digestion and absorption	Organismal Systems	Digestive system	20	0.408163	0.04424	0.128743
ko04978	Mineral absorption	Organismal Systems	Digestive system	27	0.385714	0.0454874	0.130903
ko04072	Phospholipase D signaling pathway	Environmental Information Processing	Signal transduction	74	0.33945	0.0474428	0.135029
ko00670	One carbon pool by folate	Metabolism	Metabolism of cofactors and vitamins	14	0.4375	0.047969	0.135043
ko00500	Starch and sucrose metabolism	Metabolism	Carbohydrate metabolism	28	0.378378	0.0535789	0.14851
ko04912	GnRH signaling pathway	Organismal Systems	Endocrine system	81	0.334711	0.0538994	0.14851
ko01040	Biosynthesis of unsaturated fatty acids	Metabolism	Lipid metabolism	22	0.392857	0.0548996	0.149674
ko00120	Primary bile acid biosynthesis	Metabolism	Lipid metabolism	15	0.416667	0.0635432	0.171434
ko04211	Longevity regulating pathway	Organismal Systems	Aging	41	0.353448	0.0671414	0.179274
ko00524	Neomycin, kanamycin and gentamicin biosynthesis	Metabolism	Biosynthesis of other secondary metabolites	3	0.75	0.073392	0.192005
ko00780	Biotin metabolism	Metabolism	Metabolism of cofactors and vitamins	3	0.75	0.073392	0.192005
ko00740	Riboflavin metabolism	Metabolism	Metabolism of cofactors and vitamins	7	0.5	0.0742463	0.192298
ko00472	D-Arginine and D-ornithine metabolism	Metabolism	Metabolism of other amino acids	2	1	0.0817133	0.207488
ko00523	Polyketide sugar unit biosynthesis	Metabolism	Metabolism of terpenoids and polyketides	2	1	0.0817133	0.207488
ko04923	Regulation of lipolysis in adipocytes	Organismal Systems	Endocrine system	40	0.347826	0.0867494	0.218137
ko00030	Pentose phosphate pathway	Metabolism	Carbohydrate metabolism	22	0.372881	0.0926833	0.230817
ko00260	Glycine, serine and threonine metabolism	Metabolism	Amino acid metabolism	49	0.337931	0.0979136	0.24152
ko04122	Sulfur relay system	Genetic Information Processing	Folding, sorting and degradation	7	0.466667	0.105927	0.256402
ko04214	Apoptosis - fly	Cellular Processes	Cell growth and death	76	0.324786	0.105811	0.256402
ko04915	Estrogen signaling pathway	Organismal Systems	Endocrine system	98	0.317152	0.122521	0.293824
ko04022	cGMP-PKG signaling pathway	Environmental Information Processing	Signal transduction	145	0.309829	0.133325	0.3168
ko04611	Platelet activation	Organismal Systems	Immune system	137	0.309955	0.139646	0.328803
ko00910	Nitrogen metabolism	Metabolism	Energy metabolism	15	0.375	0.141956	0.329526
ko04662	B cell receptor signaling pathway	Organismal Systems	Immune system	28	0.345679	0.142498	0.329526
ko00311	Penicillin and cephalosporin biosynthesis	Metabolism	Biosynthesis of other secondary metabolites	3	0.6	0.144872	0.332052
ko04640	Hematopoietic cell lineage	Organismal Systems	Immune system	54	0.323353	0.160624	0.364926
ko00785	Lipoic acid metabolism	Metabolism	Metabolism of cofactors and vitamins	4	0.5	0.169211	0.381093
ko00900	Terpenoid backbone biosynthesis	Metabolism	Metabolism of terpenoids and polyketides	12	0.375	0.177254	0.395765
ko00983	Drug metabolism - other enzymes	Metabolism	Xenobiotics biodegradation and metabolism	75	0.3125	0.197479	0.435872
ko04658	Th1 and Th2 cell differentiation	Organismal Systems	Immune system	133	0.305046	0.198582	0.435872
ko04660	T cell receptor signaling pathway	Organismal Systems	Immune system	38	0.324786	0.201388	0.438315
ko04341	Hedgehog signaling pathway - fly	Environmental Information Processing	Signal transduction	17	0.34	0.241075	0.516021
ko04392	Hippo signaling pathway - multiple species	Environmental Information Processing	Signal transduction	55	0.3125	0.239467	0.516021
ko04974	Protein digestion and absorption	Organismal Systems	Digestive system	211	0.297602	0.252197	0.535401
ko04710	Circadian rhythm	Organismal Systems	Environmental adaptation	15	0.340909	0.256092	0.538142
ko04726	Serotonergic synapse	Organismal Systems	Nervous system	73	0.306723	0.257643	0.538142
ko00053	Ascorbate and aldarate metabolism	Metabolism	Carbohydrate metabolism	32	0.316832	0.277492	0.570401
ko00430	Taurine and hypotaurine metabolism	Metabolism	Metabolism of other amino acids	8	0.363636	0.276477	0.570401
ko00261	Monobactam biosynthesis	Metabolism	Biosynthesis of other secondary metabolites	1	1	0.285878	0.578457
ko00660	C5-Branched dibasic acid metabolism	Metabolism	Carbohydrate metabolism	1	1	0.285878	0.578457
ko00062	Fatty acid elongation	Metabolism	Lipid metabolism	15	0.333333	0.288961	0.580163
ko04130	SNARE interactions in vesicular transport	Genetic Information Processing	Folding, sorting and degradation	10	0.344828	0.301955	0.601588
ko04740	Olfactory transduction	Organismal Systems	Sensory system	77	0.301961	0.304924	0.602864
ko04216	Ferroptosis	Cellular Processes	Cell growth and death	16	0.326531	0.312278	0.612728
ko04966	Collecting duct acid secretion	Organismal Systems	Excretory system	11	0.333333	0.332408	0.647321
ko00981	Insect hormone biosynthesis	Metabolism	Metabolism of terpenoids and polyketides	7	0.35	0.338506	0.654277
ko00290	Valine, leucine and isoleucine biosynthesis	Metabolism	Amino acid metabolism	6	0.352941	0.353216	0.677434
ko04657	IL-17 signaling pathway	Organismal Systems	Immune system	69	0.298701	0.355718	0.677434
ko00040	Pentose and glucuronate interconversions	Metabolism	Carbohydrate metabolism	32	0.304762	0.36888	0.695439
ko03013	RNA transport	Genetic Information Processing	Translation	151	0.293204	0.370543	0.695439
ko04960	Aldosterone-regulated sodium reabsorption	Organismal Systems	Excretory system	13	0.317073	0.385121	0.7176
ko03420	Nucleotide excision repair	Genetic Information Processing	Replication and repair	68	0.295652	0.394959	0.730674
ko04530	Tight junction	Cellular Processes	Cellular community - eukaryotes	153	0.291429	0.403882	0.741882
ko04320	Dorso-ventral axis formation	Organismal Systems	Development	164	0.29078	0.412577	0.752517
ko00360	Phenylalanine metabolism	Metabolism	Amino acid metabolism	22	0.297297	0.457367	0.818263
ko03410	Base excision repair	Genetic Information Processing	Replication and repair	37	0.293651	0.456739	0.818263
ko04550	Signaling pathways regulating pluripotency of stem cells	Cellular Processes	Cellular community - eukaryotes	60	0.291262	0.458101	0.818263
ko04013	MAPK signaling pathway - fly	Environmental Information Processing	Signal transduction	72	0.289157	0.478277	0.84845
ko00532	Glycosaminoglycan biosynthesis - chondroitin sulfate / dermatan sulfate	Metabolism	Glycan biosynthesis and metabolism	18	0.295082	0.484966	0.854464
ko04370	VEGF signaling pathway	Environmental Information Processing	Signal transduction	43	0.288591	0.501854	0.872351
ko04664	Fc epsilon RI signaling pathway	Organismal Systems	Immune system	31	0.28972	0.501553	0.872351
ko00240	Pyrimidine metabolism	Metabolism	Nucleotide metabolism	48	0.287425	0.511781	0.883675
ko00760	Nicotinate and nicotinamide metabolism	Metabolism	Metabolism of cofactors and vitamins	12	0.292683	0.520544	0.892854
ko04141	Protein processing in endoplasmic reticulum	Genetic Information Processing	Folding, sorting and degradation	113	0.285354	0.528743	0.895061
ko04970	Salivary secretion	Organismal Systems	Digestive system	123	0.285383	0.527844	0.895061
ko00562	Inositol phosphate metabolism	Metabolism	Carbohydrate metabolism	34	0.283333	0.559325	0.931681
ko00730	Thiamine metabolism	Metabolism	Metabolism of cofactors and vitamins	5	0.294118	0.561167	0.931681
ko04962	Vasopressin-regulated water reabsorption	Organismal Systems	Excretory system	23	0.283951	0.557437	0.931681
ko00450	Selenocompound metabolism	Metabolism	Metabolism of other amino acids	17	0.283333	0.566219	0.934081
ko04922	Glucagon signaling pathway	Organismal Systems	Endocrine system	72	0.282353	0.573818	0.940625
ko04745	Phototransduction - fly	Organismal Systems	Sensory system	62	0.279279	0.611922	0.996778
ko00061	Fatty acid biosynthesis	Metabolism	Lipid metabolism	10	0.227273	0.848709	1
ko00073	Cutin, suberine and wax biosynthesis	Metabolism	Lipid metabolism	1	0.333333	0.635847	1
ko00230	Purine metabolism	Metabolism	Nucleotide metabolism	76	0.271429	0.725999	1
ko00232	Caffeine metabolism	Metabolism	Biosynthesis of other secondary metabolites	3	0.136364	0.971669	1
ko00310	Lysine degradation	Metabolism	Amino acid metabolism	53	0.195572	0.999774	1
ko00400	Phenylalanine, tyrosine and tryptophan biosynthesis	Metabolism	Amino acid metabolism	9	0.236842	0.800087	1
ko00510	N-Glycan biosynthesis	Metabolism	Glycan biosynthesis and metabolism	28	0.224	0.951962	1
ko00512	Mucin type O-glycan biosynthesis	Metabolism	Glycan biosynthesis and metabolism	15	0.223881	0.898818	1
ko00514	Other types of O-glycan biosynthesis	Metabolism	Glycan biosynthesis and metabolism	14	0.27451	0.623528	1
ko00515	Mannose type O-glycan biosynthesis	Metabolism	Glycan biosynthesis and metabolism	9	0.15	0.995678	1
ko00531	Glycosaminoglycan degradation	Metabolism	Glycan biosynthesis and metabolism	15	0.238095	0.836555	1
ko00533	Glycosaminoglycan biosynthesis - keratan sulfate	Metabolism	Glycan biosynthesis and metabolism	8	0.242424	0.768065	1
ko00534	Glycosaminoglycan biosynthesis - heparan sulfate / heparin	Metabolism	Glycan biosynthesis and metabolism	14	0.215385	0.92232	1
ko00561	Glycerolipid metabolism	Metabolism	Lipid metabolism	46	0.262857	0.775431	1
ko00563	Glycosylphosphatidylinositol (GPI)-anchor biosynthesis	Metabolism	Glycan biosynthesis and metabolism	8	0.163265	0.984703	1
ko00564	Glycerophospholipid metabolism	Metabolism	Lipid metabolism	60	0.235294	0.971261	1
ko00600	Sphingolipid metabolism	Metabolism	Lipid metabolism	35	0.209581	0.990375	1
ko00601	Glycosphingolipid biosynthesis - lacto and neolacto series	Metabolism	Glycan biosynthesis and metabolism	20	0.176991	0.997396	1
ko00603	Glycosphingolipid biosynthesis - globo and isoglobo series	Metabolism	Glycan biosynthesis and metabolism	15	0.182927	0.988598	1
ko00604	Glycosphingolipid biosynthesis - ganglio series	Metabolism	Glycan biosynthesis and metabolism	6	0.25	0.723388	1
ko00750	Vitamin B6 metabolism	Metabolism	Metabolism of cofactors and vitamins	2	0.166667	0.897999	1
ko00770	Pantothenate and CoA biosynthesis	Metabolism	Metabolism of cofactors and vitamins	8	0.228571	0.825205	1
ko00860	Porphyrin and chlorophyll metabolism	Metabolism	Metabolism of cofactors and vitamins	21	0.230769	0.902482	1
ko00970	Aminoacyl-tRNA biosynthesis	Genetic Information Processing	Translation	24	0.272727	0.647086	1
ko02010	ABC transporters	Environmental Information Processing	Membrane transport	34	0.181818	0.999649	1
ko03008	Ribosome biogenesis in eukaryotes	Genetic Information Processing	Translation	33	0.160194	0.999992	1
ko03015	mRNA surveillance pathway	Genetic Information Processing	Translation	104	0.211382	0.999946	1
ko03018	RNA degradation	Genetic Information Processing	Folding, sorting and degradation	71	0.15991	1	1
ko03020	RNA polymerase	Genetic Information Processing	Transcription	33	0.192982	0.998067	1
ko03022	Basal transcription factors	Genetic Information Processing	Transcription	20	0.232558	0.890042	1
ko03440	Homologous recombination	Genetic Information Processing	Replication and repair	31	0.262712	0.743089	1
ko03450	Non-homologous end-joining	Genetic Information Processing	Replication and repair	5	0.138889	0.98871	1
ko03460	Fanconi anemia pathway	Genetic Information Processing	Replication and repair	38	0.203209	0.996295	1
ko04010	MAPK signaling pathway	Environmental Information Processing	Signal transduction	184	0.278788	0.674111	1
ko04012	ErbB signaling pathway	Environmental Information Processing	Signal transduction	36	0.213018	0.987699	1
ko04014	Ras signaling pathway	Environmental Information Processing	Signal transduction	149	0.251689	0.973875	1
ko04015	Rap1 signaling pathway	Environmental Information Processing	Signal transduction	183	0.221818	0.999992	1
ko04020	Calcium signaling pathway	Environmental Information Processing	Signal transduction	142	0.205797	1	1
ko04024	cAMP signaling pathway	Environmental Information Processing	Signal transduction	195	0.227008	0.999974	1
ko04060	Cytokine-cytokine receptor interaction	Environmental Information Processing	Signaling molecules and interaction	28	0.254545	0.79705	1
ko04062	Chemokine signaling pathway	Organismal Systems	Immune system	83	0.26183	0.846283	1
ko04064	NF-kappa B signaling pathway	Environmental Information Processing	Signal transduction	77	0.169604	1	1
ko04066	HIF-1 signaling pathway	Environmental Information Processing	Signal transduction	57	0.119497	1	1
ko04071	Sphingolipid signaling pathway	Environmental Information Processing	Signal transduction	79	0.248428	0.941723	1
ko04080	Neuroactive ligand-receptor interaction	Environmental Information Processing	Signaling molecules and interaction	218	0.216485	1	1
ko04110	Cell cycle	Cellular Processes	Cell growth and death	72	0.257143	0.873611	1
ko04120	Ubiquitin mediated proteolysis	Genetic Information Processing	Folding, sorting and degradation	151	0.234837	0.99874	1
ko04136	Autophagy - other	Cellular Processes	Transport and catabolism	11	0.192982	0.960174	1
ko04137	Mitophagy - animal	Cellular Processes	Transport and catabolism	32	0.197531	0.996265	1
ko04140	Autophagy - animal	Cellular Processes	Transport and catabolism	73	0.275472	0.669659	1
ko04144	Endocytosis	Cellular Processes	Transport and catabolism	186	0.215278	1	1
ko04145	Phagosome	Cellular Processes	Transport and catabolism	177	0.225191	0.999967	1
ko04151	PI3K-Akt signaling pathway	Environmental Information Processing	Signal transduction	237	0.202911	1	1
ko04215	Apoptosis - multiple species	Cellular Processes	Cell growth and death	44	0.208531	0.996006	1
ko04217	Necroptosis	Cellular Processes	Cell growth and death	125	0.191131	1	1
ko04310	Wnt signaling pathway	Environmental Information Processing	Signal transduction	98	0.251282	0.945287	1
ko04330	Notch signaling pathway	Environmental Information Processing	Signal transduction	171	0.15848	1	1
ko04350	TGF-beta signaling pathway	Environmental Information Processing	Signal transduction	34	0.225166	0.962471	1
ko04360	Axon guidance	Organismal Systems	Development	119	0.187994	1	1
ko04371	Apelin signaling pathway	Environmental Information Processing	Signal transduction	93	0.265714	0.81666	1
ko04390	Hippo signaling pathway	Environmental Information Processing	Signal transduction	62	0.248996	0.915987	1
ko04391	Hippo signaling pathway - fly	Environmental Information Processing	Signal transduction	98	0.251928	0.941732	1
ko04510	Focal adhesion	Cellular Processes	Cellular community - eukaryotes	271	0.243486	0.999561	1
ko04512	ECM-receptor interaction	Environmental Information Processing	Signaling molecules and interaction	141	0.243945	0.990622	1
ko04514	Cell adhesion molecules (CAMs)	Environmental Information Processing	Signaling molecules and interaction	80	0.168776	1	1
ko04520	Adherens junction	Cellular Processes	Cellular community - eukaryotes	90	0.229592	0.995375	1
ko04610	Complement and coagulation cascades	Organismal Systems	Immune system	93	0.276786	0.66532	1
ko04614	Renin-angiotensin system	Organismal Systems	Endocrine system	19	0.263889	0.702271	1
ko04620	Toll-like receptor signaling pathway	Organismal Systems	Immune system	65	0.170157	1	1
ko04621	NOD-like receptor signaling pathway	Organismal Systems	Immune system	129	0.174089	1	1
ko04622	RIG-I-like receptor signaling pathway	Organismal Systems	Immune system	36	0.188482	0.999307	1
ko04623	Cytosolic DNA-sensing pathway	Organismal Systems	Immune system	48	0.149068	1	1
ko04624	Toll and Imd signaling pathway	Organismal Systems	Immune system	106	0.255422	0.927245	1
ko04625	C-type lectin receptor signaling pathway	Organismal Systems	Immune system	107	0.271574	0.754544	1
ko04630	Jak-STAT signaling pathway	Environmental Information Processing	Signal transduction	21	0.147887	0.999967	1
ko04659	Th17 cell differentiation	Organismal Systems	Immune system	24	0.255319	0.777978	1
ko04668	TNF signaling pathway	Environmental Information Processing	Signal transduction	74	0.267148	0.776146	1
ko04670	Leukocyte transendothelial migration	Organismal Systems	Immune system	90	0.245232	0.965778	1
ko04672	Intestinal immune network for IgA production	Organismal Systems	Immune system	4	0.102564	0.998584	1
ko04711	Circadian rhythm - fly	Organismal Systems	Environmental adaptation	9	0.272727	0.631118	1
ko04713	Circadian entrainment	Organismal Systems	Environmental adaptation	94	0.258953	0.887146	1
ko04720	Long-term potentiation	Organismal Systems	Nervous system	73	0.278626	0.626401	1
ko04721	Synaptic vesicle cycle	Organismal Systems	Nervous system	71	0.206395	0.999731	1
ko04724	Glutamatergic synapse	Organismal Systems	Nervous system	64	0.275862	0.657183	1
ko04725	Cholinergic synapse	Organismal Systems	Nervous system	71	0.243986	0.95348	1
ko04727	GABAergic synapse	Organismal Systems	Nervous system	45	0.277778	0.620025	1
ko04730	Long-term depression	Organismal Systems	Nervous system	47	0.261111	0.793552	1
ko04742	Taste transduction	Organismal Systems	Sensory system	19	0.162393	0.999392	1
ko04810	Regulation of actin cytoskeleton	Cellular Processes	Cell motility	157	0.256117	0.957428	1
ko04911	Insulin secretion	Organismal Systems	Endocrine system	62	0.238462	0.963964	1
ko04916	Melanogenesis	Organismal Systems	Endocrine system	81	0.274576	0.688608	1
ko04919	Thyroid hormone signaling pathway	Organismal Systems	Endocrine system	187	0.277037	0.712015	1
ko04921	Oxytocin signaling pathway	Organismal Systems	Endocrine system	167	0.260125	0.936674	1
ko04925	Aldosterone synthesis and secretion	Organismal Systems	Endocrine system	84	0.254545	0.910194	1
ko04926	Relaxin signaling pathway	Organismal Systems	Endocrine system	103	0.239535	0.987531	1
ko04927	Cortisol synthesis and secretion	Organismal Systems	Endocrine system	29	0.268519	0.690024	1
ko04961	Endocrine and other factor-regulated calcium reabsorption	Organismal Systems	Excretory system	22	0.126437	1	1
ko04972	Pancreatic secretion	Organismal Systems	Digestive system	93	0.261236	0.864798	1
ko04976	Bile secretion	Organismal Systems	Digestive system	53	0.246512	0.915039	1
ko04977	Vitamin digestion and absorption	Organismal Systems	Digestive system	43	0.231183	0.961553	1

## Sheet: veliconcha vs pediveliger
Pathway ID	Pathway Name	Level 1	Level 2	Term Candidate Gene Num	Rich Ratio	P value	Q value
ko03010	Ribosome	Genetic Information Processing	Translation	97	0.683099	5.19092e-44	1.32888e-41
ko03030	DNA replication	Genetic Information Processing	Replication and repair	32	0.492308	5.9499e-10	7.61587e-08
ko00190	Oxidative phosphorylation	Metabolism	Energy metabolism	40	0.384615	3.66771e-08	3.12978e-06
ko03430	Mismatch repair	Genetic Information Processing	Replication and repair	21	0.488372	6.38147e-07	4.08414e-05
ko03040	Spliceosome	Genetic Information Processing	Transcription	93	0.252717	4.33706e-06	0.000222058
ko00350	Tyrosine metabolism	Metabolism	Amino acid metabolism	49	0.29878	7.98153e-06	0.000279125
ko04723	Retrograde endocannabinoid signaling	Organismal Systems	Nervous system	52	0.292135	8.72266e-06	0.000279125
ko04971	Gastric acid secretion	Organismal Systems	Digestive system	53	0.286486	1.32675e-05	0.000377387
ko04744	Phototransduction	Organismal Systems	Sensory system	32	0.31068	0.000126432	0.00323665
ko03050	Proteasome	Genetic Information Processing	Folding, sorting and degradation	22	0.349206	0.000222319	0.00517398
ko00330	Arginine and proline metabolism	Metabolism	Amino acid metabolism	34	0.293103	0.000275908	0.00553653
ko04261	Adrenergic signaling in cardiomyocytes	Organismal Systems	Circulatory system	61	0.24898	0.000281152	0.00553653
ko04114	Oocyte meiosis	Cellular Processes	Cell growth and death	56	0.242424	0.000971862	0.0177712
ko04728	Dopaminergic synapse	Organismal Systems	Nervous system	68	0.231293	0.00116723	0.0199208
ko04260	Cardiac muscle contraction	Organismal Systems	Circulatory system	27	0.272727	0.00351586	0.0562537
ko00380	Tryptophan metabolism	Metabolism	Amino acid metabolism	30	0.258621	0.00510475	0.0653408
ko00480	Glutathione metabolism	Metabolism	Metabolism of other amino acids	29	0.261261	0.00500218	0.0653408
ko04540	Gap junction	Cellular Processes	Cellular community - eukaryotes	41	0.241176	0.00475778	0.0653408
ko04750	Inflammatory mediator regulation of TRP channels	Organismal Systems	Sensory system	64	0.222222	0.00434842	0.0653408
ko00270	Cysteine and methionine metabolism	Metabolism	Amino acid metabolism	29	0.256637	0.0065408	0.0797354
ko04714	Thermogenesis	Organismal Systems	Environmental adaptation	84	0.208955	0.00711496	0.0827922
ko04916	Melanogenesis	Organismal Systems	Endocrine system	64	0.216949	0.00759656	0.084553
ko04724	Glutamatergic synapse	Organismal Systems	Nervous system	52	0.224138	0.00794746	0.0847729
ko04924	Renin secretion	Organismal Systems	Endocrine system	49	0.225806	0.00846176	0.0866484
ko04911	Insulin secretion	Organismal Systems	Endocrine system	57	0.219231	0.00907564	0.0893601
ko04974	Protein digestion and absorption	Organismal Systems	Digestive system	138	0.19464	0.0102306	0.0970011
ko00511	Other glycan degradation	Metabolism	Glycan biosynthesis and metabolism	19	0.275362	0.0117201	0.10346
ko03013	RNA transport	Genetic Information Processing	Translation	103	0.2	0.0116286	0.10346
ko00340	Histidine metabolism	Metabolism	Amino acid metabolism	17	0.283333	0.012425	0.106027
ko04915	Estrogen signaling pathway	Organismal Systems	Endocrine system	65	0.210356	0.014176	0.117066
ko03320	PPAR signaling pathway	Organismal Systems	Endocrine system	35	0.228758	0.0192618	0.154095
ko03008	Ribosome biogenesis in eukaryotes	Genetic Information Processing	Translation	45	0.218447	0.0198786	0.15421
ko00590	Arachidonic acid metabolism	Metabolism	Lipid metabolism	38	0.223529	0.0217062	0.159608
ko04927	Cortisol synthesis and secretion	Organismal Systems	Endocrine system	26	0.240741	0.0218215	0.159608
ko04917	Prolactin signaling pathway	Organismal Systems	Endocrine system	24	0.24	0.0277174	0.197101
ko04962	Vasopressin-regulated water reabsorption	Organismal Systems	Excretory system	20	0.246914	0.0317533	0.219698
ko04912	GnRH signaling pathway	Organismal Systems	Endocrine system	50	0.206612	0.0381661	0.257119
ko00130	Ubiquinone and other terpenoid-quinone biosynthesis	Metabolism	Metabolism of cofactors and vitamins	7	0.333333	0.0417422	0.274
ko00910	Nitrogen metabolism	Metabolism	Energy metabolism	11	0.275	0.0487784	0.312182
ko00450	Selenocompound metabolism	Metabolism	Metabolism of other amino acids	15	0.25	0.0523243	0.31903
ko04080	Neuroactive ligand-receptor interaction	Environmental Information Processing	Signaling molecules and interaction	182	0.180735	0.053587	0.31903
ko04218	Cellular senescence	Cellular Processes	Cell growth and death	57	0.199301	0.052562	0.31903
ko04964	Proximal tubule bicarbonate reclamation	Organismal Systems	Excretory system	10	0.277778	0.0552441	0.32142
ko03440	Homologous recombination	Genetic Information Processing	Replication and repair	26	0.220339	0.0587907	0.334454
ko00740	Riboflavin metabolism	Metabolism	Metabolism of cofactors and vitamins	5	0.357143	0.06211	0.345656
ko04720	Long-term potentiation	Organismal Systems	Nervous system	52	0.198473	0.0655568	0.357075
ko04070	Phosphatidylinositol signaling system	Environmental Information Processing	Signal transduction	49	0.199187	0.0684715	0.365181
ko00071	Fatty acid degradation	Metabolism	Lipid metabolism	16	0.235294	0.0742747	0.380287
ko04966	Collecting duct acid secretion	Organismal Systems	Excretory system	9	0.272727	0.0742124	0.380287
ko00100	Steroid biosynthesis	Metabolism	Lipid metabolism	7	0.291667	0.0804742	0.398334
ko03020	RNA polymerase	Genetic Information Processing	Transcription	35	0.204678	0.0809116	0.398334
ko04745	Phototransduction - fly	Organismal Systems	Sensory system	44	0.198198	0.085833	0.414589
ko00440	Phosphonate and phosphinate metabolism	Metabolism	Metabolism of other amino acids	3	0.428571	0.0892688	0.4232
ko04914	Progesterone-mediated oocyte maturation	Organismal Systems	Endocrine system	28	0.207407	0.0959616	0.446657
ko00650	Butanoate metabolism	Metabolism	Carbohydrate metabolism	12	0.24	0.0994523	0.452365
ko04928	Parathyroid hormone synthesis, secretion and action	Organismal Systems	Endocrine system	41	0.197115	0.100722	0.452365
ko04913	Ovarian steroidogenesis	Organismal Systems	Endocrine system	26	0.208	0.102821	0.453831
ko04713	Circadian entrainment	Organismal Systems	Environmental adaptation	68	0.187328	0.106462	0.461938
ko00410	beta-Alanine metabolism	Metabolism	Metabolism of other amino acids	13	0.232143	0.109495	0.464919
ko00520	Amino sugar and nucleotide sugar metabolism	Metabolism	Carbohydrate metabolism	35	0.198864	0.110781	0.464919
ko00750	Vitamin B6 metabolism	Metabolism	Metabolism of cofactors and vitamins	4	0.333333	0.115333	0.476214
ko04213	Longevity regulating pathway - multiple species	Organismal Systems	Aging	25	0.204918	0.122878	0.491674
ko04550	Signaling pathways regulating pluripotency of stem cells	Cellular Processes	Cellular community - eukaryotes	40	0.194175	0.122918	0.491674
ko00780	Biotin metabolism	Metabolism	Metabolism of cofactors and vitamins	2	0.5	0.125487	0.494224
ko04020	Calcium signaling pathway	Environmental Information Processing	Signal transduction	123	0.178261	0.129123	0.50084
ko00670	One carbon pool by folate	Metabolism	Metabolism of cofactors and vitamins	8	0.25	0.134334	0.513276
ko04922	Glucagon signaling pathway	Organismal Systems	Endocrine system	48	0.188235	0.144715	0.54481
ko04611	Platelet activation	Organismal Systems	Immune system	80	0.180995	0.150621	0.558825
ko00533	Glycosaminoglycan biosynthesis - keratan sulfate	Metabolism	Glycan biosynthesis and metabolism	8	0.242424	0.153573	0.561638
ko00261	Monobactam biosynthesis	Metabolism	Biosynthesis of other secondary metabolites	1	1	0.161993	0.56895
ko03410	Base excision repair	Genetic Information Processing	Replication and repair	25	0.198413	0.160092	0.56895
ko04923	Regulation of lipolysis in adipocytes	Organismal Systems	Endocrine system	23	0.2	0.16224	0.56895
ko00603	Glycosphingolipid biosynthesis - globo and isoglobo series	Metabolism	Glycan biosynthesis and metabolism	17	0.207317	0.165971	0.574169
ko00010	Glycolysis / Gluconeogenesis	Metabolism	Carbohydrate metabolism	16	0.205128	0.186463	0.583021
ko00260	Glycine, serine and threonine metabolism	Metabolism	Amino acid metabolism	28	0.193103	0.180569	0.583021
ko00311	Penicillin and cephalosporin biosynthesis	Metabolism	Biosynthesis of other secondary metabolites	2	0.4	0.18726	0.583021
ko00532	Glycosaminoglycan biosynthesis - chondroitin sulfate / dermatan sulfate	Metabolism	Glycan biosynthesis and metabolism	13	0.213115	0.178875	0.583021
ko00604	Glycosphingolipid biosynthesis - ganglio series	Metabolism	Glycan biosynthesis and metabolism	6	0.25	0.181514	0.583021
ko00982	Drug metabolism - cytochrome P450	Metabolism	Xenobiotics biodegradation and metabolism	27	0.194245	0.177351	0.583021
ko04726	Serotonergic synapse	Organismal Systems	Nervous system	44	0.184874	0.189026	0.583021
ko04740	Olfactory transduction	Organismal Systems	Sensory system	47	0.184314	0.185708	0.583021
ko04925	Aldosterone synthesis and secretion	Organismal Systems	Endocrine system	60	0.181818	0.180002	0.583021
ko04725	Cholinergic synapse	Organismal Systems	Nervous system	53	0.182131	0.193382	0.589354
ko04612	Antigen processing and presentation	Organismal Systems	Immune system	17	0.2	0.206679	0.62247
ko00500	Starch and sucrose metabolism	Metabolism	Carbohydrate metabolism	15	0.202703	0.209526	0.623706
ko00981	Insect hormone biosynthesis	Metabolism	Metabolism of terpenoids and polyketides	5	0.25	0.21326	0.627522
ko04975	Fat digestion and absorption	Organismal Systems	Digestive system	17	0.197674	0.221195	0.643477
ko00072	Synthesis and degradation of ketone bodies	Metabolism	Lipid metabolism	6	0.230769	0.236274	0.671697
ko04727	GABAergic synapse	Organismal Systems	Nervous system	30	0.185185	0.238767	0.671697
ko04978	Mineral absorption	Organismal Systems	Digestive system	14	0.2	0.235482	0.671697
ko00250	Alanine, aspartate and glutamate metabolism	Metabolism	Amino acid metabolism	12	0.2	0.258226	0.718542
ko00430	Taurine and hypotaurine metabolism	Metabolism	Metabolism of other amino acids	5	0.227273	0.278349	0.766208
ko04972	Pancreatic secretion	Organismal Systems	Digestive system	62	0.174157	0.285001	0.776173
ko00730	Thiamine metabolism	Metabolism	Metabolism of cofactors and vitamins	4	0.235294	0.292094	0.787115
ko00360	Phenylalanine metabolism	Metabolism	Amino acid metabolism	14	0.189189	0.306695	0.799082
ko00920	Sulfur metabolism	Metabolism	Energy metabolism	3	0.25	0.305996	0.799082
ko04270	Vascular smooth muscle contraction	Organismal Systems	Circulatory system	78	0.171429	0.308499	0.799082
ko04970	Salivary secretion	Organismal Systems	Digestive system	74	0.171694	0.30902	0.799082
ko00630	Glyoxylate and dicarboxylate metabolism	Metabolism	Carbohydrate metabolism	12	0.190476	0.317776	0.813508
ko04512	ECM-receptor interaction	Environmental Information Processing	Signaling molecules and interaction	98	0.16955	0.324742	0.823108
ko00140	Steroid hormone biosynthesis	Metabolism	Lipid metabolism	34	0.175258	0.335658	0.834257
ko00770	Pantothenate and CoA biosynthesis	Metabolism	Metabolism of cofactors and vitamins	7	0.2	0.335429	0.834257
ko00052	Galactose metabolism	Metabolism	Carbohydrate metabolism	14	0.184211	0.344337	0.847598
ko04918	Thyroid hormone synthesis	Organismal Systems	Endocrine system	30	0.174419	0.359131	0.875597
ko00280	Valine, leucine and isoleucine degradation	Metabolism	Amino acid metabolism	18	0.174757	0.402497	0.920201
ko00512	Mucin type O-glycan biosynthesis	Metabolism	Glycan biosynthesis and metabolism	12	0.179104	0.401242	0.920201
ko00591	Linoleic acid metabolism	Metabolism	Lipid metabolism	17	0.175258	0.402588	0.920201
ko04216	Ferroptosis	Cellular Processes	Cell growth and death	9	0.183673	0.39753	0.920201
ko04658	Th1 and Th2 cell differentiation	Organismal Systems	Immune system	73	0.167431	0.397529	0.920201
ko04721	Synaptic vesicle cycle	Organismal Systems	Nervous system	58	0.168605	0.390776	0.920201
ko04973	Carbohydrate digestion and absorption	Organismal Systems	Digestive system	9	0.183673	0.39753	0.920201
ko00073	Cutin, suberine and wax biosynthesis	Metabolism	Lipid metabolism	1	0.333333	0.411527	0.924131
ko04392	Hippo signaling pathway - multiple species	Environmental Information Processing	Signal transduction	30	0.170455	0.41093	0.924131
ko00531	Glycosaminoglycan degradation	Metabolism	Glycan biosynthesis and metabolism	11	0.174603	0.444727	0.956723
ko00565	Ether lipid metabolism	Metabolism	Lipid metabolism	14	0.17284	0.441243	0.956723
ko00592	alpha-Linolenic acid metabolism	Metabolism	Lipid metabolism	11	0.174603	0.444727	0.956723
ko00790	Folate biosynthesis	Metabolism	Metabolism of cofactors and vitamins	13	0.173333	0.442408	0.956723
ko04742	Taste transduction	Organismal Systems	Sensory system	20	0.17094	0.43442	0.956723
ko00020	Citrate cycle (TCA cycle)	Metabolism	Carbohydrate metabolism	7	0.127273	0.809191	1
ko00030	Pentose phosphate pathway	Metabolism	Carbohydrate metabolism	10	0.169492	0.492101	1
ko00040	Pentose and glucuronate interconversions	Metabolism	Carbohydrate metabolism	15	0.142857	0.742138	1
ko00051	Fructose and mannose metabolism	Metabolism	Carbohydrate metabolism	7	0.145833	0.679231	1
ko00053	Ascorbate and aldarate metabolism	Metabolism	Carbohydrate metabolism	15	0.148515	0.684757	1
ko00061	Fatty acid biosynthesis	Metabolism	Lipid metabolism	4	0.0909091	0.941277	1
ko00062	Fatty acid elongation	Metabolism	Lipid metabolism	7	0.155556	0.60918	1
ko00120	Primary bile acid biosynthesis	Metabolism	Lipid metabolism	4	0.111111	0.856951	1
ko00220	Arginine biosynthesis	Metabolism	Amino acid metabolism	3	0.142857	0.684662	1
ko00230	Purine metabolism	Metabolism	Nucleotide metabolism	40	0.142857	0.83089	1
ko00232	Caffeine metabolism	Metabolism	Biosynthesis of other secondary metabolites	1	0.0454545	0.979573	1
ko00240	Pyrimidine metabolism	Metabolism	Nucleotide metabolism	21	0.125749	0.920563	1
ko00290	Valine, leucine and isoleucine biosynthesis	Metabolism	Amino acid metabolism	2	0.117647	0.787695	1
ko00300	Lysine biosynthesis	Metabolism	Amino acid metabolism	1	0.2	0.586778	1
ko00310	Lysine degradation	Metabolism	Amino acid metabolism	29	0.107011	0.996358	1
ko00400	Phenylalanine, tyrosine and tryptophan biosynthesis	Metabolism	Amino acid metabolism	3	0.0789474	0.95823	1
ko00510	N-Glycan biosynthesis	Metabolism	Glycan biosynthesis and metabolism	15	0.12	0.924065	1
ko00514	Other types of O-glycan biosynthesis	Metabolism	Glycan biosynthesis and metabolism	7	0.137255	0.740789	1
ko00515	Mannose type O-glycan biosynthesis	Metabolism	Glycan biosynthesis and metabolism	5	0.0833333	0.975207	1
ko00524	Neomycin, kanamycin and gentamicin biosynthesis	Metabolism	Biosynthesis of other secondary metabolites	1	0.25	0.506874	1
ko00534	Glycosaminoglycan biosynthesis - heparan sulfate / heparin	Metabolism	Glycan biosynthesis and metabolism	9	0.138462	0.746564	1
ko00561	Glycerolipid metabolism	Metabolism	Lipid metabolism	13	0.0742857	0.999827	1
ko00562	Inositol phosphate metabolism	Metabolism	Carbohydrate metabolism	14	0.116667	0.935386	1
ko00563	Glycosylphosphatidylinositol (GPI)-anchor biosynthesis	Metabolism	Glycan biosynthesis and metabolism	3	0.0612245	0.990641	1
ko00564	Glycerophospholipid metabolism	Metabolism	Lipid metabolism	31	0.121569	0.971611	1
ko00600	Sphingolipid metabolism	Metabolism	Lipid metabolism	15	0.0898204	0.997705	1
ko00601	Glycosphingolipid biosynthesis - lacto and neolacto series	Metabolism	Glycan biosynthesis and metabolism	14	0.123894	0.89428	1
ko00620	Pyruvate metabolism	Metabolism	Carbohydrate metabolism	13	0.147727	0.685964	1
ko00640	Propanoate metabolism	Metabolism	Carbohydrate metabolism	7	0.137255	0.740789	1
ko00760	Nicotinate and nicotinamide metabolism	Metabolism	Metabolism of cofactors and vitamins	7	0.170732	0.504592	1
ko00785	Lipoic acid metabolism	Metabolism	Metabolism of cofactors and vitamins	1	0.125	0.756875	1
ko00830	Retinol metabolism	Metabolism	Metabolism of cofactors and vitamins	31	0.162304	0.526053	1
ko00860	Porphyrin and chlorophyll metabolism	Metabolism	Metabolism of cofactors and vitamins	8	0.0879121	0.986342	1
ko00900	Terpenoid backbone biosynthesis	Metabolism	Metabolism of terpenoids and polyketides	3	0.09375	0.910233	1
ko00970	Aminoacyl-tRNA biosynthesis	Genetic Information Processing	Translation	13	0.147727	0.685964	1
ko00980	Metabolism of xenobiotics by cytochrome P450	Metabolism	Xenobiotics biodegradation and metabolism	25	0.164474	0.501044	1
ko00983	Drug metabolism - other enzymes	Metabolism	Xenobiotics biodegradation and metabolism	35	0.145833	0.777928	1
ko01040	Biosynthesis of unsaturated fatty acids	Metabolism	Lipid metabolism	9	0.160714	0.56652	1
ko01200	Carbon metabolism	Metabolism	Global and overview maps	24	0.137931	0.833724	1
ko01210	2-Oxocarboxylic acid metabolism	Metabolism	Global and overview maps	3	0.0882353	0.930096	1
ko01212	Fatty acid metabolism	Metabolism	Global and overview maps	19	0.152	0.656743	1
ko01230	Biosynthesis of amino acids	Metabolism	Global and overview maps	14	0.109375	0.964868	1
ko02010	ABC transporters	Environmental Information Processing	Membrane transport	10	0.0534759	0.999999	1
ko03015	mRNA surveillance pathway	Genetic Information Processing	Translation	55	0.111789	0.999463	1
ko03018	RNA degradation	Genetic Information Processing	Folding, sorting and degradation	37	0.0833333	1	1
ko03022	Basal transcription factors	Genetic Information Processing	Transcription	9	0.104651	0.951431	1
ko03060	Protein export	Genetic Information Processing	Folding, sorting and degradation	8	0.148148	0.665406	1
ko03420	Nucleotide excision repair	Genetic Information Processing	Replication and repair	34	0.147826	0.747541	1
ko03450	Non-homologous end-joining	Genetic Information Processing	Replication and repair	6	0.166667	0.539281	1
ko03460	Fanconi anemia pathway	Genetic Information Processing	Replication and repair	24	0.128342	0.915888	1
ko04010	MAPK signaling pathway	Environmental Information Processing	Signal transduction	81	0.122727	0.998369	1
ko04012	ErbB signaling pathway	Environmental Information Processing	Signal transduction	15	0.0887574	0.998105	1
ko04013	MAPK signaling pathway - fly	Environmental Information Processing	Signal transduction	28	0.11245	0.989696	1
ko04014	Ras signaling pathway	Environmental Information Processing	Signal transduction	82	0.138514	0.951471	1
ko04015	Rap1 signaling pathway	Environmental Information Processing	Signal transduction	103	0.124848	0.999076	1
ko04022	cGMP-PKG signaling pathway	Environmental Information Processing	Signal transduction	69	0.147436	0.823775	1
ko04024	cAMP signaling pathway	Environmental Information Processing	Signal transduction	125	0.145518	0.920037	1
ko04060	Cytokine-cytokine receptor interaction	Environmental Information Processing	Signaling molecules and interaction	18	0.163636	0.521494	1
ko04062	Chemokine signaling pathway	Organismal Systems	Immune system	30	0.0946372	0.99983	1
ko04064	NF-kappa B signaling pathway	Environmental Information Processing	Signal transduction	14	0.030837	1	1
ko04066	HIF-1 signaling pathway	Environmental Information Processing	Signal transduction	26	0.0545073	1	1
ko04068	FoxO signaling pathway	Environmental Information Processing	Signal transduction	20	0.106952	0.987879	1
ko04071	Sphingolipid signaling pathway	Environmental Information Processing	Signal transduction	27	0.0849057	0.999983	1
ko04072	Phospholipase D signaling pathway	Environmental Information Processing	Signal transduction	36	0.165138	0.478215	1
ko04110	Cell cycle	Cellular Processes	Cell growth and death	45	0.160714	0.548898	1
ko04115	p53 signaling pathway	Cellular Processes	Cell growth and death	22	0.150685	0.679337	1
ko04120	Ubiquitin mediated proteolysis	Genetic Information Processing	Folding, sorting and degradation	38	0.059098	1	1
ko04122	Sulfur relay system	Genetic Information Processing	Folding, sorting and degradation	2	0.133333	0.724884	1
ko04130	SNARE interactions in vesicular transport	Genetic Information Processing	Folding, sorting and degradation	3	0.103448	0.870761	1
ko04136	Autophagy - other	Cellular Processes	Transport and catabolism	2	0.0350877	0.999501	1
ko04137	Mitophagy - animal	Cellular Processes	Transport and catabolism	12	0.0740741	0.999728	1
ko04140	Autophagy - animal	Cellular Processes	Transport and catabolism	23	0.0867925	0.99989	1
ko04141	Protein processing in endoplasmic reticulum	Genetic Information Processing	Folding, sorting and degradation	40	0.10101	0.99984	1
ko04142	Lysosome	Cellular Processes	Transport and catabolism	47	0.147335	0.78481	1
ko04144	Endocytosis	Cellular Processes	Transport and catabolism	85	0.0983796	1	1
ko04145	Phagosome	Cellular Processes	Transport and catabolism	88	0.111959	0.999982	1
ko04146	Peroxisome	Cellular Processes	Transport and catabolism	34	0.128302	0.947075	1
ko04150	mTOR signaling pathway	Environmental Information Processing	Signal transduction	35	0.137795	0.874484	1
ko04151	PI3K-Akt signaling pathway	Environmental Information Processing	Signal transduction	139	0.119007	0.999993	1
ko04152	AMPK signaling pathway	Environmental Information Processing	Signal transduction	22	0.123596	0.937478	1
ko04210	Apoptosis	Cellular Processes	Cell growth and death	62	0.135667	0.94939	1
ko04211	Longevity regulating pathway	Organismal Systems	Aging	12	0.103448	0.973174	1
ko04212	Longevity regulating pathway - worm	Organismal Systems	Aging	25	0.160256	0.557495	1
ko04214	Apoptosis - fly	Cellular Processes	Cell growth and death	29	0.123932	0.957559	1
ko04215	Apoptosis - multiple species	Cellular Processes	Cell growth and death	17	0.0805687	0.999845	1
ko04217	Necroptosis	Cellular Processes	Cell growth and death	42	0.0642202	1	1
ko04310	Wnt signaling pathway	Environmental Information Processing	Signal transduction	47	0.120513	0.991727	1
ko04320	Dorso-ventral axis formation	Organismal Systems	Development	86	0.152482	0.750484	1
ko04330	Notch signaling pathway	Environmental Information Processing	Signal transduction	87	0.0806302	1	1
ko04340	Hedgehog signaling pathway	Environmental Information Processing	Signal transduction	15	0.123967	0.900375	1
ko04341	Hedgehog signaling pathway - fly	Environmental Information Processing	Signal transduction	6	0.12	0.841781	1
ko04350	TGF-beta signaling pathway	Environmental Information Processing	Signal transduction	15	0.0993377	0.990145	1
ko04360	Axon guidance	Organismal Systems	Development	50	0.0789889	1	1
ko04370	VEGF signaling pathway	Environmental Information Processing	Signal transduction	14	0.0939597	0.994216	1
ko04371	Apelin signaling pathway	Environmental Information Processing	Signal transduction	56	0.16	0.563676	1
ko04380	Osteoclast differentiation	Organismal Systems	Development	17	0.104938	0.985636	1
ko04390	Hippo signaling pathway	Environmental Information Processing	Signal transduction	31	0.124498	0.9597	1
ko04391	Hippo signaling pathway - fly	Environmental Information Processing	Signal transduction	58	0.1491	0.777101	1
ko04510	Focal adhesion	Cellular Processes	Cellular community - eukaryotes	144	0.12938	0.999275	1
ko04514	Cell adhesion molecules (CAMs)	Environmental Information Processing	Signaling molecules and interaction	47	0.0991561	0.999976	1
ko04520	Adherens junction	Cellular Processes	Cellular community - eukaryotes	39	0.0994898	0.999881	1
ko04530	Tight junction	Cellular Processes	Cellular community - eukaryotes	54	0.102857	0.999969	1
ko04610	Complement and coagulation cascades	Organismal Systems	Immune system	46	0.136905	0.911633	1
ko04614	Renin-angiotensin system	Organismal Systems	Endocrine system	10	0.138889	0.749936	1
ko04620	Toll-like receptor signaling pathway	Organismal Systems	Immune system	15	0.039267	1	1
ko04621	NOD-like receptor signaling pathway	Organismal Systems	Immune system	31	0.0418354	1	1
ko04622	RIG-I-like receptor signaling pathway	Organismal Systems	Immune system	7	0.0366492	1	1
ko04623	Cytosolic DNA-sensing pathway	Organismal Systems	Immune system	22	0.068323	1	1
ko04624	Toll and Imd signaling pathway	Organismal Systems	Immune system	26	0.0626506	1	1
ko04625	C-type lectin receptor signaling pathway	Organismal Systems	Immune system	50	0.126904	0.978984	1
ko04630	Jak-STAT signaling pathway	Environmental Information Processing	Signal transduction	9	0.0633803	0.99989	1
ko04640	Hematopoietic cell lineage	Organismal Systems	Immune system	24	0.143713	0.770317	1
ko04650	Natural killer cell mediated cytotoxicity	Organismal Systems	Immune system	11	0.0964912	0.984134	1
ko04657	IL-17 signaling pathway	Organismal Systems	Immune system	27	0.116883	0.978884	1
ko04659	Th17 cell differentiation	Organismal Systems	Immune system	10	0.106383	0.952668	1
ko04660	T cell receptor signaling pathway	Organismal Systems	Immune system	8	0.0683761	0.99927	1
ko04662	B cell receptor signaling pathway	Organismal Systems	Immune system	5	0.0617284	0.998169	1
ko04664	Fc epsilon RI signaling pathway	Organismal Systems	Immune system	8	0.0747664	0.997641	1
ko04666	Fc gamma R-mediated phagocytosis	Organismal Systems	Immune system	20	0.140845	0.785948	1
ko04668	TNF signaling pathway	Environmental Information Processing	Signal transduction	25	0.0902527	0.999834	1
ko04670	Leukocyte transendothelial migration	Organismal Systems	Immune system	34	0.0926431	0.999965	1
ko04672	Intestinal immune network for IgA production	Organismal Systems	Immune system	3	0.0769231	0.963377	1
ko04710	Circadian rhythm	Organismal Systems	Environmental adaptation	5	0.113636	0.86184	1
ko04711	Circadian rhythm - fly	Organismal Systems	Environmental adaptation	5	0.151515	0.637645	1
ko04722	Neurotrophin signaling pathway	Organismal Systems	Nervous system	39	0.137809	0.8858	1
ko04730	Long-term depression	Organismal Systems	Nervous system	25	0.138889	0.827961	1
ko04810	Regulation of actin cytoskeleton	Cellular Processes	Cell motility	76	0.12398	0.996947	1
ko04910	Insulin signaling pathway	Organismal Systems	Endocrine system	56	0.163265	0.497381	1
ko04919	Thyroid hormone signaling pathway	Organismal Systems	Endocrine system	109	0.161481	0.531622	1
ko04920	Adipocytokine signaling pathway	Organismal Systems	Endocrine system	12	0.166667	0.506455	1
ko04921	Oxytocin signaling pathway	Organismal Systems	Endocrine system	83	0.129283	0.991999	1
ko04926	Relaxin signaling pathway	Organismal Systems	Endocrine system	66	0.153488	0.706007	1
ko04960	Aldosterone-regulated sodium reabsorption	Organismal Systems	Excretory system	4	0.097561	0.917151	1
ko04961	Endocrine and other factor-regulated calcium reabsorption	Organismal Systems	Excretory system	16	0.091954	0.99744	1
ko04976	Bile secretion	Organismal Systems	Digestive system	31	0.144186	0.788047	1
ko04977	Vitamin digestion and absorption	Organismal Systems	Digestive system	24	0.129032	0.91104	1
ko04979	Cholesterol metabolism	Organismal Systems	Digestive system	26	0.13	0.911763	1

## Sheet: pediveliger vs juvenile
Pathway ID	Pathway Name	Level 1	Level 2	Term Candidate Gene Num	Rich Ratio	P value	Q value
ko03010	Ribosome	Genetic Information Processing	Translation	96	0.676056	2.0022e-18	5.18569e-16
ko00190	Oxidative phosphorylation	Metabolism	Energy metabolism	73	0.701923	1.06042e-15	1.37325e-13
ko04974	Protein digestion and absorption	Organismal Systems	Digestive system	320	0.45134	2.98583e-14	2.57776e-12
ko00350	Tyrosine metabolism	Metabolism	Amino acid metabolism	93	0.567073	3.89331e-11	2.52092e-09
ko04658	Th1 and Th2 cell differentiation	Organismal Systems	Immune system	202	0.463303	1.20982e-10	6.26685e-09
ko00520	Amino sugar and nucleotide sugar metabolism	Metabolism	Carbohydrate metabolism	96	0.545455	3.52864e-10	1.5232e-08
ko04668	TNF signaling pathway	Environmental Information Processing	Signal transduction	134	0.483755	6.07841e-09	2.24901e-07
ko04744	Phototransduction	Organismal Systems	Sensory system	60	0.582524	2.8658e-08	9.27801e-07
ko04210	Apoptosis	Cellular Processes	Cell growth and death	200	0.437637	4.37291e-08	1.13258e-06
ko04512	ECM-receptor interaction	Environmental Information Processing	Signaling molecules and interaction	245	0.423875	4.14284e-08	1.13258e-06
ko04722	Neurotrophin signaling pathway	Organismal Systems	Nervous system	132	0.466431	1.21324e-07	2.85663e-06
ko00910	Nitrogen metabolism	Metabolism	Energy metabolism	28	0.7	8.3215e-07	1.78483e-05
ko04912	GnRH signaling pathway	Organismal Systems	Endocrine system	113	0.466942	8.95859e-07	1.78483e-05
ko04916	Melanogenesis	Organismal Systems	Endocrine system	133	0.450847	1.15111e-06	2.12955e-05
ko04971	Gastric acid secretion	Organismal Systems	Digestive system	90	0.486486	1.33481e-06	2.30478e-05
ko04919	Thyroid hormone signaling pathway	Organismal Systems	Endocrine system	272	0.402963	1.49368e-06	2.41789e-05
ko03050	Proteasome	Genetic Information Processing	Folding, sorting and degradation	38	0.603175	3.0356e-06	4.36789e-05
ko03320	PPAR signaling pathway	Organismal Systems	Endocrine system	76	0.496732	3.24175e-06	4.41902e-05
ko01200	Carbon metabolism	Metabolism	Global and overview maps	84	0.482759	4.3581e-06	5.37499e-05
ko04915	Estrogen signaling pathway	Organismal Systems	Endocrine system	136	0.440129	4.26854e-06	5.37499e-05
ko04261	Adrenergic signaling in cardiomyocytes	Organismal Systems	Circulatory system	111	0.453061	6.50782e-06	7.37775e-05
ko04612	Antigen processing and presentation	Organismal Systems	Immune system	47	0.552941	6.55167e-06	7.37775e-05
ko04215	Apoptosis - multiple species	Cellular Processes	Cell growth and death	97	0.459716	1.16304e-05	0.000125511
ko00330	Arginine and proline metabolism	Metabolism	Amino acid metabolism	59	0.508621	1.58175e-05	0.000163869
ko00270	Cysteine and methionine metabolism	Metabolism	Amino acid metabolism	57	0.504425	2.98483e-05	0.000297335
ko04150	mTOR signaling pathway	Environmental Information Processing	Signal transduction	111	0.437008	4.52007e-05	0.000433592
ko04213	Longevity regulating pathway - multiple species	Organismal Systems	Aging	60	0.491803	4.90267e-05	0.000453497
ko00280	Valine, leucine and isoleucine degradation	Metabolism	Amino acid metabolism	52	0.504854	6.36062e-05	0.000568069
ko04910	Insulin signaling pathway	Organismal Systems	Endocrine system	143	0.41691	7.02617e-05	0.000606593
ko04918	Thyroid hormone synthesis	Organismal Systems	Endocrine system	79	0.459302	7.50618e-05	0.00062713
ko04540	Gap junction	Cellular Processes	Cellular community - eukaryotes	78	0.458824	8.6711e-05	0.000701817
ko04750	Inflammatory mediator regulation of TRP channels	Organismal Systems	Sensory system	122	0.423611	0.000103733	0.000814151
ko04610	Complement and coagulation cascades	Organismal Systems	Immune system	139	0.41369	0.000134618	0.00102547
ko04212	Longevity regulating pathway - worm	Organismal Systems	Aging	71	0.455128	0.000237433	0.00171049
ko04913	Ovarian steroidogenesis	Organismal Systems	Endocrine system	59	0.472	0.000237751	0.00171049
ko04917	Prolactin signaling pathway	Organismal Systems	Endocrine system	49	0.49	0.000259455	0.00181619
ko04964	Proximal tubule bicarbonate reclamation	Organismal Systems	Excretory system	22	0.611111	0.000284384	0.0019383
ko04320	Dorso-ventral axis formation	Organismal Systems	Development	218	0.386525	0.00031128	0.00201863
ko04510	Focal adhesion	Cellular Processes	Cellular community - eukaryotes	407	0.365678	0.000316406	0.00201863
ko04970	Salivary secretion	Organismal Systems	Digestive system	171	0.396752	0.000319551	0.00201863
ko00020	Citrate cycle (TCA cycle)	Metabolism	Carbohydrate metabolism	30	0.545455	0.000409427	0.0025248
ko00590	Arachidonic acid metabolism	Metabolism	Lipid metabolism	75	0.441176	0.000514892	0.00310133
ko00010	Glycolysis / Gluconeogenesis	Metabolism	Carbohydrate metabolism	39	0.5	0.000642177	0.00378009
ko04924	Renin secretion	Organismal Systems	Endocrine system	92	0.423963	0.00066911	0.0038511
ko00130	Ubiquinone and other terpenoid-quinone biosynthesis	Metabolism	Metabolism of cofactors and vitamins	14	0.666667	0.0011096	0.00624754
ko00071	Fatty acid degradation	Metabolism	Lipid metabolism	34	0.5	0.00139165	0.00766888
ko04650	Natural killer cell mediated cytotoxicity	Organismal Systems	Immune system	52	0.45614	0.00143192	0.00772641
ko04657	IL-17 signaling pathway	Organismal Systems	Immune system	95	0.411255	0.00178384	0.00942889
ko04214	Apoptosis - fly	Cellular Processes	Cell growth and death	96	0.410256	0.00185273	0.00959713
ko00380	Tryptophan metabolism	Metabolism	Amino acid metabolism	52	0.448276	0.00228298	0.011594
ko04114	Oocyte meiosis	Cellular Processes	Cell growth and death	94	0.406926	0.00274225	0.0136585
ko00630	Glyoxylate and dicarboxylate metabolism	Metabolism	Carbohydrate metabolism	31	0.492063	0.00305441	0.0149263
ko04260	Cardiac muscle contraction	Organismal Systems	Circulatory system	45	0.454545	0.0031395	0.015058
ko04666	Fc gamma R-mediated phagocytosis	Organismal Systems	Immune system	61	0.429577	0.00347157	0.0163479
ko04270	Vascular smooth muscle contraction	Organismal Systems	Circulatory system	172	0.378022	0.00379936	0.017572
ko03060	Protein export	Genetic Information Processing	Folding, sorting and degradation	27	0.5	0.00416779	0.0189378
ko00220	Arginine biosynthesis	Metabolism	Amino acid metabolism	13	0.619048	0.00440484	0.0196699
ko04922	Glucagon signaling pathway	Organismal Systems	Endocrine system	101	0.396078	0.00516662	0.0226806
ko04142	Lysosome	Cellular Processes	Transport and catabolism	123	0.38558	0.00632035	0.0272828
ko04714	Thermogenesis	Organismal Systems	Environmental adaptation	151	0.375622	0.00825842	0.0350644
ko04392	Hippo signaling pathway - multiple species	Environmental Information Processing	Signal transduction	71	0.403409	0.0105584	0.044107
ko04340	Hedgehog signaling pathway	Environmental Information Processing	Signal transduction	51	0.421488	0.0108904	0.0447716
ko04115	p53 signaling pathway	Cellular Processes	Cell growth and death	60	0.410959	0.0114684	0.0464111
ko04928	Parathyroid hormone synthesis, secretion and action	Organismal Systems	Endocrine system	82	0.394231	0.0123868	0.0493567
ko00480	Glutathione metabolism	Metabolism	Metabolism of other amino acids	47	0.423423	0.0128251	0.0503287
ko04920	Adipocytokine signaling pathway	Organismal Systems	Endocrine system	32	0.444444	0.0168579	0.0651671
ko04720	Long-term potentiation	Organismal Systems	Nervous system	100	0.381679	0.0173147	0.0659485
ko00100	Steroid biosynthesis	Metabolism	Lipid metabolism	13	0.541667	0.0194485	0.072435
ko00591	Linoleic acid metabolism	Metabolism	Lipid metabolism	41	0.42268	0.019789	0.072435
ko04550	Signaling pathways regulating pluripotency of stem cells	Cellular Processes	Cellular community - eukaryotes	80	0.38835	0.0198567	0.072435
ko04662	B cell receptor signaling pathway	Organismal Systems	Immune system	35	0.432099	0.0208007	0.0748247
ko00250	Alanine, aspartate and glutamate metabolism	Metabolism	Amino acid metabolism	27	0.45	0.0224255	0.0795644
ko04728	Dopaminergic synapse	Organismal Systems	Nervous system	110	0.37415	0.0241475	0.0845161
ko04218	Cellular senescence	Cellular Processes	Cell growth and death	107	0.374126	0.0258973	0.089432
ko04726	Serotonergic synapse	Organismal Systems	Nervous system	90	0.378151	0.0292487	0.0996764
ko00030	Pentose phosphate pathway	Metabolism	Carbohydrate metabolism	26	0.440678	0.0328478	0.107691
ko00640	Propanoate metabolism	Metabolism	Carbohydrate metabolism	23	0.45098	0.0325915	0.107691
ko04975	Fat digestion and absorption	Organismal Systems	Digestive system	36	0.418605	0.0323072	0.107691
ko04966	Collecting duct acid secretion	Organismal Systems	Excretory system	16	0.484848	0.0341887	0.110686
ko04979	Cholesterol metabolism	Organismal Systems	Digestive system	76	0.38	0.0378189	0.120927
ko00072	Synthesis and degradation of ketone bodies	Metabolism	Lipid metabolism	13	0.5	0.041289	0.130413
ko04530	Tight junction	Cellular Processes	Cellular community - eukaryotes	186	0.354286	0.0427898	0.131935
ko04624	Toll and Imd signaling pathway	Organismal Systems	Immune system	149	0.359036	0.0427278	0.131935
ko01210	2-Oxocarboxylic acid metabolism	Metabolism	Global and overview maps	16	0.470588	0.045926	0.139939
ko00650	Butanoate metabolism	Metabolism	Carbohydrate metabolism	22	0.44	0.0480376	0.144671
ko04022	cGMP-PKG signaling pathway	Environmental Information Processing	Signal transduction	166	0.354701	0.0510697	0.152035
ko00750	Vitamin B6 metabolism	Metabolism	Metabolism of cofactors and vitamins	7	0.583333	0.0528783	0.152336
ko00920	Sulfur metabolism	Metabolism	Energy metabolism	7	0.583333	0.0528783	0.152336
ko04660	T cell receptor signaling pathway	Organismal Systems	Immune system	46	0.393162	0.0529353	0.152336
ko00670	One carbon pool by folate	Metabolism	Metabolism of cofactors and vitamins	15	0.46875	0.0542913	0.154521
ko00051	Fructose and mannose metabolism	Metabolism	Carbohydrate metabolism	21	0.4375	0.0559603	0.15754
ko00730	Thiamine metabolism	Metabolism	Metabolism of cofactors and vitamins	9	0.529412	0.0580336	0.161552
ko04152	AMPK signaling pathway	Environmental Information Processing	Signal transduction	67	0.376404	0.0586328	0.161552
ko00052	Galactose metabolism	Metabolism	Carbohydrate metabolism	31	0.407895	0.0628655	0.171391
ko04380	Osteoclast differentiation	Organismal Systems	Development	61	0.376543	0.0680277	0.183533
ko00340	Histidine metabolism	Metabolism	Amino acid metabolism	25	0.416667	0.0700709	0.187097
ko03420	Nucleotide excision repair	Genetic Information Processing	Replication and repair	84	0.365217	0.0744367	0.196726
ko04723	Retrograde endocannabinoid signaling	Organismal Systems	Nervous system	66	0.370787	0.0794742	0.207917
ko04614	Renin-angiotensin system	Organismal Systems	Endocrine system	29	0.402778	0.081605	0.211357
ko04151	PI3K-Akt signaling pathway	Environmental Information Processing	Signal transduction	394	0.337329	0.0838116	0.213713
ko04740	Olfactory transduction	Organismal Systems	Sensory system	92	0.360784	0.0841651	0.213713
ko00410	beta-Alanine metabolism	Metabolism	Metabolism of other amino acids	23	0.410714	0.0926254	0.232912
ko04625	C-type lectin receptor signaling pathway	Organismal Systems	Immune system	138	0.350254	0.0968328	0.241151
ko00780	Biotin metabolism	Metabolism	Metabolism of cofactors and vitamins	3	0.75	0.098555	0.243102
ko01230	Biosynthesis of amino acids	Metabolism	Global and overview maps	48	0.375	0.10211	0.247015
ko04062	Chemokine signaling pathway	Organismal Systems	Immune system	112	0.353312	0.102262	0.247015
ko04371	Apelin signaling pathway	Environmental Information Processing	Signal transduction	123	0.351429	0.103002	0.247015
ko00620	Pyruvate metabolism	Metabolism	Carbohydrate metabolism	34	0.386364	0.106832	0.253849
ko04611	Platelet activation	Organismal Systems	Immune system	153	0.346154	0.11518	0.271196
ko00760	Nicotinate and nicotinamide metabolism	Metabolism	Metabolism of cofactors and vitamins	17	0.414634	0.125813	0.293563
ko04745	Phototransduction - fly	Organismal Systems	Sensory system	79	0.355856	0.13134	0.303032
ko04962	Vasopressin-regulated water reabsorption	Organismal Systems	Excretory system	31	0.382716	0.132211	0.303032
ko04341	Hedgehog signaling pathway - fly	Environmental Information Processing	Signal transduction	20	0.4	0.139956	0.31797
ko04978	Mineral absorption	Organismal Systems	Digestive system	27	0.385714	0.141305	0.318244
ko04921	Oxytocin signaling pathway	Organismal Systems	Endocrine system	217	0.338006	0.152667	0.340868
ko04659	Th17 cell differentiation	Organismal Systems	Immune system	35	0.37234	0.156918	0.347365
ko04070	Phosphatidylinositol signaling system	Environmental Information Processing	Signal transduction	86	0.349593	0.164168	0.360335
ko01212	Fatty acid metabolism	Metabolism	Global and overview maps	45	0.36	0.184249	0.401012
ko04216	Ferroptosis	Cellular Processes	Cell growth and death	19	0.387755	0.187123	0.403873
ko00311	Penicillin and cephalosporin biosynthesis	Metabolism	Biosynthesis of other secondary metabolites	3	0.6	0.188737	0.403992
ko04145	Phagosome	Cellular Processes	Transport and catabolism	262	0.333333	0.19452	0.412957
ko00400	Phenylalanine, tyrosine and tryptophan biosynthesis	Metabolism	Amino acid metabolism	15	0.394737	0.200936	0.423109
ko00604	Glycosphingolipid biosynthesis - ganglio series	Metabolism	Glycan biosynthesis and metabolism	10	0.416667	0.206232	0.430759
ko04014	Ras signaling pathway	Environmental Information Processing	Signal transduction	198	0.334459	0.214043	0.443497
ko04923	Regulation of lipolysis in adipocytes	Organismal Systems	Endocrine system	41	0.356522	0.218741	0.449634
ko00360	Phenylalanine metabolism	Metabolism	Amino acid metabolism	27	0.364865	0.231217	0.471537
ko00830	Retinol metabolism	Metabolism	Metabolism of cofactors and vitamins	66	0.34555	0.234055	0.473596
ko00073	Cutin, suberine and wax biosynthesis	Metabolism	Lipid metabolism	2	0.666667	0.240033	0.481927
ko00592	alpha-Linolenic acid metabolism	Metabolism	Lipid metabolism	23	0.365079	0.253357	0.504766
ko00511	Other glycan degradation	Metabolism	Glycan biosynthesis and metabolism	25	0.362319	0.255485	0.50512
ko00740	Riboflavin metabolism	Metabolism	Metabolism of cofactors and vitamins	6	0.428571	0.268958	0.527729
ko00260	Glycine, serine and threonine metabolism	Metabolism	Amino acid metabolism	50	0.344828	0.276273	0.536173
ko00982	Drug metabolism - cytochrome P450	Metabolism	Xenobiotics biodegradation and metabolism	48	0.345324	0.277402	0.536173
ko04810	Regulation of actin cytoskeleton	Cellular Processes	Cell motility	202	0.329527	0.293654	0.563381
ko01040	Biosynthesis of unsaturated fatty acids	Metabolism	Lipid metabolism	20	0.357143	0.313227	0.588124
ko03040	Spliceosome	Genetic Information Processing	Transcription	122	0.331522	0.315634	0.588124
ko04120	Ubiquitin mediated proteolysis	Genetic Information Processing	Folding, sorting and degradation	211	0.328149	0.314867	0.588124
ko04960	Aldosterone-regulated sodium reabsorption	Organismal Systems	Excretory system	15	0.365854	0.310284	0.588124
ko00261	Monobactam biosynthesis	Metabolism	Biosynthesis of other secondary metabolites	1	1	0.318761	0.589708
ko04122	Sulfur relay system	Genetic Information Processing	Folding, sorting and degradation	6	0.4	0.335347	0.615991
ko04622	RIG-I-like receptor signaling pathway	Organismal Systems	Immune system	64	0.335079	0.338588	0.617566
ko04010	MAPK signaling pathway	Environmental Information Processing	Signal transduction	215	0.325758	0.3611	0.654021
ko04211	Longevity regulating pathway	Organismal Systems	Aging	39	0.336207	0.376252	0.676731
ko00532	Glycosaminoglycan biosynthesis - chondroitin sulfate / dermatan sulfate	Metabolism	Glycan biosynthesis and metabolism	21	0.344262	0.380028	0.677095
ko04664	Fc epsilon RI signaling pathway	Organismal Systems	Immune system	36	0.336449	0.381683	0.677095
ko04973	Carbohydrate digestion and absorption	Organismal Systems	Digestive system	17	0.346939	0.386988	0.681836
ko00440	Phosphonate and phosphinate metabolism	Metabolism	Metabolism of other amino acids	3	0.428571	0.395799	0.692649
ko04640	Hematopoietic cell lineage	Organismal Systems	Immune system	55	0.329341	0.412606	0.717214
ko00980	Metabolism of xenobiotics by cytochrome P450	Metabolism	Xenobiotics biodegradation and metabolism	50	0.328947	0.423365	0.729883
ko04064	NF-kappa B signaling pathway	Environmental Information Processing	Signal transduction	147	0.323789	0.42553	0.729883
ko04710	Circadian rhythm	Organismal Systems	Environmental adaptation	15	0.340909	0.431481	0.735221
ko04072	Phospholipase D signaling pathway	Environmental Information Processing	Signal transduction	71	0.325688	0.437938	0.741346
ko04310	Wnt signaling pathway	Environmental Information Processing	Signal transduction	126	0.323077	0.44576	0.749687
ko04972	Pancreatic secretion	Organismal Systems	Digestive system	115	0.323034	0.450662	0.753042
ko04060	Cytokine-cytokine receptor interaction	Environmental Information Processing	Signaling molecules and interaction	36	0.327273	0.459502	0.762891
ko00981	Insect hormone biosynthesis	Metabolism	Metabolism of terpenoids and polyketides	7	0.35	0.464485	0.766252
ko00062	Fatty acid elongation	Metabolism	Lipid metabolism	15	0.333333	0.472417	0.774405
ko04926	Relaxin signaling pathway	Organismal Systems	Endocrine system	138	0.32093	0.47951	0.781089
ko00785	Lipoic acid metabolism	Metabolism	Metabolism of cofactors and vitamins	3	0.375	0.49562	0.802285
ko04068	FoxO signaling pathway	Environmental Information Processing	Signal transduction	60	0.320856	0.503096	0.809328
ko00300	Lysine biosynthesis	Metabolism	Amino acid metabolism	2	0.4	0.510027	0.815414
ko00140	Steroid hormone biosynthesis	Metabolism	Lipid metabolism	62	0.319588	0.517348	0.817031
ko03030	DNA replication	Genetic Information Processing	Replication and repair	21	0.323077	0.516908	0.817031
ko00471	D-Glutamine and D-glutamate metabolism	Metabolism	Metabolism of other amino acids	1	0.5	0.535928	0.831169
ko00472	D-Arginine and D-ornithine metabolism	Metabolism	Metabolism of other amino acids	1	0.5	0.535928	0.831169
ko00523	Polyketide sugar unit biosynthesis	Metabolism	Metabolism of terpenoids and polyketides	1	0.5	0.535928	0.831169
ko04977	Vitamin digestion and absorption	Organismal Systems	Digestive system	59	0.317204	0.546054	0.841834
ko00531	Glycosaminoglycan degradation	Metabolism	Glycan biosynthesis and metabolism	20	0.31746	0.556238	0.85246
ko00450	Selenocompound metabolism	Metabolism	Metabolism of other amino acids	19	0.316667	0.562415	0.856856
ko00770	Pantothenate and CoA biosynthesis	Metabolism	Metabolism of cofactors and vitamins	11	0.314286	0.585837	0.88732
ko00500	Starch and sucrose metabolism	Metabolism	Carbohydrate metabolism	23	0.310811	0.601731	0.906095
ko04071	Sphingolipid signaling pathway	Environmental Information Processing	Signal transduction	99	0.311321	0.633881	0.948989
ko00603	Glycosphingolipid biosynthesis - globo and isoglobo series	Metabolism	Glycan biosynthesis and metabolism	25	0.304878	0.646819	0.962794
ko00040	Pentose and glucuronate interconversions	Metabolism	Carbohydrate metabolism	28	0.266667	0.896675	1
ko00053	Ascorbate and aldarate metabolism	Metabolism	Carbohydrate metabolism	30	0.29703	0.715106	1
ko00061	Fatty acid biosynthesis	Metabolism	Lipid metabolism	12	0.272727	0.791361	1
ko00120	Primary bile acid biosynthesis	Metabolism	Lipid metabolism	10	0.277778	0.756599	1
ko00230	Purine metabolism	Metabolism	Nucleotide metabolism	69	0.246429	0.996935	1
ko00232	Caffeine metabolism	Metabolism	Biosynthesis of other secondary metabolites	4	0.181818	0.952873	1
ko00240	Pyrimidine metabolism	Metabolism	Nucleotide metabolism	33	0.197605	0.999844	1
ko00290	Valine, leucine and isoleucine biosynthesis	Metabolism	Amino acid metabolism	3	0.176471	0.943321	1
ko00310	Lysine degradation	Metabolism	Amino acid metabolism	50	0.184502	1	1
ko00430	Taurine and hypotaurine metabolism	Metabolism	Metabolism of other amino acids	5	0.227273	0.877517	1
ko00510	N-Glycan biosynthesis	Metabolism	Glycan biosynthesis and metabolism	26	0.208	0.997905	1
ko00512	Mucin type O-glycan biosynthesis	Metabolism	Glycan biosynthesis and metabolism	12	0.179104	0.996707	1
ko00514	Other types of O-glycan biosynthesis	Metabolism	Glycan biosynthesis and metabolism	13	0.254902	0.872247	1
ko00515	Mannose type O-glycan biosynthesis	Metabolism	Glycan biosynthesis and metabolism	5	0.0833333	0.999997	1
ko00524	Neomycin, kanamycin and gentamicin biosynthesis	Metabolism	Biosynthesis of other secondary metabolites	1	0.25	0.784662	1
ko00533	Glycosaminoglycan biosynthesis - keratan sulfate	Metabolism	Glycan biosynthesis and metabolism	6	0.181818	0.974957	1
ko00534	Glycosaminoglycan biosynthesis - heparan sulfate / heparin	Metabolism	Glycan biosynthesis and metabolism	15	0.230769	0.954878	1
ko00561	Glycerolipid metabolism	Metabolism	Lipid metabolism	42	0.24	0.991376	1
ko00562	Inositol phosphate metabolism	Metabolism	Carbohydrate metabolism	25	0.208333	0.997447	1
ko00563	Glycosylphosphatidylinositol (GPI)-anchor biosynthesis	Metabolism	Glycan biosynthesis and metabolism	4	0.0816327	0.999986	1
ko00564	Glycerophospholipid metabolism	Metabolism	Lipid metabolism	61	0.239216	0.998023	1
ko00565	Ether lipid metabolism	Metabolism	Lipid metabolism	24	0.296296	0.706811	1
ko00600	Sphingolipid metabolism	Metabolism	Lipid metabolism	23	0.137725	1	1
ko00601	Glycosphingolipid biosynthesis - lacto and neolacto series	Metabolism	Glycan biosynthesis and metabolism	28	0.247788	0.960346	1
ko00790	Folate biosynthesis	Metabolism	Metabolism of cofactors and vitamins	22	0.293333	0.721656	1
ko00860	Porphyrin and chlorophyll metabolism	Metabolism	Metabolism of cofactors and vitamins	25	0.274725	0.845572	1
ko00900	Terpenoid backbone biosynthesis	Metabolism	Metabolism of terpenoids and polyketides	7	0.21875	0.924349	1
ko00970	Aminoacyl-tRNA biosynthesis	Genetic Information Processing	Translation	26	0.295455	0.717594	1
ko00983	Drug metabolism - other enzymes	Metabolism	Xenobiotics biodegradation and metabolism	60	0.25	0.992194	1
ko02010	ABC transporters	Environmental Information Processing	Membrane transport	29	0.15508	1	1
ko03008	Ribosome biogenesis in eukaryotes	Genetic Information Processing	Translation	42	0.203883	0.999921	1
ko03013	RNA transport	Genetic Information Processing	Translation	129	0.250485	0.999765	1
ko03015	mRNA surveillance pathway	Genetic Information Processing	Translation	100	0.203252	1	1
ko03018	RNA degradation	Genetic Information Processing	Folding, sorting and degradation	64	0.144144	1	1
ko03020	RNA polymerase	Genetic Information Processing	Transcription	34	0.19883	0.999846	1
ko03022	Basal transcription factors	Genetic Information Processing	Transcription	17	0.197674	0.995772	1
ko03410	Base excision repair	Genetic Information Processing	Replication and repair	33	0.261905	0.931426	1
ko03430	Mismatch repair	Genetic Information Processing	Replication and repair	11	0.255814	0.85399	1
ko03440	Homologous recombination	Genetic Information Processing	Replication and repair	11	0.0932203	1	1
ko03450	Non-homologous end-joining	Genetic Information Processing	Replication and repair	4	0.111111	0.999124	1
ko03460	Fanconi anemia pathway	Genetic Information Processing	Replication and repair	14	0.0748663	1	1
ko04012	ErbB signaling pathway	Environmental Information Processing	Signal transduction	38	0.224852	0.997405	1
ko04013	MAPK signaling pathway - fly	Environmental Information Processing	Signal transduction	76	0.305221	0.700144	1
ko04015	Rap1 signaling pathway	Environmental Information Processing	Signal transduction	217	0.26303	0.999854	1
ko04020	Calcium signaling pathway	Environmental Information Processing	Signal transduction	152	0.22029	1	1
ko04024	cAMP signaling pathway	Environmental Information Processing	Signal transduction	225	0.261932	0.999919	1
ko04066	HIF-1 signaling pathway	Environmental Information Processing	Signal transduction	91	0.190776	1	1
ko04080	Neuroactive ligand-receptor interaction	Environmental Information Processing	Signaling molecules and interaction	225	0.223436	1	1
ko04110	Cell cycle	Cellular Processes	Cell growth and death	57	0.203571	0.999995	1
ko04130	SNARE interactions in vesicular transport	Genetic Information Processing	Folding, sorting and degradation	8	0.275862	0.752281	1
ko04136	Autophagy - other	Cellular Processes	Transport and catabolism	11	0.192982	0.988472	1
ko04137	Mitophagy - animal	Cellular Processes	Transport and catabolism	27	0.166667	0.999997	1
ko04140	Autophagy - animal	Cellular Processes	Transport and catabolism	79	0.298113	0.785528	1
ko04141	Protein processing in endoplasmic reticulum	Genetic Information Processing	Folding, sorting and degradation	120	0.30303	0.767937	1
ko04144	Endocytosis	Cellular Processes	Transport and catabolism	217	0.251157	0.999997	1
ko04146	Peroxisome	Cellular Processes	Transport and catabolism	75	0.283019	0.908609	1
ko04217	Necroptosis	Cellular Processes	Cell growth and death	190	0.29052	0.948914	1
ko04330	Notch signaling pathway	Environmental Information Processing	Signal transduction	224	0.2076	1	1
ko04350	TGF-beta signaling pathway	Environmental Information Processing	Signal transduction	43	0.284768	0.83851	1
ko04360	Axon guidance	Organismal Systems	Development	173	0.273302	0.995037	1
ko04370	VEGF signaling pathway	Environmental Information Processing	Signal transduction	45	0.302013	0.698924	1
ko04390	Hippo signaling pathway	Environmental Information Processing	Signal transduction	55	0.220884	0.999781	1
ko04391	Hippo signaling pathway - fly	Environmental Information Processing	Signal transduction	117	0.300771	0.795051	1
ko04514	Cell adhesion molecules (CAMs)	Environmental Information Processing	Signaling molecules and interaction	107	0.225738	0.999998	1
ko04520	Adherens junction	Cellular Processes	Cellular community - eukaryotes	121	0.308673	0.685825	1
ko04620	Toll-like receptor signaling pathway	Organismal Systems	Immune system	113	0.295812	0.848621	1
ko04621	NOD-like receptor signaling pathway	Organismal Systems	Immune system	227	0.306343	0.782843	1
ko04623	Cytosolic DNA-sensing pathway	Organismal Systems	Immune system	81	0.251553	0.996791	1
ko04630	Jak-STAT signaling pathway	Environmental Information Processing	Signal transduction	38	0.267606	0.921689	1
ko04670	Leukocyte transendothelial migration	Organismal Systems	Immune system	105	0.286104	0.922537	1
ko04672	Intestinal immune network for IgA production	Organismal Systems	Immune system	7	0.179487	0.983639	1
ko04711	Circadian rhythm - fly	Organismal Systems	Environmental adaptation	6	0.181818	0.974957	1
ko04713	Circadian entrainment	Organismal Systems	Environmental adaptation	108	0.297521	0.825062	1
ko04721	Synaptic vesicle cycle	Organismal Systems	Nervous system	72	0.209302	0.999998	1
ko04724	Glutamatergic synapse	Organismal Systems	Nervous system	60	0.258621	0.981337	1
ko04725	Cholinergic synapse	Organismal Systems	Nervous system	86	0.295533	0.821399	1
ko04727	GABAergic synapse	Organismal Systems	Nervous system	33	0.203704	0.999622	1
ko04730	Long-term depression	Organismal Systems	Nervous system	44	0.244444	0.988622	1
ko04742	Taste transduction	Organismal Systems	Sensory system	24	0.205128	0.997806	1
ko04911	Insulin secretion	Organismal Systems	Endocrine system	66	0.253846	0.991168	1
ko04914	Progesterone-mediated oocyte maturation	Organismal Systems	Endocrine system	32	0.237037	0.985634	1
ko04925	Aldosterone synthesis and secretion	Organismal Systems	Endocrine system	99	0.3	0.787076	1
ko04927	Cortisol synthesis and secretion	Organismal Systems	Endocrine system	29	0.268519	0.891634	1
ko04961	Endocrine and other factor-regulated calcium reabsorption	Organismal Systems	Excretory system	22	0.126437	1	1
ko04976	Bile secretion	Organismal Systems	Digestive system	58	0.269767	0.94971	1
